# Supplementary material for: Genetic profiling of rat gliomas and cardiac schwannomas from life-time radiofrequency radiation exposure study using a targeted next-generation sequencing gene panel
Source: PLoS One. 2024 Jan 17;19(1):e0296699. doi: 10.1371/journal.pone.0296699 (PMC10793937; doi:10.1371/journal.pone.0296699)
Supplement: S1 Table — (XLSX) [file pone.0296699.s003.xlsx]

## Sheet: Sheet1
Table S1. Description of the HSD rat tissue samples obtained from life-time exposure to Radio Frequency Radiation (RFR) studies from the Ramazzini Institute.
Description	Body Site	Exposure	Exposure Time	Tumor Etiology	Age at Sacrifice	Number of Animals
Glioma	Brain	RFR	Lifetime	RFR	2 years	12
Glioma	Brain	-	-	Spontaneous	2 years	2
Age-match Controls	Brain	-	-	-	2 years	9
Exposed Non-Tumor	Brain	RFR	One year	-	1 year	30
Age-match Controls	Brain	-	-	-	1 year	9
Cardiac Schwannoma	Heart	RFR	Lifetime	RFR	2 years	9
Age-match Controls	Heart	-	-	-	2 years	9
