# Supplementary material for: Genetic profiling of rat gliomas and cardiac schwannomas from life-time radiofrequency radiation exposure study using a targeted next-generation sequencing gene panel
Source: PLoS One. 2024 Jan 17;19(1):e0296699. doi: 10.1371/journal.pone.0296699 (PMC10793937; doi:10.1371/journal.pone.0296699)
Supplement: S2 Table — Where relevant, homologous protein position in human and COSMIC inclusion is indicated. (XLSX) [file pone.0296699.s004.xlsx]

## Sheet: Sheet1
Table S2: Details of rat brain variants including positional information, predicted changes and functional consequences. Where relevant, homologous protein position in human and COSMIC inclusion is indicated.
Variant	codon.spec	Frequency of altered codon	chr	position	ref	alt	Strand	EXON	Gene	Feature	Variant_Classification	cDNA_position	CDS_position	Protein_position	Amino_acids	Codons	REF_AMINO	ALT_AMINO	AMINO_POS	SIFT_SCORE	SIFT_PREDICTION	Rn.protein.id	Hs.protein.aa	cosmic.aa.change	tissue	tumor	COSMIC.ID	COSMIC.Hs.cons	COSMIC.path	Rn.aa.basic	Hs.aa.basic	Human.Rat.AA.Change.Match
1_141878555_G/T	Idh2_178	0.0714286	1	141878555	G	T	+	4/11	Idh2	NM_001014161	Missense_Mutation	561	532	178	Q/K	Cag/Aag	Q	K	178	0	DELETERIOUS_(*WARNING!_Low_confidence)	NA	NA	NA	NA	NA	NA	NA	NA	NA	NA	NA
1_141878558_C/T	Idh2_177	0.142857	1	141878558	C	T	+	4/11	Idh2	NM_001014161	Missense_Mutation	558	529	177	D/N	Gac/Aac	D	N	177	0	DELETERIOUS_(*WARNING!_Low_confidence)	NA	NA	NA	NA	NA	NA	NA	NA	NA	NA	NA
1_141878560_C/T	Idh2_176	0.214286	1	141878560	C	T	+	4/11	Idh2	NM_001014161	Missense_Mutation	556	527	176	G/D	gGc/gAc	G	D	176	0	DELETERIOUS_(*WARNING!_Low_confidence)	NA	NA	NA	NA	NA	NA	NA	NA	NA	NA	NA
1_141878561_C/T	Idh2_176	0.214286	1	141878561	C	T	+	4/11	Idh2	NM_001014161	Missense_Mutation	555	526	176	G/S	Ggc/Agc	G	S	176	0	DELETERIOUS_(*WARNING!_Low_confidence)	NA	NA	NA	NA	NA	NA	NA	NA	NA	NA	NA
1_141878567_C/T	Idh2_174	0.0714286	1	141878567	C	T	+	4/11	Idh2	NM_001014161	Missense_Mutation	549	520	174	A/T	Gcc/Acc	A	T	174	0	DELETERIOUS_(*WARNING!_Low_confidence)	NA	NA	NA	NA	NA	NA	NA	NA	NA	NA	NA
1_141878598_G/T	Idh2_163	0.0714286	1	141878598	G	T	+	4/11	Idh2	NM_001014161	Silent	518	489	163	G	ggC/ggA	G	G	163	1	TOLERATED	Idh2	Idh2.p.G163	p.G163=	oesophagus	carcinoma	COSM5445517	Substitution-coding-silent	NEUTRAL	p.G/%/D	p.G/=	FALSE
1_141878639_C/T	Idh2_150	0.0714286	1	141878639	C	T	+	4/11	Idh2	NM_001014161	Missense_Mutation	477	448	150	E/K	Gag/Aag	E	K	150	0	DELETERIOUS_(*WARNING!_Low_confidence)	NA	NA	NA	NA	NA	NA	NA	NA	NA	NA	NA
1_141878648_C/T	Idh2_147	0.0714286	1	141878648	C	T	+	4/11	Idh2	NM_001014161	Missense_Mutation	468	439	147	V/I	Gtc/Atc	V	I	147	0	DELETERIOUS_(*WARNING!_Low_confidence)	NA	NA	NA	NA	NA	NA	NA	NA	NA	NA	NA
1_141878674_G/C	Idh2_138	0.0714286	1	141878674	G	C	+	4/11	Idh2	NM_001014161	Missense_Mutation	442	413	138	T/S	aCt/aGt	T	S	138	0	DELETERIOUS_(*WARNING!_Low_confidence)	NA	NA	NA	NA	NA	NA	NA	NA	NA	NA	NA
1_141878699_T/A	Idh2_130	0.0714286	1	141878699	T	A	+	4/11	Idh2	NM_001014161	Nonsense_Mutation	417	388	130	K/*	Aaa/Taa	K	*	130	NA	NA	NA	NA	NA	NA	NA	NA	NA	NA	NA	NA	NA
1_251421818_C/T	Pten_2	0.0714286	1	251421818	C	T	+	1/9	Pten	NM_031606	Missense_Mutation	5	5	2	T/I	aCa/aTa	T	I	2	0	DELETERIOUS_(*WARNING!_Low_confidence)	NA	NA	NA	NA	NA	NA	NA	NA	NA	NA	NA
1_251421825_C/T	Pten_4	0.0714286	1	251421825	C	T	+	1/9	Pten	NM_031606	Silent	12	12	4	I	atC/atT	I	I	4	1	TOLERATED	NA	NA	NA	NA	NA	NA	NA	NA	NA	NA	NA
1_251421849_C/T	Pten_12	0.0714286	1	251421849	C	T	+	1/9	Pten	NM_031606	Silent	36	36	12	N	aaC/aaT	N	N	12	1	TOLERATED	NA	NA	NA	NA	NA	NA	NA	NA	NA	NA	NA
1_251421876_C/T	Pten_21	0.0714286	1	251421876	C	T	+	1/9	Pten	NM_031606	Silent	63	63	21	F	ttC/ttT	F	F	21	1	TOLERATED	NA	NA	NA	NA	NA	NA	NA	NA	NA	NA	NA
1_251421877_G/T	Pten_22	0.142857	1	251421877	G	T	+	1/9	Pten	NM_031606	Missense_Mutation	64	64	22	D/Y	Gac/Tac	D	Y	22	0.01	DELETERIOUS	NA	NA	NA	NA	NA	NA	NA	NA	NA	NA	NA
1_251440349_A/T	Pten_49	0.0714286	1	251440349	A	T	+	2/9	Pten	NM_031606	Missense_Mutation	146	146	49	N/I	aAt/aTt	N	I	49	0.09	TOLERATED	NA	NA	NA	NA	NA	NA	NA	NA	NA	NA	NA
1_251455620_C/T	Pten_59	0.0714286	1	251455620	C	T	+	3/9	Pten	NM_031606	Missense_Mutation	176	176	59	S/L	tCa/tTa	S	L	59	0.01	DELETERIOUS	NA	NA	NA	NA	NA	NA	NA	NA	NA	NA	NA
1_251455625_C/T	Pten_61	0.214286	1	251455625	C	T	+	3/9	Pten	NM_031606	Missense_Mutation	181	181	61	H/Y	Cat/Tat	H	Y	61	0.02	DELETERIOUS	NA	NA	NA	NA	NA	NA	NA	NA	NA	NA	NA
1_251455639_C/T	Pten_65	0.0714286	1	251455639	C	T	+	3/9	Pten	NM_031606	Silent	195	195	65	Y	taC/taT	Y	Y	65	1	TOLERATED	NA	NA	NA	NA	NA	NA	NA	NA	NA	NA	NA
1_251455648_C/T	Pten_68	0.142857	1	251455648	C	T	+	3/9	Pten	NM_031606	Silent	204	204	68	Y	taC/taT	Y	Y	68	1	TOLERATED	NA	NA	NA	NA	NA	NA	NA	NA	NA	NA	NA
1_251455652_C/T	Pten_70	0.0714286	1	251455652	C	T	+	3/9	Pten	NM_031606	Splice_Region	208	208	70	L	Cta/Tta	L	L	70	1	TOLERATED	NA	NA	NA	NA	NA	NA	NA	NA	NA	NA	NA
1_251463522_C/T	Pten_89	0.0714286	1	251463522	C	T	+	5/9	Pten	NM_031606	Missense_Mutation	266	266	89	P/L	cCt/cTt	P	L	89	0.74	TOLERATED	NA	NA	NA	NA	NA	NA	NA	NA	NA	NA	NA
1_251463533_C/T	Pten_93	0.0714286	1	251463533	C	T	+	5/9	Pten	NM_031606	Missense_Mutation	277	277	93	H/Y	Cat/Tat	H	Y	93	0.97	TOLERATED	NA	NA	NA	NA	NA	NA	NA	NA	NA	NA	NA
1_251477114_C/T	Pten_167	0.0714286	1	251477114	C	T	+	6/9	Pten	NM_031606	Missense_Mutation	500	500	167	T/I	aCt/aTt	T	I	167	0.26	TOLERATED	NA	NA	NA	NA	NA	NA	NA	NA	NA	NA	NA
1_251482701_C/T	Pten_227	0.142857	1	251482701	C	T	+	7/9	Pten	NM_031606	Missense_Mutation	680	680	227	S/F	tCc/tTc	S	F	227	0.03	DELETERIOUS	NA	NA	NA	NA	NA	NA	NA	NA	NA	NA	NA
1_251482707_C/T	Pten_229	0.0714286	1	251482707	C	T	+	7/9	Pten	NM_031606	Missense_Mutation	686	686	229	S/L	tCa/tTa	S	L	229	0.38	TOLERATED	NA	NA	NA	NA	NA	NA	NA	NA	NA	NA	NA
1_251482747_G/A	Pten_242	0.0714286	1	251482747	G	A	+	7/9	Pten	NM_031606	Silent	726	726	242	E	gaG/gaA	E	E	242	1	TOLERATED	NA	NA	NA	NA	NA	NA	NA	NA	NA	NA	NA
1_251482751_C/T	Pten_244	0.0714286	1	251482751	C	T	+	7/9	Pten	NM_031606	Missense_Mutation	730	730	244	P/S	Cct/Tct	P	S	244	0.7	TOLERATED	NA	NA	NA	NA	NA	NA	NA	NA	NA	NA	NA
1_251482763_C/T	Pten_248	0.0714286	1	251482763	C	T	+	7/9	Pten	NM_031606	Missense_Mutation	742	742	248	P/S	Cct/Tct	P	S	248	0.76	TOLERATED	NA	NA	NA	NA	NA	NA	NA	NA	NA	NA	NA
1_251487460_C/T	Pten_346	0.0714286	1	251487460	C	T	+	9/9	Pten	NM_031606	Silent	1038	1038	346	Y	taC/taT	Y	Y	346	1	TOLERATED	NA	NA	NA	NA	NA	NA	NA	NA	NA	NA	NA
1_82151689_C/T	Cic_7	0.0714286	1	82151689	C	T	+	1/20	Cic	NM_001107490	Silent	168	21	7	P	ccC/ccT	P	P	7	1	TOLERATED	NA	NA	NA	NA	NA	NA	NA	NA	NA	NA	NA
1_82151690_C/T	Cic_8	0.142857	1	82151690	C	T	+	1/20	Cic	NM_001107490	Silent	169	22	8	L	Ctg/Ttg	L	L	8	1	TOLERATED	NA	NA	NA	NA	NA	NA	NA	NA	NA	NA	NA
1_82151700_C/T	Cic_11	0.0714286	1	82151700	C	T	+	1/20	Cic	NM_001107490	Missense_Mutation	179	32	11	A/V	gCg/gTg	A	V	11	0	DELETERIOUS_(*WARNING!_Low_confidence)	NA	NA	NA	NA	NA	NA	NA	NA	NA	NA	NA
1_82151701_G/A	Cic_11	0.0714286	1	82151701	G	A	+	1/20	Cic	NM_001107490	Silent	180	33	11	A	gcG/gcA	A	A	11	1	TOLERATED	NA	NA	NA	NA	NA	NA	NA	NA	NA	NA	NA
1_82154771_A/T	Cic_258	0.142857	1	82154771	A	T	+	6/20	Cic	NM_001107490	Missense_Mutation	920	773	258	E/V	gAg/gTg	E	V	258	0	DELETERIOUS_(*WARNING!_Low_confidence)	Cic	Cic.p.E258	p.E258K	urinary_tract	carcinoma	COSM7645457	Substitution-Missense	PATHOGENIC	p.E/V	p.E/K	FALSE
1_82154772_G/A	Cic_258	0.142857	1	82154772	G	A	+	6/20	Cic	NM_001107490	Silent	921	774	258	E	gaG/gaA	E	E	258	1	TOLERATED	Cic	Cic.p.E258	p.E258K	urinary_tract	carcinoma	COSM7645457	Substitution-Missense	PATHOGENIC	p.E/%/D	p.E/K	FALSE
1_82154849_C/T	Cic_284	0.0714286	1	82154849	C	T	+	6/20	Cic	NM_001107490	Missense_Mutation	998	851	284	A/V	gCg/gTg	A	V	284	0.03	DELETERIOUS	Cic	Cic.p.T284	p.T284=	large_intestine	carcinoma	COSM6629196	Substitution-coding-silent	NEUTRAL	p.A/V	p.T/=	FALSE
1_82154929_G/A	Cic_311	0.0714286	1	82154929	G	A	+	6/20	Cic	NM_001107490	Missense_Mutation	1078	931	311	V/M	Gtg/Atg	V	M	311	0.05	TOLERATED	Cic	Cic.p.V311	p.V311=	liver	other	COSM6271845	Substitution-coding-silent	PATHOGENIC	p.V/M	p.V/=	FALSE
1_82155657_C/T	Cic_312	0.0714286	1	82155657	C	T	+	7/20	Cic	NM_001107490	Missense_Mutation	1082	935	312	S/F	tCt/tTt	S	F	312	0.07	TOLERATED	NA	NA	NA	NA	NA	NA	NA	NA	NA	NA	NA
1_82155667_C/T	Cic_315	0.0714286	1	82155667	C	T	+	7/20	Cic	NM_001107490	Silent	1092	945	315	L	ctC/ctT	L	L	315	1	TOLERATED	NA	NA	NA	NA	NA	NA	NA	NA	NA	NA	NA
1_82155668_C/T	Cic_316	0.142857	1	82155668	C	T	+	7/20	Cic	NM_001107490	Silent	1093	946	316	L	Ctg/Ttg	L	L	316	1	TOLERATED	NA	NA	NA	NA	NA	NA	NA	NA	NA	NA	NA
1_82155672_C/T	Cic_317	0.0714286	1	82155672	C	T	+	7/20	Cic	NM_001107490	Missense_Mutation	1097	950	317	S/F	tCc/tTc	S	F	317	0.03	DELETERIOUS_(*WARNING!_Low_confidence)	Cic	Cic.p.S317	p.S317F,p.S317=	skin,endometrium	malignant_melanoma,carcinoma	COSM6967402,COSM7867793,COSM8829263	Substitution-Missense,Substitution-coding-silent	na,NEUTRAL	p.S/F	p.S/F,p.S/=	TRUE,FALSE
1_82155678_C/T	Cic_319	0.142857	1	82155678	C	T	+	7/20	Cic	NM_001107490	Missense_Mutation	1103	956	319	A/V	gCt/gTt	A	V	319	0	DELETERIOUS_(*WARNING!_Low_confidence)	Cic	Cic.p.A319	p.A319T	central_nervous_system	glioma	COSM7484013	Substitution-Missense	NEUTRAL	p.A/V	p.A/T	FALSE
1_82155699_C/T	Cic_326	0.0714286	1	82155699	C	T	+	7/20	Cic	NM_001107490	Missense_Mutation	1124	977	326	S/L	tCg/tTg	S	L	326	0.04	DELETERIOUS	Cic	Cic.p.S326	p.S326*	breast	carcinoma	COSM5752572	Substitution-Nonsense	PATHOGENIC	p.S/L	p.S/*	FALSE
1_82155706_C/T	Cic_328	0.0714286	1	82155706	C	T	+	7/20	Cic	NM_001107490	Silent	1131	984	328	T	acC/acT	T	T	328	1	TOLERATED	Cic	Cic.p.T328	p.T328=	skin,central_nervous_system	carcinoma,glioma	COSM9808789,COSM1716219	Substitution-coding-silent	PATHOGENIC	p.T/%/D	p.T/=	FALSE
1_82155731_G/T	Cic_337	0.0714286	1	82155731	G	T	+	7/20	Cic	NM_001107490	Nonsense_Mutation	1156	1009	337	G/*	Gga/Tga	G	*	337	NA	NA	NA	NA	NA	NA	NA	NA	NA	NA	NA	NA	NA
1_82155740_C/T	Cic_340	0.0714286	1	82155740	C	T	+	7/20	Cic	NM_001107490	Missense_Mutation	1165	1018	340	R/W	Cgg/Tgg	R	W	340	0	DELETERIOUS_(*WARNING!_Low_confidence)	Cic	Cic.p.R340	p.R340Q,p.R340W,p.R340L	prostate,large_intestine,lung	carcinoma	COSM6963928,COSM1681076,COSM6915186	Substitution-Missense	PATHOGENIC	p.R/W	p.R/Q,p.R/W,p.R/L	FALSE,TRUE
1_82155743_C/T	Cic_341	0.0714286	1	82155743	C	T	+	7/20	Cic	NM_001107490	Silent	1168	1021	341	L	Cta/Tta	L	L	341	1	TOLERATED	NA	NA	NA	NA	NA	NA	NA	NA	NA	NA	NA
1_82155766_C/T	Cic_348	0.0714286	1	82155766	C	T	+	7/20	Cic	NM_001107490	Silent	1191	1044	348	G	ggC/ggT	G	G	348	1	TOLERATED	NA	NA	NA	NA	NA	NA	NA	NA	NA	NA	NA
1_82156623_C/T	Cic_465	0.0714286	1	82156623	C	T	+	9/20	Cic	NM_001107490	Silent	1542	1395	465	L	ctC/ctT	L	L	465	1	TOLERATED	NA	NA	NA	NA	NA	NA	NA	NA	NA	NA	NA
1_82156689_C/T	Cic_487	0.0714286	1	82156689	C	T	+	9/20	Cic	NM_001107490	Silent	1608	1461	487	N	aaC/aaT	N	N	487	0.71	TOLERATED	NA	NA	NA	NA	NA	NA	NA	NA	NA	NA	NA
1_82157164_C/T	Cic_555	0.0714286	1	82157164	C	T	+	10/20	Cic	NM_001107490	Missense_Mutation	1811	1664	555	T/I	aCc/aTc	T	I	555	0.16	TOLERATED	NA	NA	NA	NA	NA	NA	NA	NA	NA	NA	NA
1_82157215_C/T	Cic_572	0.0714286	1	82157215	C	T	+	10/20	Cic	NM_001107490	Missense_Mutation	1862	1715	572	P/L	cCc/cTc	P	L	572	0.02	DELETERIOUS	Cic	Cic.p.P573	p.P573H	large_intestine	carcinoma	COSM7342165	Substitution-Missense	PATHOGENIC	p.P/L	p.P/H	FALSE
1_82157281_C/T	Cic_594	0.0714286	1	82157281	C	T	+	10/20	Cic	NM_001107490	Missense_Mutation	1928	1781	594	S/F	tCt/tTt	S	F	594	0.04	DELETERIOUS	NA	NA	NA	NA	NA	NA	NA	NA	NA	NA	NA
1_82157470_C/T	Cic_657	0.0714286	1	82157470	C	T	+	10/20	Cic	NM_001107490	Missense_Mutation	2117	1970	657	P/L	cCa/cTa	P	L	657	0.59	TOLERATED	Cic	Cic.p.P660	p.P660S	skin	carcinoma	COSM9787935	Substitution-Missense	na	p.P/L	p.P/S	FALSE
1_82157479_C/T	Cic_660	0.0714286	1	82157479	C	T	+	10/20	Cic	NM_001107490	Missense_Mutation	2126	1979	660	P/L	cCt/cTt	P	L	660	0.01	DELETERIOUS	NA	NA	NA	NA	NA	NA	NA	NA	NA	NA	NA
1_82157487_C/T	Cic_663	0.0714286	1	82157487	C	T	+	10/20	Cic	NM_001107490	Missense_Mutation	2134	1987	663	R/C	Cgc/Tgc	R	C	663	0.1	TOLERATED	Cic	Cic.p.R666	p.R666C	skin	malignant_melanoma	COSM9481641	Substitution-Missense	PATHOGENIC	p.R/C	p.R/C	TRUE
1_82157491_C/T	Cic_664	0.0714286	1	82157491	C	T	+	10/20	Cic	NM_001107490	Missense_Mutation	2138	1991	664	P/L	cCt/cTt	P	L	664	0.62	TOLERATED	NA	NA	NA	NA	NA	NA	NA	NA	NA	NA	NA
1_82157501_C/T	Cic_667	0.0714286	1	82157501	C	T	+	10/20	Cic	NM_001107490	Silent	2148	2001	667	T	acC/acT	T	T	667	0.84	TOLERATED	NA	NA	NA	NA	NA	NA	NA	NA	NA	NA	NA
1_82157510_C/T	Cic_670	0.0714286	1	82157510	C	T	+	10/20	Cic	NM_001107490	Silent	2157	2010	670	T	acC/acT	T	T	670	1	TOLERATED	NA	NA	NA	NA	NA	NA	NA	NA	NA	NA	NA
1_82157561_C/A	Cic_687	0.0714286	1	82157561	C	A	+	10/20	Cic	NM_001107490	Silent	2208	2061	687	P	ccC/ccA	P	P	687	0.71	TOLERATED	NA	NA	NA	NA	NA	NA	NA	NA	NA	NA	NA
1_82157570_C/T	Cic_690	0.0714286	1	82157570	C	T	+	10/20	Cic	NM_001107490	Silent	2217	2070	690	T	acC/acT	T	T	690	0.71	TOLERATED	Cic	Cic.p.T693	p.T693A	small_intestine	adenoma	COSM5741608	Substitution-Missense	NEUTRAL	p.T/%/D	p.T/A	FALSE
1_82157587_C/T	Cic_696	0.0714286	1	82157587	C	T	+	10/20	Cic	NM_001107490	Missense_Mutation	2234	2087	696	A/V	gCa/gTa	A	V	696	0.13	TOLERATED	Cic	Cic.p.A699	p.A699V,p.A699T	adrenal_gland,skin,large_intestine	adrenal_cortical_carcinoma,carcinoma	COSM3287116,COSM7410229	Substitution-Missense	NEUTRAL,PATHOGENIC	p.A/V	p.A/V,p.A/T	TRUE,FALSE
1_82157723_G/A	Cic_741	0.214286	1	82157723	G	A	+	10/20	Cic	NM_001107490	Silent	2370	2223	741	L	ttG/ttA	L	L	741	0.48	TOLERATED	NA	NA	NA	NA	NA	NA	NA	NA	NA	NA	NA
1_82157723_G/T	Cic_741	0.214286	1	82157723	G	T	+	10/20	Cic	NM_001107490	Missense_Mutation	2370	2223	741	L/F	ttG/ttT	L	F	741	0.24	TOLERATED	NA	NA	NA	NA	NA	NA	NA	NA	NA	NA	NA
1_82157724_G/A	Cic_742	0.0714286	1	82157724	G	A	+	10/20	Cic	NM_001107490	Missense_Mutation	2371	2224	742	V/I	Gta/Ata	V	I	742	0.38	TOLERATED	NA	NA	NA	NA	NA	NA	NA	NA	NA	NA	NA
1_82157727_G/A	Cic_743	0.142857	1	82157727	G	A	+	10/20	Cic	NM_001107490	Missense_Mutation	2374	2227	743	A/T	Gct/Act	A	T	743	0.37	TOLERATED	Cic	Cic.p.A746	p.A746V	stomach	carcinoma	COSM4078718	Substitution-Missense	PATHOGENIC	p.A/T	p.A/V	FALSE
1_82157731_G/A	Cic_744	0.0714286	1	82157731	G	A	+	10/20	Cic	NM_001107490	Missense_Mutation	2378	2231	744	G/E	gGa/gAa	G	E	744	0.15	TOLERATED	Cic	Cic.p.G747	p.G747=,p.G747R	stomach,large_intestine	carcinoma	COSM4078719,COSM7342169	Substitution-coding-silent,Substitution-Missense	NEUTRAL,PATHOGENIC	p.G/E	p.G/=,p.G/R	FALSE
1_82157757_G/A	Cic_753	0.0714286	1	82157757	G	A	+	10/20	Cic	NM_001107490	Missense_Mutation	2404	2257	753	A/T	Gca/Aca	A	T	753	0.37	TOLERATED	Cic	Cic.p.A756	p.A756V	large_intestine	carcinoma	COSM6955947	Substitution-Missense	PATHOGENIC	p.A/T	p.A/V	FALSE
1_82157774_C/T	Cic_758	0.0714286	1	82157774	C	T	+	10/20	Cic	NM_001107490	Silent	2421	2274	758	T	acC/acT	T	T	758	0.94	TOLERATED	Cic	Cic.p.T761	p.T761A	lung	carcinoma	COSM6539197	Substitution-Missense	PATHOGENIC	p.T/%/D	p.T/A	FALSE
1_82157820_G/A	Cic_774	0.0714286	1	82157820	G	A	+	10/20	Cic	NM_001107490	Missense_Mutation	2467	2320	774	A/T	Gct/Act	A	T	774	0.65	TOLERATED	NA	NA	NA	NA	NA	NA	NA	NA	NA	NA	NA
1_82157868_G/A	Cic_790	0.0714286	1	82157868	G	A	+	10/20	Cic	NM_001107490	Missense_Mutation	2515	2368	790	G/S	Ggc/Agc	G	S	790	0.5	TOLERATED	NA	NA	NA	NA	NA	NA	NA	NA	NA	NA	NA
1_82157872_C/T	Cic_791	0.0714286	1	82157872	C	T	+	10/20	Cic	NM_001107490	Missense_Mutation	2519	2372	791	S/L	tCa/tTa	S	L	791	0.38	TOLERATED	Cic	Cic.p.S794	p.S794*	lung	carcinoma	COSM3287124	Substitution-Nonsense	PATHOGENIC	p.S/L	p.S/*	FALSE
1_82157975_C/T	Cic_825	0.0714286	1	82157975	C	T	+	10/20	Cic	NM_001107490	Silent	2622	2475	825	I	atC/atT	I	I	825	1	TOLERATED	NA	NA	NA	NA	NA	NA	NA	NA	NA	NA	NA
1_82158009_C/T	Cic_837	0.0714286	1	82158009	C	T	+	10/20	Cic	NM_001107490	Missense_Mutation	2656	2509	837	P/S	Cct/Tct	P	S	837	0.19	TOLERATED	NA	NA	NA	NA	NA	NA	NA	NA	NA	NA	NA
1_82158010_C/T	Cic_837	0.0714286	1	82158010	C	T	+	10/20	Cic	NM_001107490	Missense_Mutation	2657	2510	837	P/L	cCt/cTt	P	L	837	0.04	DELETERIOUS	NA	NA	NA	NA	NA	NA	NA	NA	NA	NA	NA
1_82158021_C/T	Cic_841	0.0714286	1	82158021	C	T	+	10/20	Cic	NM_001107490	Missense_Mutation	2668	2521	841	P/S	Cca/Tca	P	S	841	0.36	TOLERATED	Cic	Cic.p.P844	p.P844L	skin	malignant_melanoma	COSM4405774	Substitution-Missense	PATHOGENIC	p.P/S	p.P/L	FALSE
1_82158028_C/T	Cic_843	0.0714286	1	82158028	C	T	+	10/20	Cic	NM_001107490	Missense_Mutation	2675	2528	843	P/L	cCt/cTt	P	L	843	0.05	TOLERATED	Cic	Cic.p.P846	p.P846F	skin	carcinoma	COSM9654465	Substitution-Missense	na	p.P/L	p.P/F	FALSE
1_82158035_C/T	Cic_845	0.142857	1	82158035	C	T	+	10/20	Cic	NM_001107490	Silent	2682	2535	845	T	acC/acT	T	T	845	0.65	TOLERATED	NA	NA	NA	NA	NA	NA	NA	NA	NA	NA	NA
1_82158068_C/T	Cic_856	0.0714286	1	82158068	C	T	+	10/20	Cic	NM_001107490	Silent	2715	2568	856	T	acC/acT	T	T	856	0.64	TOLERATED	Cic	Cic.p.T859	p.T859=	skin	carcinoma	COSM9806954	Substitution-coding-silent	PATHOGENIC	p.T/%/D	p.T/=	FALSE
1_82158070_C/T	Cic_857	0.0714286	1	82158070	C	T	+	10/20	Cic	NM_001107490	Missense_Mutation	2717	2570	857	T/I	aCc/aTc	T	I	857	0.28	TOLERATED	NA	NA	NA	NA	NA	NA	NA	NA	NA	NA	NA
1_82158074_C/T	Cic_858	0.0714286	1	82158074	C	T	+	10/20	Cic	NM_001107490	Silent	2721	2574	858	S	agC/agT	S	S	858	0.68	TOLERATED	NA	NA	NA	NA	NA	NA	NA	NA	NA	NA	NA
1_82158127_C/T	Cic_876	0.0714286	1	82158127	C	T	+	10/20	Cic	NM_001107490	Missense_Mutation	2774	2627	876	A/V	gCc/gTc	A	V	876	0.2	TOLERATED	NA	NA	NA	NA	NA	NA	NA	NA	NA	NA	NA
1_82161062_G/A	Cic_1305	0.0714286	1	82161062	G	A	+	16/20	Cic	NM_001107490	Silent	4062	3915	1305	E	gaG/gaA	E	E	1305	1	TOLERATED	NA	NA	NA	NA	NA	NA	NA	NA	NA	NA	NA
1_82161430_G/A	Cic_1395	0.0714286	1	82161430	G	A	+	17/20	Cic	NM_001107490	Splice_Region	4332	4185	1395	T	acG/acA	T	T	1395	1	TOLERATED	NA	NA	NA	NA	NA	NA	NA	NA	NA	NA	NA
1_82162173_C/T	Cic_1533	0.0714286	1	82162173	C	T	+	20/20	Cic	NM_001107490	Missense_Mutation	4744	4597	1533	P/S	Cct/Tct	P	S	1533	0.31	TOLERATED	Cic	Cic.p.P1536	p.P1536=,p.P1536L	large_intestine,soft_tissue,central_nervous_system	carcinoma,malignant_fibrous_histiocytoma-pleomorphic_sarcoma,glioma	COSM7619130,COSM4283629	Substitution-coding-silent,Substitution-Missense	NEUTRAL,PATHOGENIC	p.P/S	p.P/=,p.P/L	FALSE
1_82162184_C/T	Cic_1536	0.0714286	1	82162184	C	T	+	20/20	Cic	NM_001107490	Silent	4755	4608	1536	P	ccC/ccT	P	P	1536	1	TOLERATED	NA	NA	NA	NA	NA	NA	NA	NA	NA	NA	NA
1_82162192_G/T	Cic_1539	0.428571	1	82162192	G	T	+	20/20	Cic	NM_001107490	Missense_Mutation	4763	4616	1539	G/V	gGc/gTc	G	V	1539	0.05	TOLERATED	NA	NA	NA	NA	NA	NA	NA	NA	NA	NA	NA
1_82162218_C/T	Cic_1548	0.142857	1	82162218	C	T	+	20/20	Cic	NM_001107490	Missense_Mutation	4789	4642	1548	P/S	Ccc/Tcc	P	S	1548	0	DELETERIOUS	NA	NA	NA	NA	NA	NA	NA	NA	NA	NA	NA
1_82162220_C/T	Cic_1548	0.142857	1	82162220	C	T	+	20/20	Cic	NM_001107490	Silent	4791	4644	1548	P	ccC/ccT	P	P	1548	1	TOLERATED	NA	NA	NA	NA	NA	NA	NA	NA	NA	NA	NA
1_82162244_C/T	Cic_1556	0.0714286	1	82162244	C	T	+	20/20	Cic	NM_001107490	Silent	4815	4668	1556	P	ccC/ccT	P	P	1556	1	TOLERATED	NA	NA	NA	NA	NA	NA	NA	NA	NA	NA	NA
1_82162247_C/T	Cic_1557	0.0714286	1	82162247	C	T	+	20/20	Cic	NM_001107490	Silent	4818	4671	1557	T	acC/acT	T	T	1557	1	TOLERATED	NA	NA	NA	NA	NA	NA	NA	NA	NA	NA	NA
1_82162249_C/T	Cic_1558	0.142857	1	82162249	C	T	+	20/20	Cic	NM_001107490	Missense_Mutation	4820	4673	1558	S/F	tCt/tTt	S	F	1558	0.03	DELETERIOUS	NA	NA	NA	NA	NA	NA	NA	NA	NA	NA	NA
1_82162251_C/T	Cic_1559	0.142857	1	82162251	C	T	+	20/20	Cic	NM_001107490	Missense_Mutation	4822	4675	1559	P/S	Cca/Tca	P	S	1559	0.2	TOLERATED	Cic	Cic.p.P1562	p.P1562L	skin	carcinoma	COSM9656677	Substitution-Missense	na	p.P/S	p.P/L	FALSE
1_82162274_C/T	Cic_1566	0.142857	1	82162274	C	T	+	20/20	Cic	NM_001107490	Silent	4845	4698	1566	A	gcC/gcT	A	A	1566	1	TOLERATED	Cic	Cic.p.A1569	p.A1569T	skin	malignant_melanoma	COSM9890280	Substitution-Missense	NEUTRAL	p.A/%/D	p.A/T	FALSE
1_82162285_C/T	Cic_1570	0.142857	1	82162285	C	T	+	20/20	Cic	NM_001107490	Missense_Mutation	4856	4709	1570	P/L	cCg/cTg	P	L	1570	0	DELETERIOUS	NA	NA	NA	NA	NA	NA	NA	NA	NA	NA	NA
1_82162288_C/T	Cic_1571	0.0714286	1	82162288	C	T	+	20/20	Cic	NM_001107490	Missense_Mutation	4859	4712	1571	P/L	cCa/cTa	P	L	1571	0	DELETERIOUS	NA	NA	NA	NA	NA	NA	NA	NA	NA	NA	NA
1_82162293_C/T	Cic_1573	0.142857	1	82162293	C	T	+	20/20	Cic	NM_001107490	Missense_Mutation	4864	4717	1573	P/S	Cct/Tct	P	S	1573	0	DELETERIOUS	Cic	Cic.p.P1576	p.P1576L	skin	carcinoma	COSM9802287	Substitution-Missense	NEUTRAL	p.P/S	p.P/L	FALSE
1_82162294_C/T	Cic_1573	0.142857	1	82162294	C	T	+	20/20	Cic	NM_001107490	Missense_Mutation	4865	4718	1573	P/L	cCt/cTt	P	L	1573	0	DELETERIOUS	Cic	Cic.p.P1576	p.P1576L	skin	carcinoma	COSM9802287	Substitution-Missense	NEUTRAL	p.P/L	p.P/L	TRUE
1_82162296_C/T	Cic_1574	0.0714286	1	82162296	C	T	+	20/20	Cic	NM_001107490	Missense_Mutation	4867	4720	1574	P/S	Cca/Tca	P	S	1574	0.27	TOLERATED	NA	NA	NA	NA	NA	NA	NA	NA	NA	NA	NA
1_82162300_C/T	Cic_1575	0.0714286	1	82162300	C	T	+	20/20	Cic	NM_001107490	Missense_Mutation	4871	4724	1575	P/L	cCc/cTc	P	L	1575	0.44	TOLERATED	NA	NA	NA	NA	NA	NA	NA	NA	NA	NA	NA
10_56193892_C/T	Tp53_9	0.0714286	10	56193892	C	T	+	2/10	Tp53	NM_030989	Silent	158	27	9	S	agC/agT	S	S	9	1	TOLERATED	Tp53	Tp53.p.S9	p.S9G,p.S9=	haematopoietic_and_lymphoid_tissue,stomach	haematopoietic_neoplasm,carcinoma	COSM5945352,COSM8519858	Substitution-Missense,Substitution-coding-silent	NEUTRAL	p.S/%/D	p.S/G,p.S/=	FALSE
10_56193895_C/T	Tp53_10	0.0714286	10	56193895	C	T	+	2/10	Tp53	NM_030989	Silent	161	30	10	I	atC/atT	I	I	10	0.91	TOLERATED	Tp53	Tp53.p.V10	p.V10I,p.V10=,p.V10G	lung,large_intestine,stomach,endometrium,central_nervous_system	carcinoma,glioma	COSM45361,COSM984987,COSM510151	Substitution-Missense,Substitution-coding-silent	NEUTRAL	p.I/%/D	p.V/I,p.V/=,p.V/G	FALSE
10_56193902_C/T	Tp53_13	0.0714286	10	56193902	C	T	+	2/10	Tp53	NM_030989	Missense_Mutation	168	37	13	P/S	Cct/Tct	P	S	13	0	DELETERIOUS_(*WARNING!_Low_confidence)	Tp53	Tp53.p.P13	p.P13S,p.P13L	skin,salivary_gland	carcinoma	COSM4991092,COSM5030953	Substitution-Missense	PATHOGENIC	p.P/S	p.P/S,p.P/L	TRUE,FALSE
10_56194436_A/T	Tp53_71	0.142857	10	56194436	A	T	+	4/10	Tp53	NM_030989	Missense_Mutation	343	212	71	Q/L	cAg/cTg	Q	L	71	0.33	TOLERATED	Tp53	Tp53.p.P72	p.P72R,p.P72A,p.P72C,p.P72S,p.P72=,p.P72H	urinary_tract,soft_tissue,lung,large_intestine,NS,meninges,upper_aerodigestive_tract,biliary_tract,prostate,stomach,skin,pancreas,bone,penis,haematopoietic_and_lymphoid_tissue,breast,liver,pleura,small_intestine,thyroid,kidney,ovary,endometrium,central_nervous_system	carcinoma,haemangioblastoma,meningioma,malignant_melanoma,odontogenic_keratocyst,lymphoid_neoplasm,cemento-ossifying_fibroma,malignant_fibrous_histiocytoma-pleomorphic_sarcoma,adnexal_tumour,mesothelioma,other,carcinoid-endocrine_tumour,Wilms_tumour,haematopoietic_neoplasm,glioma	COSM250061,COSM3738520,COSM9609549,COSM7410556,COSM44018,COSM9312268,COSM6978864,COSM45985	Substitution-Missense,Substitution-coding-silent	NEUTRAL,na	p.Q/L	p.P/R,p.P/A,p.P/C,p.P/S,p.P/=,p.P/H	FALSE
10_56194506_C/T	Tp53_94	0.0714286	10	56194506	C	T	+	4/10	Tp53	NM_030989	Silent	413	282	94	S	tcC/tcT	S	S	94	1	TOLERATED	Tp53	Tp53.p.S96	p.S96F,p.S96P,p.S96C,p.S96Y	urinary_tract,skin,upper_aerodigestive_tract,haematopoietic_and_lymphoid_tissue,large_intestine	carcinoma,malignant_melanoma,adnexal_tumour,lymphoid_neoplasm	COSM44447,COSM44628,COSM46273,COSM6955222	Substitution-Missense	NEUTRAL	p.S/%/D	p.S/F,p.S/P,p.S/C,p.S/Y	FALSE
10_56194545_C/T	Tp53_107	0.0714286	10	56194545	C	T	+	4/10	Tp53	NM_030989	Silent	452	321	107	F	ttC/ttT	F	F	107	1	TOLERATED	Tp53	Tp53.p.F109	p.F109S,p.F109C,p.F109V,p.F109I,p.F109L,p.F109=	oesophagus,upper_aerodigestive_tract,large_intestine,pancreas,skin,liver,central_nervous_system,haematopoietic_and_lymphoid_tissue,penis,stomach,soft_tissue,ovary,biliary_tract,breast,lung,prostate	carcinoma,in_situ_epithelial_neoplasm,glioma,malignant_melanoma,lymphoid_neoplasm,haematopoietic_neoplasm,gastrointestinal_stromal_tumour,liposarcoma,other	COSM45169,COSM78686,COSM48817,COSM6914682,COSM9361039,COSM44020	Substitution-Missense,Substitution-coding-silent	PATHOGENIC	p.F/%/D	p.F/S,p.F/C,p.F/V,p.F/I,p.F/L,p.F/=	FALSE
10_56194582_G/A	Tp53_120	0.142857	10	56194582	G	A	+	4/10	Tp53	NM_030989	Missense_Mutation	489	358	120	V/I	Gtt/Att	V	I	120	0.49	TOLERATED	Tp53	Tp53.p.V122	p.V122L	urinary_tract	carcinoma	COSM45917	Substitution-Missense	PATHOGENIC	p.V/I	p.V/L	FALSE
10_56195282_C/T	Tp53_124	0.142857	10	56195282	C	T	+	5/10	Tp53	NM_030989	Splice_Region	503	372	124	Y	taC/taT	Y	Y	124	1	TOLERATED	Tp53	Tp53.p.Y126	p.Y126C,p.Y126D,p.Y126*,p.Y126N,p.Y126H,p.Y126=,p.Y126S	large_intestine,lung,salivary_gland,stomach,oesophagus,central_nervous_system,breast,pancreas,haematopoietic_and_lymphoid_tissue,liver,small_intestine,upper_aerodigestive_tract,adrenal_gland,prostate,urinary_tract,endometrium,thymus,biliary_tract	carcinoma,glioma,lymphoid_neoplasm,pheochromocytoma,haematopoietic_neoplasm,primitive_neuroectodermal_tumour-medulloblastoma,thymic_carcinoma	COSM11517,COSM43900,COSM10862,COSM44380,COSM4435839,COSM10888,COSM44196,COSM44142	Substitution-Missense,Substitution-Nonsense,Substitution-coding-silent	PATHOGENIC	p.Y/%/D	p.Y/C,p.Y/D,p.Y/*,p.Y/N,p.Y/H,p.Y/=,p.Y/S	FALSE
10_56195294_C/T	Tp53_128	0.0714286	10	56195294	C	T	+	5/10	Tp53	NM_030989	Silent	515	384	128	L	ctC/ctT	L	L	128	1	TOLERATED	Tp53	Tp53.p.L130	p.L130R,p.L130V,p.L130F,p.L130P,p.L130H,p.L130I,p.L130=	endometrium,breast,skin,liver,large_intestine,pancreas,haematopoietic_and_lymphoid_tissue,upper_aerodigestive_tract,oesophagus,ovary,prostate,central_nervous_system,urinary_tract,biliary_tract,stomach,lung,soft_tissue,genital_tract	carcinoma,lymphoid_neoplasm,haematopoietic_neoplasm,other,glioma,malignant_melanoma_of_soft_parts-clear_cell_sarcoma,germ_cell_tumour,adnexal_tumour	COSM44063,COSM11462,COSM11449,COSM45481,COSM46114,COSM7430542,COSM45446,COSM45688,COSM45077,COSM43968,COSM44344,COSM96340	Substitution-Missense,Substitution-coding-silent	PATHOGENIC,NEUTRAL,na	p.L/%/D	p.L/R,p.L/V,p.L/F,p.L/P,p.L/H,p.L/I,p.L/=	FALSE
10_56195329_C/T	Tp53_140	0.0714286	10	56195329	C	T	+	5/10	Tp53	NM_030989	Missense_Mutation	550	419	140	P/L	cCt/cTt	P	L	140	0	DELETERIOUS_(*WARNING!_Low_confidence)	Tp53	Tp53.p.P142	p.P142L,p.P142A,p.P142S,p.P142=,p.P142F,p.P142T,p.P142H,p.P142Q	soft_tissue,central_nervous_system,breast,stomach,urinary_tract,haematopoietic_and_lymphoid_tissue,skin,lung,large_intestine,oesophagus,prostate,vulva,upper_aerodigestive_tract,small_intestine,eye,endometrium	angiosarcoma,glioma,carcinoma,lymphoid_neoplasm,in_situ_epithelial_neoplasm,adnexal_tumour,in_situ_neoplasm,carcinoid-endocrine_tumour,malignant_melanoma	COSM43583,COSM44367,COSM44969,COSM43675,COSM44302,COSM45022,COSM45927,COSM43942,COSM44753,COSM44520,COSM43964,COSM44165,COSM44919,COSM45660,COSM43873,COSM46227,COSM46137,COSM45496,COSM45405,COSM44416,COSM43815,COSM45821	Substitution-Missense,Substitution-coding-silent	PATHOGENIC,NEUTRAL,na	p.P/L	p.P/L,p.P/A,p.P/S,p.P/=,p.P/F,p.P/T,p.P/H,p.P/Q	TRUE,FALSE
10_56195334_C/T	Tp53_142	0.142857	10	56195334	C	T	+	5/10	Tp53	NM_030989	Nonsense_Mutation	555	424	142	Q/*	Cag/Tag	Q	*	142	NA	NA	Tp53	Tp53.p.Q144	p.Q144*,p.Q144L,p.Q144K,p.Q144P,p.Q144=,p.Q144R,p.Q144H	oesophagus,upper_aerodigestive_tract,pancreas,haematopoietic_and_lymphoid_tissue,lung,large_intestine,ovary,soft_tissue,skin,liver,prostate,urinary_tract,endometrium,stomach,breast,bone,biliary_tract,NS,adrenal_gland,central_nervous_system	carcinoma,lymphoid_neoplasm,liposarcoma,other,malignant_fibrous_histiocytoma-pleomorphic_sarcoma,adrenal_cortical_carcinoma,glioma,adenoma	COSM11245,COSM43783,COSM45825,COSM44205,COSM45733,COSM44028,COSM45961,COSM44013,COSM45076,COSM45869	Substitution-Nonsense,Substitution-Missense,Substitution-coding-silent	PATHOGENIC,na	p.Q/*	p.Q/*,p.Q/L,p.Q/K,p.Q/P,p.Q/=,p.Q/R,p.Q/H	TRUE,FALSE
10_56195353_C/T	Tp53_148	0.0714286	10	56195353	C	T	+	5/10	Tp53	NM_030989	Missense_Mutation	574	443	148	T/I	aCa/aTa	T	I	148	0.11	TOLERATED	Tp53	Tp53.p.T150	p.T150I,p.T150K,p.T150R,p.T150A	breast,haematopoietic_and_lymphoid_tissue,lung,large_intestine,stomach,skin,upper_aerodigestive_tract	carcinoma,lymphoid_neoplasm,adenoma,adnexal_tumour	COSM44038,COSM45563,COSM45139,COSM1386825	Substitution-Missense	NEUTRAL,na	p.T/I	p.T/I,p.T/K,p.T/R,p.T/A	TRUE,FALSE
10_56195356_C/T	Tp53_149	0.0714286	10	56195356	C	T	+	5/10	Tp53	NM_030989	Missense_Mutation	577	446	149	P/L	cCt/cTt	P	L	149	0	DELETERIOUS_(*WARNING!_Low_confidence)	Tp53	Tp53.p.P151	p.P151=,p.P151R,p.P151S,p.P151L,p.P151H,p.P151A,p.P151T,p.P151N,p.P151F	skin,lung,upper_aerodigestive_tract,ovary,breast,oesophagus,soft_tissue,NS,pancreas,kidney,prostate,central_nervous_system,haematopoietic_and_lymphoid_tissue,large_intestine,stomach,vulva,thyroid,urinary_tract,liver,biliary_tract,salivary_gland,endometrium,adrenal_gland,genital_tract,small_intestine,bone	carcinoma,leiomyosarcoma,malignant_melanoma,glioma,haematopoietic_neoplasm,angiosarcoma,lymphoid_neoplasm,in_situ_epithelial_neoplasm,gastrointestinal_stromal_tumour,other,low_malignant_potential_(borderline)_tumour,adrenal_cortical_carcinoma,germ_cell_tumour,Ewings_sarcoma-peripheral_primitive_neuroectodermal_tumour,sarcoma,in_situ_neoplasm,Wilms_tumour	COSM44749,COSM44003,COSM10905,COSM43657,COSM45594,COSM11476,COSM44944,COSM44288,COSM43911,COSM46067,COSM44004,COSM44682,COSM44438,COSM46297,COSM255156,COSM6967702,COSM45087,COSM45464,COSM44426,COSM46283,COSM43586	Substitution-coding-silent,Substitution-Missense	NEUTRAL,PATHOGENIC,na	p.P/L	p.P/=,p.P/R,p.P/S,p.P/L,p.P/H,p.P/A,p.P/T,p.P/N,p.P/F	FALSE,TRUE
10_56195376_C/T	Tp53_156	0.0714286	10	56195376	C	T	+	5/10	Tp53	NM_030989	Missense_Mutation	597	466	156	R/C	Cgt/Tgt	R	C	156	0	DELETERIOUS_(*WARNING!_Low_confidence)	Tp53	Tp53.p.R158	p.R158H,p.R158L,p.R158=,p.R158P,p.R158C,p.R158F,p.R158S,p.R158G	large_intestine,central_nervous_system,haematopoietic_and_lymphoid_tissue,liver,ovary,oesophagus,prostate,urinary_tract,lung,stomach,biliary_tract,upper_aerodigestive_tract,skin,soft_tissue,pancreas,kidney,breast,thyroid,NS,endometrium,thymus,vulva,salivary_gland,cervix	carcinoma,glioma,lymphoid_neoplasm,primitive_neuroectodermal_tumour-medulloblastoma,leiomyosarcoma,solitary_fibrous_tumour,gastrointestinal_stromal_tumour,Wilms_tumour,malignant_melanoma,haematopoietic_neoplasm,in_situ_neoplasm,adenoma,sarcoma,thymic_carcinoma,malignant_peripheral_nerve_sheath_tumour,adnexal_tumour,other,in_situ_epithelial_neoplasm,angiosarcoma	COSM10690,COSM10714,COSM43940,COSM44017,COSM43615,COSM43848,COSM45019,COSM48914,COSM3970360,COSM11087,COSM6221241,COSM45679,COSM44381,COSM46081,COSM44639,COSM87549,COSM43662,COSM44974,COSM45443	Substitution-Missense,Substitution-coding-silent	PATHOGENIC,NEUTRAL,na	p.R/C	p.R/H,p.R/L,p.R/=,p.R/P,p.R/C,p.R/F,p.R/S,p.R/G	FALSE,TRUE
10_56196078_G/T	Tp53_260	0.0714286	10	56196078	G	T	+	7/10	Tp53	NM_030989	Missense_Mutation	910	779	260	G/V	gGg/gTg	G	V	260	0.03	DELETERIOUS_(*WARNING!_Low_confidence)	Tp53	Tp53.p.G262	p.G262V,p.G262D,p.G262S,p.G262=,p.G262H,p.G262R	upper_aerodigestive_tract,lung,ovary,large_intestine,haematopoietic_and_lymphoid_tissue,prostate,central_nervous_system,pancreas,stomach,oesophagus,soft_tissue,urinary_tract,endometrium,liver,skin,breast	carcinoma,haematopoietic_neoplasm,glioma,lymphoid_neoplasm,leiomyosarcoma,other	COSM11198,COSM10828,COSM44548,COSM45166,COSM44761,COSM1737946	Substitution-Missense,Substitution-coding-silent	PATHOGENIC,NEUTRAL,na	p.G/V	p.G/V,p.G/D,p.G/S,p.G/=,p.G/H,p.G/R	TRUE,FALSE
10_56196081_A/T	Tp53_261	0.0714286	10	56196081	A	T	+	7/10	Tp53	NM_030989	Missense_Mutation	913	782	261	N/I	aAt/aTt	N	I	261	0.09	TOLERATED	Tp53	Tp53.p.N263	p.N263K,p.N263D,p.N263I,p.N263H	large_intestine,breast,lung,stomach	carcinoma	COSM45384,COSM45752,COSM43917,COSM43922,COSM45781	Substitution-Missense	NEUTRAL,na	p.N/I	p.N/K,p.N/D,p.N/I,p.N/H	FALSE,TRUE
10_56196100_C/T	Tp53_267	0.0714286	10	56196100	C	T	+	7/10	Tp53	NM_030989	Silent	932	801	267	S	agC/agT	S	S	267	1	TOLERATED	Tp53	Tp53.p.S269	p.S269T,p.S269=,p.S269C,p.S269N,p.S269G,p.S269R,p.S269I	cervix,urinary_tract,haematopoietic_and_lymphoid_tissue,upper_aerodigestive_tract,large_intestine,lung,prostate,central_nervous_system,ovary,breast,pancreas,skin	carcinoma,lymphoid_neoplasm,glioma,adnexal_tumour	COSM45507,COSM44886,COSM45248,COSM44236,COSM43962,COSM9496968,COSM4302129,COSM44331	Substitution-Missense,Substitution-coding-silent	PATHOGENIC	p.S/%/D	p.S/T,p.S/=,p.S/C,p.S/N,p.S/G,p.S/R,p.S/I	FALSE
10_56196110_C/T	Tp53_271	0.0714286	10	56196110	C	T	+	7/10	Tp53	NM_030989	Missense_Mutation	942	811	271	R/C	Cgt/Tgt	R	C	271	0	DELETERIOUS_(*WARNING!_Low_confidence)	Tp53	Tp53.p.R273	p.R273H,p.R273L,p.R273C,p.R273S,p.R273P,p.R273Q,p.R273Y,p.R273G,p.R273=	central_nervous_system,large_intestine,upper_aerodigestive_tract,lung,haematopoietic_and_lymphoid_tissue,breast,thyroid,endometrium,ovary,prostate,pancreas,stomach,salivary_gland,bone,vulva,liver,urinary_tract,adrenal_gland,oesophagus,testis,biliary_tract,soft_tissue,kidney,skin,penis,small_intestine,genital_tract,cervix,NS,fallopian_tube,pleura,peritoneum,thymus,eye	glioma,carcinoma,carcinoid-endocrine_tumour,lymphoid_neoplasm,carcinoma_in_situ,haematopoietic_neoplasm,Ewings_sarcoma-peripheral_primitive_neuroectodermal_tumour,adenoma,other,adrenal_cortical_carcinoma,sex_cord-stromal_tumour,angiosarcoma,adnexal_tumour,liposarcoma,osteosarcoma,primitive_neuroectodermal_tumour-medulloblastoma,Wilms_tumour,germ_cell_tumour,sarcoma,in_situ_epithelial_neoplasm,rha…	COSM10660,COSM10779,COSM10659,COSM43909,COSM43896,COSM9179911,COSM6906023,COSM43843,COSM44858,COSM45283	Substitution-Missense,Substitution-coding-silent	PATHOGENIC,na,NEUTRAL	p.R/C	p.R/H,p.R/L,p.R/C,p.R/S,p.R/P,p.R/Q,p.R/Y,p.R/G,p.R/=	FALSE,TRUE
10_56196181_C/A	Tp53_294	0.142857	10	56196181	C	A	+	7/10	Tp53	NM_030989	Nonsense_Mutation	1013	882	294	C/*	tgC/tgA	C	*	294	NA	NA	Tp53	Tp53.p.H296	p.H296L,p.H296N,p.H296Q,p.H296R,p.H296Y,p.H296P	oesophagus,breast,lung,large_intestine,haematopoietic_and_lymphoid_tissue,upper_aerodigestive_tract,liver,prostate	carcinoma,haematopoietic_neoplasm,lymphoid_neoplasm	COSM44522,COSM45306,COSM45328,COSM44975,COSM43915,COSM43858	Substitution-Missense	NEUTRAL	p.C/*	p.H/L,p.H/N,p.H/Q,p.H/R,p.H/Y,p.H/P	FALSE
10_56196181_C/T	Tp53_294	0.142857	10	56196181	C	T	+	7/10	Tp53	NM_030989	Silent	1013	882	294	C	tgC/tgT	C	C	294	0.16	TOLERATED	Tp53	Tp53.p.H296	p.H296L,p.H296N,p.H296Q,p.H296R,p.H296Y,p.H296P	oesophagus,breast,lung,large_intestine,haematopoietic_and_lymphoid_tissue,upper_aerodigestive_tract,liver,prostate	carcinoma,haematopoietic_neoplasm,lymphoid_neoplasm	COSM44522,COSM45306,COSM45328,COSM44975,COSM43915,COSM43858	Substitution-Missense	NEUTRAL	p.C/%/D	p.H/L,p.H/N,p.H/Q,p.H/R,p.H/Y,p.H/P	FALSE
10_56196183_C/T	Tp53_295	0.0714286	10	56196183	C	T	+	7/10	Tp53	NM_030989	Missense_Mutation	1015	884	295	P/L	cCg/cTg	P	L	295	0.26	TOLERATED	Tp53	Tp53.p.H297	p.H297Y,p.H297N,p.H297P	haematopoietic_and_lymphoid_tissue,skin,lung,cervix,eye,large_intestine	lymphoid_neoplasm,carcinoma,in_situ_neoplasm	COSM45803,COSM45494,COSM45693,COSM45478	Substitution-Missense	NEUTRAL,na	p.P/L	p.H/Y,p.H/N,p.H/P	FALSE
10_56197245_G/A	Tp53_342	0.0714286	10	56197245	G	A	+	9/10	Tp53	NM_030989	Silent	1157	1026	342	L	ctG/ctA	L	L	342	1	TOLERATED	Tp53	Tp53.p.L344	p.L344Q,p.L344P,p.L344F,p.L344R,p.L344=	haematopoietic_and_lymphoid_tissue,pancreas,urinary_tract,breast,upper_aerodigestive_tract,ovary,prostate,kidney,biliary_tract,lung,bone	lymphoid_neoplasm,carcinoma,germ_cell_tumour,chondrosarcoma	COSM6953698,COSM44070,COSM307349,COSM46303,COSM6995427	Substitution-Missense,Substitution-coding-silent	PATHOGENIC,NEUTRAL	p.L/%/D	p.L/Q,p.L/P,p.L/F,p.L/R,p.L/=	FALSE
10_56197940_C/T	Tp53_372	0.0714286	10	56197940	C	T	+	10/10	Tp53	NM_030989	Silent	1247	1116	372	G	ggC/ggT	G	G	372	1	TOLERATED	Tp53	Tp53.p.G374	p.G374C	oesophagus	carcinoma	COSM4984777	Substitution-Missense	PATHOGENIC	p.G/%/D	p.G/C	FALSE
10_56197945_C/T	Tp53_374	0.0714286	10	56197945	C	T	+	10/10	Tp53	NM_030989	Missense_Mutation	1252	1121	374	S/F	tCt/tTt	S	F	374	0	DELETERIOUS_(*WARNING!_Low_confidence)	Tp53	Tp53.p.S376	p.S376A,p.S376C,p.S376T,p.S376F	upper_aerodigestive_tract,cervix,large_intestine	carcinoma	COSM45591,COSM4820570,COSM45566,COSM6474195	Substitution-Missense	PATHOGENIC	p.S/F	p.S/A,p.S/C,p.S/T,p.S/F	FALSE,TRUE
10_56197952_C/T	Tp53_376	0.0714286	10	56197952	C	T	+	10/10	Tp53	NM_030989	Silent	1259	1128	376	S	tcC/tcT	S	S	376	1	TOLERATED	Tp53	Tp53.p.S378	p.S378F	kidney,skin	Wilms_tumour,malignant_melanoma,carcinoma	COSM5352218	Substitution-Missense	PATHOGENIC	p.S/%/D	p.S/F	FALSE
10_56197956_C/T	Tp53_378	0.0714286	10	56197956	C	T	+	10/10	Tp53	NM_030989	Missense_Mutation	1263	1132	378	H/Y	Cat/Tat	H	Y	378	0	DELETERIOUS_(*WARNING!_Low_confidence)	Tp53	Tp53.p.H380	p.H380=,p.H380Y	lung,upper_aerodigestive_tract,kidney	carcinoma,Wilms_tumour	COSM96248,COSM5352220	Substitution-coding-silent,Substitution-Missense	na,PATHOGENIC	p.H/Y	p.H/=,p.H/Y	FALSE,TRUE
10_56197973_C/T	Tp53_383	0.0714286	10	56197973	C	T	+	10/10	Tp53	NM_030989	Silent	1280	1149	383	I	atC/atT	I	I	383	1	TOLERATED	Tp53	Tp53.p.F385	p.F385L	urinary_tract	carcinoma	COSM7652999	Substitution-Missense	NEUTRAL	p.I/%/D	p.F/L	FALSE
10_56197987_C/T	Tp53_388	0.0714286	10	56197987	C	T	+	10/10	Tp53	NM_030989	Missense_Mutation	1294	1163	388	P/L	cCt/cTt	P	L	388	0	DELETERIOUS_(*WARNING!_Low_confidence)	Tp53	Tp53.p.P390	p.P390L	skin	carcinoma	COSM6903973	Substitution-Missense	NEUTRAL	p.P/L	p.P/L	TRUE
10_66732466_C/T	Nf1_22	0.0714286	10	66732466	C	T	+	6/61	Nf1	NM_012609	Missense_Mutation	211	65	22	P/L	cCa/cTa	P	L	22	0	DELETERIOUS_(*WARNING!_Low_confidence)	Nf1	Nf1.p.P22	p.P22S,p.P22=	thyroid,liver	carcinoma,other	COSM6414091,COSM7184680	Substitution-Missense,Substitution-coding-silent	PATHOGENIC	p.P/L	p.P/S,p.P/=	FALSE
10_66732490_C/T	Nf1_30	0.0714286	10	66732490	C	T	+	6/61	Nf1	NM_012609	Missense_Mutation	235	89	30	T/I	aCa/aTa	T	I	30	0	DELETERIOUS_(*WARNING!_Low_confidence)	NA	NA	NA	NA	NA	NA	NA	NA	NA	NA	NA
10_66734853_C/T	Nf1_81	0.0714286	10	66734853	C	T	+	7/61	Nf1	NM_012609	Missense_Mutation	387	241	81	L/F	Ctc/Ttc	L	F	81	0	DELETERIOUS_(*WARNING!_Low_confidence)	Nf1	Nf1.p.L81	p.L81R,p.L81V	liver,lung	carcinoma	COSM3742165,COSM6146293	Substitution-Missense	PATHOGENIC	p.L/F	p.L/R,p.L/V	FALSE
10_66738088_C/T	Nf1_98	0.0714286	10	66738088	C	T	+	8/61	Nf1	NM_012609	Missense_Mutation	439	293	98	P/L	cCa/cTa	P	L	98	0	DELETERIOUS_(*WARNING!_Low_confidence)	Nf1	Nf1.p.P98	p.P98S	biliary_tract	carcinoma	COSM7325253	Substitution-Missense	PATHOGENIC	p.P/L	p.P/S	FALSE
10_66738120_C/T	Nf1_109	0.0714286	10	66738120	C	T	+	8/61	Nf1	NM_012609	Silent	471	325	109	L	Ctg/Ttg	L	L	109	1	TOLERATED	NA	NA	NA	NA	NA	NA	NA	NA	NA	NA	NA
10_66738161_C/T	Nf1_122	0.0714286	10	66738161	C	T	+	8/61	Nf1	NM_012609	Silent	512	366	122	H	caC/caT	H	H	122	1	TOLERATED	NA	NA	NA	NA	NA	NA	NA	NA	NA	NA	NA
10_66744574_C/T	Nf1_165	0.142857	10	66744574	C	T	+	9/61	Nf1	NM_012609	Missense_Mutation	640	494	165	T/I	aCt/aTt	T	I	165	0	DELETERIOUS_(*WARNING!_Low_confidence)	NA	NA	NA	NA	NA	NA	NA	NA	NA	NA	NA
10_66744583_C/T	Nf1_168	0.0714286	10	66744583	C	T	+	9/61	Nf1	NM_012609	Missense_Mutation	649	503	168	S/L	tCa/tTa	S	L	168	0	DELETERIOUS_(*WARNING!_Low_confidence)	Nf1	Nf1.p.S168	p.S168*	breast,salivary_gland	carcinoma	COSM6585304,COSM6983001	Substitution-Nonsense	PATHOGENIC	p.S/L	p.S/*	FALSE
10_66744590_C/T	Nf1_170	0.0714286	10	66744590	C	T	+	9/61	Nf1	NM_012609	Silent	656	510	170	D	gaC/gaT	D	D	170	1	TOLERATED	NA	NA	NA	NA	NA	NA	NA	NA	NA	NA	NA
10_66744654_C/T	Nf1_192	0.0714286	10	66744654	C	T	+	9/61	Nf1	NM_012609	Nonsense_Mutation	720	574	192	R/*	Cga/Tga	R	*	192	NA	NA	Nf1	Nf1.p.R192	p.R192*,p.R192Q	central_nervous_system,large_intestine,stomach,thyroid,soft_tissue	glioma,carcinoma,neurofibroma	COSM42794,COSM3421390	Substitution-Nonsense,Substitution-Missense	PATHOGENIC	p.R/*	p.R/*,p.R/Q	TRUE,FALSE
10_66755143_C/T	Nf1_197	0.0714286	10	66755143	C	T	+	10/61	Nf1	NM_012609	Missense_Mutation	736	590	197	T/I	aCa/aTa	T	I	197	0	DELETERIOUS_(*WARNING!_Low_confidence)	Nf1	Nf1.p.T197	p.T197K	kidney	carcinoma	COSM1663041	Substitution-Missense	PATHOGENIC	p.T/I	p.T/K	FALSE
10_66755163_C/A	Nf1_204	0.0714286	10	66755163	C	A	+	10/61	Nf1	NM_012609	Missense_Mutation	756	610	204	L/M	Ctg/Atg	L	M	204	0	DELETERIOUS_(*WARNING!_Low_confidence)	Nf1	Nf1.p.L204	p.L204=	skin	carcinoma	COSM9799048	Substitution-coding-silent	PATHOGENIC	p.L/M	p.L/=	FALSE
10_66755184_G/T	Nf1_211	0.0714286	10	66755184	G	T	+	10/61	Nf1	NM_012609	Missense_Mutation	777	631	211	A/S	Gca/Tca	A	S	211	0	DELETERIOUS_(*WARNING!_Low_confidence)	Nf1	Nf1.p.A211	p.A211=	upper_aerodigestive_tract	carcinoma	COSM5972132	Substitution-coding-silent	PATHOGENIC	p.A/S	p.A/=	FALSE
10_66755195_T/C	Nf1_214	0.0714286	10	66755195	T	C	+	10/61	Nf1	NM_012609	Silent	788	642	214	N	aaT/aaC	N	N	214	1	TOLERATED	NA	NA	NA	NA	NA	NA	NA	NA	NA	NA	NA
10_66755443_C/T	Nf1_222	0.0714286	10	66755443	C	T	+	11/61	Nf1	NM_012609	Silent	812	666	222	N	aaC/aaT	N	N	222	1	TOLERATED	Nf1	Nf1.p.N222	p.N222=	breast	carcinoma	COSM6005467	Substitution-coding-silent	PATHOGENIC	p.N/%/D	p.N/=	FALSE
10_66755460_C/T	Nf1_228	0.0714286	10	66755460	C	T	+	11/61	Nf1	NM_012609	Missense_Mutation	829	683	228	P/L	cCa/cTa	P	L	228	0	DELETERIOUS_(*WARNING!_Low_confidence)	Nf1	Nf1.p.P228	p.P228S,p.P228L	skin,large_intestine	malignant_melanoma,carcinoma	COSM1710087,COSM4630282	Substitution-Missense	PATHOGENIC	p.P/L	p.P/S,p.P/L	FALSE,TRUE
10_66755472_C/T	Nf1_232	0.0714286	10	66755472	C	T	+	11/61	Nf1	NM_012609	Missense_Mutation	841	695	232	T/I	aCa/aTa	T	I	232	0	DELETERIOUS_(*WARNING!_Low_confidence)	NA	NA	NA	NA	NA	NA	NA	NA	NA	NA	NA
10_66755482_C/T	Nf1_235	0.0714286	10	66755482	C	T	+	11/61	Nf1	NM_012609	Silent	851	705	235	Y	taC/taT	Y	Y	235	1	TOLERATED	Nf1	Nf1.p.Y235	p.Y235*	central_nervous_system	glioma	COSM3402723	Substitution-Nonsense	PATHOGENIC	p.Y/%/D	p.Y/*	FALSE
10_66755483_C/T	Nf1_236	0.0714286	10	66755483	C	T	+	11/61	Nf1	NM_012609	Nonsense_Mutation	852	706	236	Q/*	Caa/Taa	Q	*	236	NA	NA	Nf1	Nf1.p.Q236	p.Q236*	upper_aerodigestive_tract,thyroid	carcinoma	COSM4265544	Substitution-Nonsense	PATHOGENIC	p.Q/*	p.Q/*	TRUE
10_66755490_C/T	Nf1_238	0.0714286	10	66755490	C	T	+	11/61	Nf1	NM_012609	Missense_Mutation	859	713	238	P/L	cCa/cTa	P	L	238	0	DELETERIOUS_(*WARNING!_Low_confidence)	Nf1	Nf1.p.P238	p.P238S	biliary_tract	carcinoma	COSM7325253	Substitution-Missense	PATHOGENIC	p.P/L	p.P/S	FALSE
10_66755505_C/T	Nf1_243	0.0714286	10	66755505	C	T	+	11/61	Nf1	NM_012609	Missense_Mutation	874	728	243	A/V	gCt/gTt	A	V	243	0	DELETERIOUS_(*WARNING!_Low_confidence)	Nf1	Nf1.p.A243	p.A243T	stomach	carcinoma	COSM8498857	Substitution-Missense	PATHOGENIC	p.A/V	p.A/T	FALSE
10_66756168_C/T	Nf1_257	0.0714286	10	66756168	C	T	+	12/61	Nf1	NM_012609	Missense_Mutation	916	770	257	A/V	gCa/gTa	A	V	257	0	DELETERIOUS_(*WARNING!_Low_confidence)	NA	NA	NA	NA	NA	NA	NA	NA	NA	NA	NA
10_66756189_C/T	Nf1_264	0.0714286	10	66756189	C	T	+	12/61	Nf1	NM_012609	Missense_Mutation	937	791	264	A/V	gCa/gTa	A	V	264	0	DELETERIOUS_(*WARNING!_Low_confidence)	NA	NA	NA	NA	NA	NA	NA	NA	NA	NA	NA
10_66756192_C/T	Nf1_265	0.0714286	10	66756192	C	T	+	12/61	Nf1	NM_012609	Missense_Mutation	940	794	265	A/V	gCa/gTa	A	V	265	0	DELETERIOUS_(*WARNING!_Low_confidence)	NA	NA	NA	NA	NA	NA	NA	NA	NA	NA	NA
10_66756217_C/T	Nf1_273	0.0714286	10	66756217	C	T	+	12/61	Nf1	NM_012609	Silent	965	819	273	L	ctC/ctT	L	L	273	1	TOLERATED	Nf1	Nf1.p.L273	p.L273=,p.L273I,p.L273F	upper_aerodigestive_tract,large_intestine,skin	carcinoma	COSM8294478,COSM6946357,COSM6912695,COSM4509845	Substitution-coding-silent,Substitution-Missense	NEUTRAL,PATHOGENIC	p.L/%/D	p.L/=,p.L/I,p.L/F	FALSE
10_66759718_C/T	Nf1_298	0.285714	10	66759718	C	T	+	13/61	Nf1	NM_012609	Silent	1038	892	298	L	Ctg/Ttg	L	L	298	1	TOLERATED	Nf1	Nf1.p.L298	p.L298=	breast	carcinoma	COSM9123701	Substitution-coding-silent	NEUTRAL	p.L/%/D	p.L/=	FALSE
10_66759772_C/T	Nf1_316	0.0714286	10	66759772	C	T	+	13/61	Nf1	NM_012609	Silent	1092	946	316	L	Ctg/Ttg	L	L	316	1	TOLERATED	NA	NA	NA	NA	NA	NA	NA	NA	NA	NA	NA
10_66759776_C/T	Nf1_317	0.0714286	10	66759776	C	T	+	13/61	Nf1	NM_012609	Missense_Mutation	1096	950	317	T/I	aCt/aTt	T	I	317	0	DELETERIOUS_(*WARNING!_Low_confidence)	NA	NA	NA	NA	NA	NA	NA	NA	NA	NA	NA
10_66760352_C/T	Nf1_363	0.0714286	10	66760352	C	T	+	14/61	Nf1	NM_012609	Missense_Mutation	1233	1087	363	P/S	Cca/Tca	P	S	363	0	DELETERIOUS_(*WARNING!_Low_confidence)	NA	NA	NA	NA	NA	NA	NA	NA	NA	NA	NA
10_66760359_C/T	Nf1_365	0.0714286	10	66760359	C	T	+	14/61	Nf1	NM_012609	Missense_Mutation	1240	1094	365	S/F	tCt/tTt	S	F	365	0	DELETERIOUS_(*WARNING!_Low_confidence)	Nf1	Nf1.p.S365	p.S365*	breast,urinary_tract	carcinoma	COSM7344841	Substitution-Nonsense	PATHOGENIC	p.S/F	p.S/*	FALSE
10_66760368_G/T	Nf1_368	0.0714286	10	66760368	G	T	+	14/61	Nf1	NM_012609	Missense_Mutation	1249	1103	368	S/I	aGt/aTt	S	I	368	0	DELETERIOUS_(*WARNING!_Low_confidence)	NA	NA	NA	NA	NA	NA	NA	NA	NA	NA	NA
10_66760373_C/T	Nf1_370	0.0714286	10	66760373	C	T	+	14/61	Nf1	NM_012609	Missense_Mutation	1254	1108	370	P/S	Cct/Tct	P	S	370	0	DELETERIOUS_(*WARNING!_Low_confidence)	NA	NA	NA	NA	NA	NA	NA	NA	NA	NA	NA
10_66760387_C/T	Nf1_374	0.0714286	10	66760387	C	T	+	14/61	Nf1	NM_012609	Silent	1268	1122	374	D	gaC/gaT	D	D	374	1	TOLERATED	NA	NA	NA	NA	NA	NA	NA	NA	NA	NA	NA
10_66760401_G/A	Nf1_379	0.0714286	10	66760401	G	A	+	14/61	Nf1	NM_012609	Missense_Mutation	1282	1136	379	C/Y	tGt/tAt	C	Y	379	0	DELETERIOUS_(*WARNING!_Low_confidence)	Nf1	Nf1.p.C379	p.C379Y	central_nervous_system	glioma	COSM7002271	Substitution-Missense	PATHOGENIC	p.C/Y	p.C/Y	TRUE
10_66766235_C/T	Nf1_430	0.0714286	10	66766235	C	T	+	16/61	Nf1	NM_012609	Silent	1436	1290	430	D	gaC/gaT	D	D	430	1	TOLERATED	Nf1	Nf1.p.D430	p.D430E	skin	malignant_melanoma	COSM5386004	Substitution-Missense	PATHOGENIC	p.D/%/D	p.D/E	FALSE
10_66766237_C/T	Nf1_431	0.0714286	10	66766237	C	T	+	16/61	Nf1	NM_012609	Missense_Mutation	1438	1292	431	A/V	gCt/gTt	A	V	431	0	DELETERIOUS_(*WARNING!_Low_confidence)	NA	NA	NA	NA	NA	NA	NA	NA	NA	NA	NA
10_66766252_C/T	Nf1_436	0.0714286	10	66766252	C	T	+	16/61	Nf1	NM_012609	Missense_Mutation	1453	1307	436	S/L	tCa/tTa	S	L	436	0	DELETERIOUS_(*WARNING!_Low_confidence)	Nf1	Nf1.p.S436	p.S436L,p.S436*	prostate,central_nervous_system,adrenal_gland	carcinoma,glioma,pheochromocytoma	COSM6974220,COSM3402725	Substitution-Missense,Substitution-Nonsense	PATHOGENIC	p.S/L	p.S/L,p.S/*	TRUE,FALSE
10_66766260_C/T	Nf1_439	0.0714286	10	66766260	C	T	+	16/61	Nf1	NM_012609	Missense_Mutation	1461	1315	439	L/F	Ctt/Ttt	L	F	439	0	DELETERIOUS_(*WARNING!_Low_confidence)	NA	NA	NA	NA	NA	NA	NA	NA	NA	NA	NA
10_66766263_C/T	Nf1_440	0.142857	10	66766263	C	T	+	16/61	Nf1	NM_012609	Nonsense_Mutation	1464	1318	440	R/*	Cga/Tga	R	*	440	NA	NA	Nf1	Nf1.p.R440	p.R440*,p.R440P,p.R440Q	breast,skin,central_nervous_system,prostate,large_intestine,NS,soft_tissue,stomach,endometrium	carcinoma,malignant_melanoma,glioma,haemangioma,neurofibroma,leiomyosarcoma	COSM133142,COSM290926,COSM8227351,COSM3421392	Substitution-Nonsense,Substitution-Missense	PATHOGENIC,na	p.R/*	p.R/*,p.R/P,p.R/Q	TRUE,FALSE
10_66766275_G/A	Nf1_444	0.0714286	10	66766275	G	A	+	16/61	Nf1	NM_012609	Missense_Mutation	1476	1330	444	G/S	Ggt/Agt	G	S	444	0	DELETERIOUS_(*WARNING!_Low_confidence)	NA	NA	NA	NA	NA	NA	NA	NA	NA	NA	NA
10_66766283_C/T	Nf1_446	0.0714286	10	66766283	C	T	+	16/61	Nf1	NM_012609	Silent	1484	1338	446	T	acC/acT	T	T	446	1	TOLERATED	NA	NA	NA	NA	NA	NA	NA	NA	NA	NA	NA
10_66766320_G/C	Nf1_459	0.214286	10	66766320	G	C	+	16/61	Nf1	NM_012609	Missense_Mutation	1521	1375	459	A/P	Gca/Cca	A	P	459	0	DELETERIOUS_(*WARNING!_Low_confidence)	Nf1	Nf1.p.A459	p.A459V	endometrium	carcinoma	COSM9034406	Substitution-Missense	PATHOGENIC	p.A/P	p.A/V	FALSE
10_66770918_G/T	Nf1_474	0.0714286	10	66770918	G	T	+	17/61	Nf1	NM_012609	Missense_Mutation	1567	1421	474	S/I	aGc/aTc	S	I	474	0	DELETERIOUS_(*WARNING!_Low_confidence)	NA	NA	NA	NA	NA	NA	NA	NA	NA	NA	NA
10_66770958_G/T	Nf1_487	0.0714286	10	66770958	G	T	+	17/61	Nf1	NM_012609	Missense_Mutation	1607	1461	487	R/S	agG/agT	R	S	487	0	DELETERIOUS_(*WARNING!_Low_confidence)	NA	NA	NA	NA	NA	NA	NA	NA	NA	NA	NA
10_66773920_C/T	Nf1_511	0.0714286	10	66773920	C	T	+	18/61	Nf1	NM_012609	Missense_Mutation	1678	1532	511	P/L	cCa/cTa	P	L	511	0	DELETERIOUS_(*WARNING!_Low_confidence)	Nf1	Nf1.p.P511	p.P511R,p.P511S	oesophagus,skin	carcinoma	COSM5443497,COSM9717654	Substitution-Missense	PATHOGENIC	p.P/L	p.P/R,p.P/S	FALSE
10_66773928_C/T	Nf1_514	0.0714286	10	66773928	C	T	+	18/61	Nf1	NM_012609	Nonsense_Mutation	1686	1540	514	Q/*	Cag/Tag	Q	*	514	NA	NA	NA	NA	NA	NA	NA	NA	NA	NA	NA	NA	NA
10_66781594_G/C	Nf1_593	0.0714286	10	66781594	G	C	+	20/61	Nf1	NM_012609	Missense_Mutation	1924	1778	593	S/T	aGc/aCc	S	T	593	0	DELETERIOUS_(*WARNING!_Low_confidence)	Nf1	Nf1.p.S593	p.S593N	skin	carcinoma	COSM6914383	Substitution-Missense	PATHOGENIC	p.S/T	p.S/N	FALSE
10_66783833_C/T	Nf1_625	0.0714286	10	66783833	C	T	+	21/61	Nf1	NM_012609	Silent	2021	1875	625	L	ctC/ctT	L	L	625	1	TOLERATED	NA	NA	NA	NA	NA	NA	NA	NA	NA	NA	NA
10_66783836_C/T	Nf1_626	0.0714286	10	66783836	C	T	+	21/61	Nf1	NM_012609	Silent	2024	1878	626	Y	taC/taT	Y	Y	626	1	TOLERATED	Nf1	Nf1.p.L626	p.L626I,p.L626F	skin	malignant_melanoma,carcinoma	COSM7347664,COSM5386006,COSM9656857	Substitution-Missense	na,NEUTRAL	p.Y/%/D	p.L/I,p.L/F	FALSE
10_66783861_C/T	Nf1_635	0.0714286	10	66783861	C	T	+	21/61	Nf1	NM_012609	Missense_Mutation	2049	1903	635	P/S	Cct/Tct	P	S	635	0	DELETERIOUS_(*WARNING!_Low_confidence)	Nf1	Nf1.p.P635	p.P635S,p.P635L	urinary_tract,skin	carcinoma	COSM6921255,COSM5921200	Substitution-Missense	NEUTRAL,PATHOGENIC	p.P/S	p.P/S,p.P/L	TRUE,FALSE
10_66783902_G/A	Nf1_648	0.0714286	10	66783902	G	A	+	21/61	Nf1	NM_012609	Silent	2090	1944	648	E	gaG/gaA	E	E	648	1	TOLERATED	Nf1	Nf1.p.E648	p.E648*	breast	carcinoma	COSM6949397	Substitution-Nonsense	PATHOGENIC	p.E/%/D	p.E/*	FALSE
10_66785845_C/T	Nf1_671	0.0714286	10	66785845	C	T	+	22/61	Nf1	NM_012609	Silent	2159	2013	671	S	agC/agT	S	S	671	1	TOLERATED	NA	NA	NA	NA	NA	NA	NA	NA	NA	NA	NA
10_66785878_C/T	Nf1_682	0.0714286	10	66785878	C	T	+	22/61	Nf1	NM_012609	Silent	2192	2046	682	C	tgC/tgT	C	C	682	1	TOLERATED	NA	NA	NA	NA	NA	NA	NA	NA	NA	NA	NA
10_66785887_C/T	Nf1_685	0.0714286	10	66785887	C	T	+	22/61	Nf1	NM_012609	Silent	2201	2055	685	A	gcC/gcT	A	A	685	1	TOLERATED	NA	NA	NA	NA	NA	NA	NA	NA	NA	NA	NA
10_66785893_C/T	Nf1_687	0.0714286	10	66785893	C	T	+	22/61	Nf1	NM_012609	Silent	2207	2061	687	T	acC/acT	T	T	687	1	TOLERATED	NA	NA	NA	NA	NA	NA	NA	NA	NA	NA	NA
10_66785921_C/T	Nf1_697	0.0714286	10	66785921	C	T	+	22/61	Nf1	NM_012609	Silent	2235	2089	697	L	Ctg/Ttg	L	L	697	1	TOLERATED	Nf1	Nf1.p.L695	p.L695P	central_nervous_system	glioma	COSM7479197	Substitution-Missense	PATHOGENIC	p.L/%/D	p.L/P	FALSE
10_66785930_C/T	Nf1_700	0.0714286	10	66785930	C	T	+	22/61	Nf1	NM_012609	Missense_Mutation	2244	2098	700	P/S	Cct/Tct	P	S	700	0	DELETERIOUS_(*WARNING!_Low_confidence)	Nf1	Nf1.p.P698	p.P698R,p.P698L,p.P698=	breast,skin,large_intestine	carcinoma,malignant_melanoma	COSM5617700,COSM3515835,COSM5008182	Substitution-Missense,Substitution-coding-silent	PATHOGENIC,NEUTRAL	p.P/S	p.P/R,p.P/L,p.P/=	FALSE
10_66786657_C/T	Nf1_758	0.0714286	10	66786657	C	T	+	23/61	Nf1	NM_012609	Nonsense_Mutation	2418	2272	758	Q/*	Cag/Tag	Q	*	758	NA	NA	Nf1	Nf1.p.Q756	p.Q756*,p.Q756H	soft_tissue,urinary_tract,skin,breast,central_nervous_system	neurofibroma,carcinoma,malignant_melanoma,glioma	COSM24579,COSM7449988	Substitution-Nonsense,Substitution-Missense	PATHOGENIC	p.Q/*	p.Q/*,p.Q/H	TRUE,FALSE
10_66786674_C/T	Nf1_763	0.0714286	10	66786674	C	T	+	23/61	Nf1	NM_012609	Silent	2435	2289	763	A	gcC/gcT	A	A	763	1	TOLERATED	NA	NA	NA	NA	NA	NA	NA	NA	NA	NA	NA
10_66788779_C/T	Nf1_810	0.0714286	10	66788779	C	T	+	25/61	Nf1	NM_012609	Missense_Mutation	2574	2428	810	L/F	Ctt/Ttt	L	F	810	0	DELETERIOUS_(*WARNING!_Low_confidence)	NA	NA	NA	NA	NA	NA	NA	NA	NA	NA	NA
10_66788838_C/T	Nf1_829	0.0714286	10	66788838	C	T	+	25/61	Nf1	NM_012609	Silent	2633	2487	829	D	gaC/gaT	D	D	829	1	TOLERATED	NA	NA	NA	NA	NA	NA	NA	NA	NA	NA	NA
10_66788849_C/T	Nf1_833	0.0714286	10	66788849	C	T	+	25/61	Nf1	NM_012609	Missense_Mutation	2644	2498	833	T/I	aCa/aTa	T	I	833	0	DELETERIOUS_(*WARNING!_Low_confidence)	NA	NA	NA	NA	NA	NA	NA	NA	NA	NA	NA
10_66788857_C/T	Nf1_836	0.0714286	10	66788857	C	T	+	25/61	Nf1	NM_012609	Silent	2652	2506	836	L	Ctg/Ttg	L	L	836	1	TOLERATED	Nf1	Nf1.p.L834	p.L834=	skin	malignant_melanoma	COSM3515839	Substitution-coding-silent	PATHOGENIC	p.L/%/D	p.L/=	FALSE
10_66789652_C/T	Nf1_956	0.0714286	10	66789652	C	T	+	26/61	Nf1	NM_012609	Missense_Mutation	3013	2867	956	T/I	aCt/aTt	T	I	956	0	DELETERIOUS_(*WARNING!_Low_confidence)	NA	NA	NA	NA	NA	NA	NA	NA	NA	NA	NA
10_66789705_C/T	Nf1_974	0.0714286	10	66789705	C	T	+	26/61	Nf1	NM_012609	Silent	3066	2920	974	L	Ctg/Ttg	L	L	974	1	TOLERATED	Nf1	Nf1.p.L972	p.L972P	skin	malignant_melanoma	COSM1710095	Substitution-Missense	PATHOGENIC	p.L/%/D	p.L/P	FALSE
10_66789758_G/A	Nf1_991	0.0714286	10	66789758	G	A	+	26/61	Nf1	NM_012609	Silent	3119	2973	991	E	gaG/gaA	E	E	991	1	TOLERATED	NA	NA	NA	NA	NA	NA	NA	NA	NA	NA	NA
10_66790684_C/T	Nf1_1054	0.0714286	10	66790684	C	T	+	28/61	Nf1	NM_012609	Missense_Mutation	3307	3161	1054	T/I	aCt/aTt	T	I	1054	0	DELETERIOUS_(*WARNING!_Low_confidence)	NA	NA	NA	NA	NA	NA	NA	NA	NA	NA	NA
10_66790687_C/T	Nf1_1055	0.0714286	10	66790687	C	T	+	28/61	Nf1	NM_012609	Missense_Mutation	3310	3164	1055	S/L	tCa/tTa	S	L	1055	0	DELETERIOUS_(*WARNING!_Low_confidence)	Nf1	Nf1.p.S1053	p.S1053*	skin,breast,urinary_tract,central_nervous_system,adrenal_gland	malignant_melanoma,carcinoma,glioma,pheochromocytoma	COSM327926,COSM1302616	Substitution-Nonsense	PATHOGENIC	p.S/L	p.S/*	FALSE
10_66790691_C/T	Nf1_1056	0.0714286	10	66790691	C	T	+	28/61	Nf1	NM_012609	Silent	3314	3168	1056	N	aaC/aaT	N	N	1056	1	TOLERATED	Nf1	Nf1.p.N1054	p.N1054H	central_nervous_system,meninges,haematopoietic_and_lymphoid_tissue,genital_tract	glioma,meningioma,haematopoietic_neoplasm,germ_cell_tumour	COSM3179675	Substitution-Missense	PATHOGENIC	p.N/%/D	p.N/H	FALSE
10_66791724_C/T	Nf1_1070	0.0714286	10	66791724	C	T	+	29/61	Nf1	NM_012609	Silent	3354	3208	1070	L	Cta/Tta	L	L	1070	1	TOLERATED	Nf1	Nf1.p.L1068	p.L1068F	lung	carcinoma	COSM7722950	Substitution-Missense	PATHOGENIC	p.L/%/D	p.L/F	FALSE
10_66791746_C/T	Nf1_1077	0.142857	10	66791746	C	T	+	29/61	Nf1	NM_012609	Missense_Mutation	3376	3230	1077	A/V	gCa/gTa	A	V	1077	0	DELETERIOUS_(*WARNING!_Low_confidence)	NA	NA	NA	NA	NA	NA	NA	NA	NA	NA	NA
10_66791753_C/T	Nf1_1079	0.0714286	10	66791753	C	T	+	29/61	Nf1	NM_012609	Silent	3383	3237	1079	V	gtC/gtT	V	V	1079	1	TOLERATED	NA	NA	NA	NA	NA	NA	NA	NA	NA	NA	NA
10_66791755_C/T	Nf1_1080	0.142857	10	66791755	C	T	+	29/61	Nf1	NM_012609	Missense_Mutation	3385	3239	1080	S/L	tCg/tTg	S	L	1080	0	DELETERIOUS_(*WARNING!_Low_confidence)	Nf1	Nf1.p.S1078	p.S1078*,p.S1078L	central_nervous_system,skin,adrenal_gland,stomach,urinary_tract,lung	glioma,carcinoma,adrenal_cortical_carcinoma	COSM6481989,COSM9501386,COSM7635166	Substitution-Nonsense,Substitution-Missense	PATHOGENIC	p.S/L	p.S/*,p.S/L	FALSE,TRUE
10_66791772_C/T	Nf1_1086	0.0714286	10	66791772	C	T	+	29/61	Nf1	NM_012609	Missense_Mutation	3402	3256	1086	P/S	Cca/Tca	P	S	1086	0	DELETERIOUS_(*WARNING!_Low_confidence)	Nf1	Nf1.p.P1084	p.P1084S,p.P1084T	breast,skin	carcinoma,malignant_melanoma	COSM1710097,COSM9277789	Substitution-Missense	PATHOGENIC	p.P/S	p.P/S,p.P/T	TRUE,FALSE
10_66791775_C/T	Nf1_1087	0.0714286	10	66791775	C	T	+	29/61	Nf1	NM_012609	Silent	3405	3259	1087	L	Ctg/Ttg	L	L	1087	1	TOLERATED	Nf1	Nf1.p.L1085	p.L1085V	meninges,upper_aerodigestive_tract,liver	meningioma,carcinoma,other	COSM4889822	Substitution-Missense	PATHOGENIC	p.L/%/D	p.L/V	FALSE
10_66791815_C/T	Nf1_1100	0.142857	10	66791815	C	T	+	29/61	Nf1	NM_012609	Missense_Mutation	3445	3299	1100	A/V	gCc/gTc	A	V	1100	0	DELETERIOUS_(*WARNING!_Low_confidence)	NA	NA	NA	NA	NA	NA	NA	NA	NA	NA	NA
10_66791816_C/T	Nf1_1100	0.142857	10	66791816	C	T	+	29/61	Nf1	NM_012609	Silent	3446	3300	1100	A	gcC/gcT	A	A	1100	1	TOLERATED	NA	NA	NA	NA	NA	NA	NA	NA	NA	NA	NA
10_66791823_C/T	Nf1_1103	0.142857	10	66791823	C	T	+	29/61	Nf1	NM_012609	Nonsense_Mutation	3453	3307	1103	Q/*	Cag/Tag	Q	*	1103	NA	NA	NA	NA	NA	NA	NA	NA	NA	NA	NA	NA	NA
10_66791826_C/T	Nf1_1104	0.0714286	10	66791826	C	T	+	29/61	Nf1	NM_012609	Silent	3456	3310	1104	L	Cta/Tta	L	L	1104	1	TOLERATED	NA	NA	NA	NA	NA	NA	NA	NA	NA	NA	NA
10_66791831_C/T	Nf1_1105	0.0714286	10	66791831	C	T	+	29/61	Nf1	NM_012609	Silent	3461	3315	1105	F	ttC/ttT	F	F	1105	1	TOLERATED	Nf1	Nf1.p.F1103	p.F1103V	haematopoietic_and_lymphoid_tissue	haematopoietic_neoplasm	COSM3720437	Substitution-Missense	PATHOGENIC	p.F/%/D	p.F/V	FALSE
10_66792404_C/T	Nf1_1108	0.0714286	10	66792404	C	T	+	30/61	Nf1	NM_012609	Silent	3470	3324	1108	Y	taC/taT	Y	Y	1108	1	TOLERATED	Nf1	Nf1.p.Y1106	p.Y1106H,p.Y1106C	breast,liver	fibroepithelial_neoplasm,carcinoma	COSM5730767,COSM131202	Substitution-Missense	PATHOGENIC	p.Y/%/D	p.Y/H,p.Y/C	FALSE
10_66792434_C/T	Nf1_1118	0.0714286	10	66792434	C	T	+	30/61	Nf1	NM_012609	Silent	3500	3354	1118	D	gaC/gaT	D	D	1118	1	TOLERATED	Nf1	Nf1.p.D1116	p.D1116Y	pancreas	carcinoma	COSM9627845	Substitution-Missense	PATHOGENIC	p.D/%/D	p.D/Y	FALSE
10_66792466_C/T	Nf1_1129	0.0714286	10	66792466	C	T	+	30/61	Nf1	NM_012609	Missense_Mutation	3532	3386	1129	T/I	aCa/aTa	T	I	1129	0	DELETERIOUS_(*WARNING!_Low_confidence)	Nf1	Nf1.p.T1127	p.T1127=	stomach	carcinoma	COSM8567248	Substitution-coding-silent	NEUTRAL	p.T/I	p.T/=	FALSE
10_66792471_G/C	Nf1_1131	0.0714286	10	66792471	G	C	+	30/61	Nf1	NM_012609	Missense_Mutation	3537	3391	1131	G/R	Ggc/Cgc	G	R	1131	0	DELETERIOUS_(*WARNING!_Low_confidence)	NA	NA	NA	NA	NA	NA	NA	NA	NA	NA	NA
10_66792497_G/T	Nf1_1139	0.0714286	10	66792497	G	T	+	30/61	Nf1	NM_012609	Missense_Mutation	3563	3417	1139	R/S	agG/agT	R	S	1139	0	DELETERIOUS_(*WARNING!_Low_confidence)	NA	NA	NA	NA	NA	NA	NA	NA	NA	NA	NA
10_66793216_G/A	Nf1_1204	0.0714286	10	66793216	G	A	+	31/61	Nf1	NM_012609	Missense_Mutation	3756	3610	1204	A/T	Gca/Aca	A	T	1204	0.03	DELETERIOUS_(*WARNING!_Low_confidence)	Nf1	Nf1.p.A1202	p.A1202T	endometrium	carcinoma	COSM6954411	Substitution-Missense	PATHOGENIC	p.A/T	p.A/T	TRUE
10_66793263_C/T	Nf1_1219	0.0714286	10	66793263	C	T	+	31/61	Nf1	NM_012609	Silent	3803	3657	1219	D	gaC/gaT	D	D	1219	1	TOLERATED	Nf1	Nf1.p.D1217	p.D1217*,p.D1217E	stomach	carcinoma	COSM6908864,COSM8212798	Insertion-Frameshift,Substitution-Missense	na,PATHOGENIC	p.D/%/D	p.D/*,p.D/E	FALSE
10_66793275_C/T	Nf1_1223	0.0714286	10	66793275	C	T	+	31/61	Nf1	NM_012609	Silent	3815	3669	1223	L	ctC/ctT	L	L	1223	1	TOLERATED	Nf1	Nf1.p.L1221	p.L1221=	skin	carcinoma	COSM9809357	Substitution-coding-silent	NEUTRAL	p.L/%/D	p.L/=	FALSE
10_66797136_G/T	Nf1_1252	0.0714286	10	66797136	G	T	+	32/61	Nf1	NM_012609	Silent	3902	3756	1252	R	cgG/cgT	R	R	1252	1	TOLERATED	Nf1	Nf1.p.R1250	p.R1250Q,p.R1250=,p.R1250W,p.R1250P	large_intestine,breast,liver,lung,stomach	carcinoma,other	COSM6030784,COSM5028260,COSM436322,COSM4954057	Substitution-Missense,Substitution-coding-silent	PATHOGENIC	p.R/%/D	p.R/Q,p.R/=,p.R/W,p.R/P	FALSE
10_66797149_C/T	Nf1_1257	0.0714286	10	66797149	C	T	+	32/61	Nf1	NM_012609	Nonsense_Mutation	3915	3769	1257	Q/*	Cag/Tag	Q	*	1257	NA	NA	Nf1	Nf1.p.Q1255	p.Q1255*	haematopoietic_and_lymphoid_tissue,skin	haematopoietic_neoplasm,malignant_melanoma	COSM5583836	Substitution-Nonsense	PATHOGENIC	p.Q/*	p.Q/*	TRUE
10_66797163_C/T	Nf1_1261	0.0714286	10	66797163	C	T	+	32/61	Nf1	NM_012609	Silent	3929	3783	1261	N	aaC/aaT	N	N	1261	1	TOLERATED	NA	NA	NA	NA	NA	NA	NA	NA	NA	NA	NA
10_66797204_C/T	Nf1_1275	0.0714286	10	66797204	C	T	+	32/61	Nf1	NM_012609	Missense_Mutation	3970	3824	1275	T/I	aCt/aTt	T	I	1275	0.02	DELETERIOUS_(*WARNING!_Low_confidence)	NA	NA	NA	NA	NA	NA	NA	NA	NA	NA	NA
10_66802623_C/T	Nf1_1341	0.0714286	10	66802623	C	T	+	34/61	Nf1	NM_012609	Missense_Mutation	4167	4021	1341	L/F	Ctc/Ttc	L	F	1341	0	DELETERIOUS_(*WARNING!_Low_confidence)	Nf1	Nf1.p.L1339	p.L1339F	kidney,skin	carcinoma	COSM6927898	Substitution-Missense	PATHOGENIC	p.L/F	p.L/F	TRUE
10_66802629_C/T	Nf1_1343	0.142857	10	66802629	C	T	+	34/61	Nf1	NM_012609	Nonsense_Mutation	4173	4027	1343	Q/*	Cag/Tag	Q	*	1343	NA	NA	Nf1	Nf1.p.Q1341	p.Q1341*,p.Q1341H,p.Q1341P	soft_tissue,large_intestine,urinary_tract,breast,endometrium	neurofibroma,carcinoma	COSM24442,COSM6916538,COSM977437	Substitution-Nonsense,Substitution-Missense	PATHOGENIC,na	p.Q/*	p.Q/*,p.Q/H,p.Q/P	TRUE,FALSE
10_66802672_C/T	Nf1_1357	0.0714286	10	66802672	C	T	+	34/61	Nf1	NM_012609	Missense_Mutation	4216	4070	1357	S/L	tCa/tTa	S	L	1357	0.04	DELETERIOUS_(*WARNING!_Low_confidence)	Nf1	Nf1.p.S1355	p.S1355L,p.S1355*	large_intestine,lung,salivary_gland	carcinoma	COSM9411001,COSM6965472,COSM5967189	Substitution-Missense,Substitution-Nonsense	NEUTRAL	p.S/L	p.S/L,p.S/*	TRUE,FALSE
10_66802681_C/T	Nf1_1360	0.0714286	10	66802681	C	T	+	34/61	Nf1	NM_012609	Missense_Mutation	4225	4079	1360	P/L	cCc/cTc	P	L	1360	0	DELETERIOUS_(*WARNING!_Low_confidence)	NA	NA	NA	NA	NA	NA	NA	NA	NA	NA	NA
10_66812210_G/A	Nf1_1374	0.0714286	10	66812210	G	A	+	35/61	Nf1	NM_012609	Missense_Mutation	4266	4120	1374	V/I	Gtt/Att	V	I	1374	0.08	TOLERATED	NA	NA	NA	NA	NA	NA	NA	NA	NA	NA	NA
10_66812228_C/T	Nf1_1380	0.0714286	10	66812228	C	T	+	35/61	Nf1	NM_012609	Nonsense_Mutation	4284	4138	1380	Q/*	Cag/Tag	Q	*	1380	NA	NA	NA	NA	NA	NA	NA	NA	NA	NA	NA	NA	NA
10_66812285_A/T	Nf1_1399	0.0714286	10	66812285	A	T	+	35/61	Nf1	NM_012609	Missense_Mutation	4341	4195	1399	I/F	Att/Ttt	I	F	1399	0	DELETERIOUS_(*WARNING!_Low_confidence)	NA	NA	NA	NA	NA	NA	NA	NA	NA	NA	NA
10_66813246_C/T	Nf1_1426	0.0714286	10	66813246	C	T	+	36/61	Nf1	NM_012609	Splice_Region	4424	4278	1426	V	gtC/gtT	V	V	1426	1	TOLERATED	NA	NA	NA	NA	NA	NA	NA	NA	NA	NA	NA
10_66813261_C/T	Nf1_1431	0.142857	10	66813261	C	T	+	36/61	Nf1	NM_012609	Silent	4439	4293	1431	A	gcC/gcT	A	A	1431	1	TOLERATED	NA	NA	NA	NA	NA	NA	NA	NA	NA	NA	NA
10_66813291_C/T	Nf1_1441	0.0714286	10	66813291	C	T	+	36/61	Nf1	NM_012609	Silent	4469	4323	1441	H	caC/caT	H	H	1441	1	TOLERATED	NA	NA	NA	NA	NA	NA	NA	NA	NA	NA	NA
10_66813299_C/T	Nf1_1444	0.0714286	10	66813299	C	T	+	36/61	Nf1	NM_012609	Missense_Mutation	4477	4331	1444	P/L	cCt/cTt	P	L	1444	0.02	DELETERIOUS_(*WARNING!_Low_confidence)	NA	NA	NA	NA	NA	NA	NA	NA	NA	NA	NA
10_66813337_C/T	Nf1_1457	0.0714286	10	66813337	C	T	+	36/61	Nf1	NM_012609	Missense_Mutation	4515	4369	1457	R/W	Cgg/Tgg	R	W	1457	0	DELETERIOUS_(*WARNING!_Low_confidence)	NA	NA	NA	NA	NA	NA	NA	NA	NA	NA	NA
10_66815048_C/T	Nf1_1475	0.0714286	10	66815048	C	T	+	37/61	Nf1	NM_012609	Missense_Mutation	4569	4423	1475	H/Y	Cat/Tat	H	Y	1475	0.07	TOLERATED	NA	NA	NA	NA	NA	NA	NA	NA	NA	NA	NA
10_66815069_G/T	Nf1_1482	0.0714286	10	66815069	G	T	+	37/61	Nf1	NM_012609	Missense_Mutation	4590	4444	1482	D/Y	Gat/Tat	D	Y	1482	0.01	DELETERIOUS_(*WARNING!_Low_confidence)	NA	NA	NA	NA	NA	NA	NA	NA	NA	NA	NA
10_66815085_C/T	Nf1_1487	0.0714286	10	66815085	C	T	+	37/61	Nf1	NM_012609	Missense_Mutation	4606	4460	1487	A/V	gCt/gTt	A	V	1487	0.07	TOLERATED	NA	NA	NA	NA	NA	NA	NA	NA	NA	NA	NA
10_66816915_C/T	Nf1_1509	0.0714286	10	66816915	C	T	+	38/61	Nf1	NM_012609	Missense_Mutation	4671	4525	1509	H/Y	Cat/Tat	H	Y	1509	0.03	DELETERIOUS_(*WARNING!_Low_confidence)	NA	NA	NA	NA	NA	NA	NA	NA	NA	NA	NA
10_66816953_C/T	Nf1_1521	0.0714286	10	66816953	C	T	+	38/61	Nf1	NM_012609	Silent	4709	4563	1521	A	gcC/gcT	A	A	1521	1	TOLERATED	NA	NA	NA	NA	NA	NA	NA	NA	NA	NA	NA
10_66816957_C/T	Nf1_1523	0.0714286	10	66816957	C	T	+	38/61	Nf1	NM_012609	Missense_Mutation	4713	4567	1523	L/F	Ctt/Ttt	L	F	1523	0.05	TOLERATED	NA	NA	NA	NA	NA	NA	NA	NA	NA	NA	NA
10_66816964_C/T	Nf1_1525	0.0714286	10	66816964	C	T	+	38/61	Nf1	NM_012609	Missense_Mutation	4720	4574	1525	A/V	gCa/gTa	A	V	1525	0.03	DELETERIOUS_(*WARNING!_Low_confidence)	NA	NA	NA	NA	NA	NA	NA	NA	NA	NA	NA
10_66816969_C/T	Nf1_1527	0.0714286	10	66816969	C	T	+	38/61	Nf1	NM_012609	Silent	4725	4579	1527	L	Ctg/Ttg	L	L	1527	1	TOLERATED	NA	NA	NA	NA	NA	NA	NA	NA	NA	NA	NA
10_66816975_C/T	Nf1_1529	0.0714286	10	66816975	C	T	+	38/61	Nf1	NM_012609	Missense_Mutation	4731	4585	1529	P/S	Cct/Tct	P	S	1529	0.08	TOLERATED	NA	NA	NA	NA	NA	NA	NA	NA	NA	NA	NA
10_66816979_C/T	Nf1_1530	0.0714286	10	66816979	C	T	+	38/61	Nf1	NM_012609	Missense_Mutation	4735	4589	1530	P/L	cCg/cTg	P	L	1530	0.02	DELETERIOUS_(*WARNING!_Low_confidence)	NA	NA	NA	NA	NA	NA	NA	NA	NA	NA	NA
10_66817005_C/T	Nf1_1539	0.142857	10	66817005	C	T	+	38/61	Nf1	NM_012609	Missense_Mutation	4761	4615	1539	H/Y	Cac/Tac	H	Y	1539	0.03	DELETERIOUS_(*WARNING!_Low_confidence)	Nf1	Nf1.p.H1558	p.H1558L,p.H1558P	skin,liver	carcinoma,other	COSM6963355,COSM6338714	Substitution-Missense	PATHOGENIC	p.H/Y	p.H/L,p.H/P	FALSE
10_66821943_C/T	Nf1_1572	0.0714286	10	66821943	C	T	+	39/61	Nf1	NM_012609	Silent	4862	4716	1572	S	agC/agT	S	S	1572	1	TOLERATED	NA	NA	NA	NA	NA	NA	NA	NA	NA	NA	NA
10_66821949_C/T	Nf1_1574	0.0714286	10	66821949	C	T	+	39/61	Nf1	NM_012609	Silent	4868	4722	1574	F	ttC/ttT	F	F	1574	1	TOLERATED	NA	NA	NA	NA	NA	NA	NA	NA	NA	NA	NA
10_66821953_C/T	Nf1_1576	0.0714286	10	66821953	C	T	+	39/61	Nf1	NM_012609	Nonsense_Mutation	4872	4726	1576	Q/*	Caa/Taa	Q	*	1576	NA	NA	NA	NA	NA	NA	NA	NA	NA	NA	NA	NA	NA
10_66821981_C/T	Nf1_1585	0.0714286	10	66821981	C	T	+	39/61	Nf1	NM_012609	Missense_Mutation	4900	4754	1585	P/L	cCt/cTt	P	L	1585	0	DELETERIOUS_(*WARNING!_Low_confidence)	NA	NA	NA	NA	NA	NA	NA	NA	NA	NA	NA
10_66821999_C/T	Nf1_1591	0.0714286	10	66821999	C	T	+	39/61	Nf1	NM_012609	Missense_Mutation	4918	4772	1591	A/V	gCa/gTa	A	V	1591	0	DELETERIOUS_(*WARNING!_Low_confidence)	NA	NA	NA	NA	NA	NA	NA	NA	NA	NA	NA
10_66822001_C/T	Nf1_1592	0.0714286	10	66822001	C	T	+	39/61	Nf1	NM_012609	Missense_Mutation	4920	4774	1592	R/W	Cgg/Tgg	R	W	1592	0	DELETERIOUS_(*WARNING!_Low_confidence)	NA	NA	NA	NA	NA	NA	NA	NA	NA	NA	NA
10_66889963_C/T	Nf1_1594	0.0714286	10	66889963	C	T	+	40/61	Nf1	NM_012609	Silent	4928	4782	1594	F	ttC/ttT	F	F	1594	1	TOLERATED	NA	NA	NA	NA	NA	NA	NA	NA	NA	NA	NA
10_66889968_C/T	Nf1_1596	0.0714286	10	66889968	C	T	+	40/61	Nf1	NM_012609	Missense_Mutation	4933	4787	1596	T/I	aCt/aTt	T	I	1596	0	DELETERIOUS_(*WARNING!_Low_confidence)	NA	NA	NA	NA	NA	NA	NA	NA	NA	NA	NA
10_66890009_C/T	Nf1_1610	0.0714286	10	66890009	C	T	+	40/61	Nf1	NM_012609	Silent	4974	4828	1610	L	Ctg/Ttg	L	L	1610	1	TOLERATED	NA	NA	NA	NA	NA	NA	NA	NA	NA	NA	NA
10_66890013_C/T	Nf1_1611	0.142857	10	66890013	C	T	+	40/61	Nf1	NM_012609	Missense_Mutation	4978	4832	1611	T/I	aCt/aTt	T	I	1611	0	DELETERIOUS_(*WARNING!_Low_confidence)	NA	NA	NA	NA	NA	NA	NA	NA	NA	NA	NA
10_66890022_C/T	Nf1_1614	0.0714286	10	66890022	C	T	+	40/61	Nf1	NM_012609	Missense_Mutation	4987	4841	1614	P/L	cCa/cTa	P	L	1614	0	DELETERIOUS_(*WARNING!_Low_confidence)	NA	NA	NA	NA	NA	NA	NA	NA	NA	NA	NA
10_66890123_C/T	Nf1_1648	0.0714286	10	66890123	C	T	+	40/61	Nf1	NM_012609	Missense_Mutation	5088	4942	1648	P/S	Cct/Tct	P	S	1648	0	DELETERIOUS_(*WARNING!_Low_confidence)	NA	NA	NA	NA	NA	NA	NA	NA	NA	NA	NA
10_66891053_C/T	Nf1_1751	0.0714286	10	66891053	C	T	+	41/61	Nf1	NM_012609	Missense_Mutation	5398	5252	1751	T/I	aCa/aTa	T	I	1751	0	DELETERIOUS_(*WARNING!_Low_confidence)	NA	NA	NA	NA	NA	NA	NA	NA	NA	NA	NA
10_66891055_A/G	Nf1_1752	0.0714286	10	66891055	A	G	+	41/61	Nf1	NM_012609	Missense_Mutation	5400	5254	1752	K/E	Aaa/Gaa	K	E	1752	0	DELETERIOUS_(*WARNING!_Low_confidence)	NA	NA	NA	NA	NA	NA	NA	NA	NA	NA	NA
10_66891067_C/T	Nf1_1756	0.0714286	10	66891067	C	T	+	41/61	Nf1	NM_012609	Nonsense_Mutation	5412	5266	1756	Q/*	Caa/Taa	Q	*	1756	NA	NA	NA	NA	NA	NA	NA	NA	NA	NA	NA	NA	NA
10_66891085_G/A	Nf1_1762	0.0714286	10	66891085	G	A	+	41/61	Nf1	NM_012609	Missense_Mutation	5430	5284	1762	D/N	Gat/Aat	D	N	1762	0	DELETERIOUS_(*WARNING!_Low_confidence)	NA	NA	NA	NA	NA	NA	NA	NA	NA	NA	NA
10_66891159_C/T	Nf1_1786	0.0714286	10	66891159	C	T	+	41/61	Nf1	NM_012609	Silent	5504	5358	1786	N	aaC/aaT	N	N	1786	1	TOLERATED	NA	NA	NA	NA	NA	NA	NA	NA	NA	NA	NA
10_66894613_C/A	Nf1_1857	0.0714286	10	66894613	C	A	+	42/61	Nf1	NM_012609	Missense_Mutation	5715	5569	1857	L/I	Ctc/Atc	L	I	1857	0	DELETERIOUS_(*WARNING!_Low_confidence)	NA	NA	NA	NA	NA	NA	NA	NA	NA	NA	NA
10_66894751_C/T	Nf1_1903	0.0714286	10	66894751	C	T	+	42/61	Nf1	NM_012609	Missense_Mutation	5853	5707	1903	L/F	Ctc/Ttc	L	F	1903	0	DELETERIOUS_(*WARNING!_Low_confidence)	NA	NA	NA	NA	NA	NA	NA	NA	NA	NA	NA
10_66894797_C/T	Nf1_1918	0.0714286	10	66894797	C	T	+	42/61	Nf1	NM_012609	Missense_Mutation	5899	5753	1918	S/F	tCt/tTt	S	F	1918	0	DELETERIOUS_(*WARNING!_Low_confidence)	NA	NA	NA	NA	NA	NA	NA	NA	NA	NA	NA
10_66897879_C/T	Nf1_1924	0.142857	10	66897879	C	T	+	43/61	Nf1	NM_012609	Silent	5918	5772	1924	H	caC/caT	H	H	1924	1	TOLERATED	NA	NA	NA	NA	NA	NA	NA	NA	NA	NA	NA
10_66897900_C/T	Nf1_1931	0.0714286	10	66897900	C	T	+	43/61	Nf1	NM_012609	Silent	5939	5793	1931	T	acC/acT	T	T	1931	1	TOLERATED	NA	NA	NA	NA	NA	NA	NA	NA	NA	NA	NA
10_66897901_C/T	Nf1_1932	0.0714286	10	66897901	C	T	+	43/61	Nf1	NM_012609	Missense_Mutation	5940	5794	1932	P/S	Cca/Tca	P	S	1932	0	DELETERIOUS_(*WARNING!_Low_confidence)	NA	NA	NA	NA	NA	NA	NA	NA	NA	NA	NA
10_66897902_C/T	Nf1_1932	0.0714286	10	66897902	C	T	+	43/61	Nf1	NM_012609	Missense_Mutation	5941	5795	1932	P/L	cCa/cTa	P	L	1932	0	DELETERIOUS_(*WARNING!_Low_confidence)	NA	NA	NA	NA	NA	NA	NA	NA	NA	NA	NA
10_66897907_C/T	Nf1_1934	0.142857	10	66897907	C	T	+	43/61	Nf1	NM_012609	Silent	5946	5800	1934	L	Ctg/Ttg	L	L	1934	1	TOLERATED	NA	NA	NA	NA	NA	NA	NA	NA	NA	NA	NA
10_66897923_G/T	Nf1_1939	0.0714286	10	66897923	G	T	+	43/61	Nf1	NM_012609	Missense_Mutation	5962	5816	1939	R/L	cGt/cTt	R	L	1939	0	DELETERIOUS_(*WARNING!_Low_confidence)	NA	NA	NA	NA	NA	NA	NA	NA	NA	NA	NA
10_66897939_C/T	Nf1_1944	0.0714286	10	66897939	C	T	+	43/61	Nf1	NM_012609	Silent	5978	5832	1944	N	aaC/aaT	N	N	1944	1	TOLERATED	Nf1	Nf1.p.N1963	p.N1963S,p.N1963T	breast,soft_tissue	carcinoma,neurofibroma	COSM6950582,COSM41813	Substitution-Missense	PATHOGENIC	p.N/%/D	p.N/S,p.N/T	FALSE
10_66898792_C/T	Nf1_1985	0.0714286	10	66898792	C	T	+	44/61	Nf1	NM_012609	Missense_Mutation	6100	5954	1985	T/I	aCa/aTa	T	I	1985	0	DELETERIOUS_(*WARNING!_Low_confidence)	NA	NA	NA	NA	NA	NA	NA	NA	NA	NA	NA
10_66898796_C/T	Nf1_1986	0.0714286	10	66898796	C	T	+	44/61	Nf1	NM_012609	Silent	6104	5958	1986	D	gaC/gaT	D	D	1986	1	TOLERATED	NA	NA	NA	NA	NA	NA	NA	NA	NA	NA	NA
10_66898817_C/T	Nf1_1993	0.0714286	10	66898817	C	T	+	44/61	Nf1	NM_012609	Silent	6125	5979	1993	D	gaC/gaT	D	D	1993	1	TOLERATED	Nf1	Nf1.p.D2012	p.D2012=,p.D2012E	large_intestine,skin	carcinoma	COSM5009554,COSM6951269	Substitution-coding-silent,Substitution-Missense	na,PATHOGENIC	p.D/%/D	p.D/=,p.D/E	FALSE
10_66898823_C/T	Nf1_1995	0.0714286	10	66898823	C	T	+	44/61	Nf1	NM_012609	Silent	6131	5985	1995	F	ttC/ttT	F	F	1995	1	TOLERATED	NA	NA	NA	NA	NA	NA	NA	NA	NA	NA	NA
10_66898859_C/T	Nf1_2007	0.0714286	10	66898859	C	T	+	44/61	Nf1	NM_012609	Silent	6167	6021	2007	I	atC/atT	I	I	2007	1	TOLERATED	NA	NA	NA	NA	NA	NA	NA	NA	NA	NA	NA
10_66899680_C/T	Nf1_2049	0.0714286	10	66899680	C	T	+	45/61	Nf1	NM_012609	Missense_Mutation	6292	6146	2049	T/I	aCt/aTt	T	I	2049	0	DELETERIOUS_(*WARNING!_Low_confidence)	NA	NA	NA	NA	NA	NA	NA	NA	NA	NA	NA
10_66899685_G/T	Nf1_2051	0.0714286	10	66899685	G	T	+	45/61	Nf1	NM_012609	Nonsense_Mutation	6297	6151	2051	E/*	Gaa/Taa	E	*	2051	NA	NA	NA	NA	NA	NA	NA	NA	NA	NA	NA	NA	NA
10_66899691_C/T	Nf1_2053	0.0714286	10	66899691	C	T	+	45/61	Nf1	NM_012609	Missense_Mutation	6303	6157	2053	H/Y	Cat/Tat	H	Y	2053	0	DELETERIOUS_(*WARNING!_Low_confidence)	NA	NA	NA	NA	NA	NA	NA	NA	NA	NA	NA
10_66899780_C/T	Nf1_2082	0.0714286	10	66899780	C	T	+	45/61	Nf1	NM_012609	Silent	6392	6246	2082	P	ccC/ccT	P	P	2082	1	TOLERATED	NA	NA	NA	NA	NA	NA	NA	NA	NA	NA	NA
10_66899812_C/T	Nf1_2093	0.0714286	10	66899812	C	T	+	45/61	Nf1	NM_012609	Missense_Mutation	6424	6278	2093	A/V	gCc/gTc	A	V	2093	0	DELETERIOUS_(*WARNING!_Low_confidence)	NA	NA	NA	NA	NA	NA	NA	NA	NA	NA	NA
10_66899815_C/T	Nf1_2094	0.0714286	10	66899815	C	T	+	45/61	Nf1	NM_012609	Missense_Mutation	6427	6281	2094	T/I	aCa/aTa	T	I	2094	0	DELETERIOUS_(*WARNING!_Low_confidence)	NA	NA	NA	NA	NA	NA	NA	NA	NA	NA	NA
10_66901066_G/T	Nf1_2197	0.0714286	10	66901066	G	T	+	47/61	Nf1	NM_012609	Missense_Mutation	6736	6590	2197	C/F	tGt/tTt	C	F	2197	0	DELETERIOUS_(*WARNING!_Low_confidence)	NA	NA	NA	NA	NA	NA	NA	NA	NA	NA	NA
10_66901088_C/T	Nf1_2204	0.0714286	10	66901088	C	T	+	47/61	Nf1	NM_012609	Silent	6758	6612	2204	C	tgC/tgT	C	C	2204	1	TOLERATED	NA	NA	NA	NA	NA	NA	NA	NA	NA	NA	NA
10_66901272_C/T	Nf1_2221	0.0714286	10	66901272	C	T	+	48/61	Nf1	NM_012609	Silent	6809	6663	2221	Y	taC/taT	Y	Y	2221	1	TOLERATED	NA	NA	NA	NA	NA	NA	NA	NA	NA	NA	NA
10_66901945_C/T	Nf1_2255	0.0714286	10	66901945	C	T	+	49/61	Nf1	NM_012609	Missense_Mutation	6910	6764	2255	A/V	gCa/gTa	A	V	2255	0	DELETERIOUS_(*WARNING!_Low_confidence)	NA	NA	NA	NA	NA	NA	NA	NA	NA	NA	NA
10_66901947_C/T	Nf1_2256	0.0714286	10	66901947	C	T	+	49/61	Nf1	NM_012609	Missense_Mutation	6912	6766	2256	L/F	Ctt/Ttt	L	F	2256	0	DELETERIOUS_(*WARNING!_Low_confidence)	NA	NA	NA	NA	NA	NA	NA	NA	NA	NA	NA
10_66901982_C/T	Nf1_2267	0.0714286	10	66901982	C	T	+	49/61	Nf1	NM_012609	Silent	6947	6801	2267	N	aaC/aaT	N	N	2267	1	TOLERATED	NA	NA	NA	NA	NA	NA	NA	NA	NA	NA	NA
10_66902029_A/T	Nf1_2283	0.0714286	10	66902029	A	T	+	49/61	Nf1	NM_012609	Missense_Mutation	6994	6848	2283	Q/L	cAg/cTg	Q	L	2283	0	DELETERIOUS_(*WARNING!_Low_confidence)	NA	NA	NA	NA	NA	NA	NA	NA	NA	NA	NA
10_66903702_C/T	Nf1_2290	0.0714286	10	66903702	C	T	+	50/61	Nf1	NM_012609	Missense_Mutation	7015	6869	2290	S/L	tCa/tTa	S	L	2290	0	DELETERIOUS_(*WARNING!_Low_confidence)	NA	NA	NA	NA	NA	NA	NA	NA	NA	NA	NA
10_66903704_C/T	Nf1_2291	0.0714286	10	66903704	C	T	+	50/61	Nf1	NM_012609	Missense_Mutation	7017	6871	2291	P/S	Cca/Tca	P	S	2291	0	DELETERIOUS_(*WARNING!_Low_confidence)	NA	NA	NA	NA	NA	NA	NA	NA	NA	NA	NA
10_66903710_C/T	Nf1_2293	0.142857	10	66903710	C	T	+	50/61	Nf1	NM_012609	Missense_Mutation	7023	6877	2293	H/Y	Cac/Tac	H	Y	2293	0	DELETERIOUS_(*WARNING!_Low_confidence)	NA	NA	NA	NA	NA	NA	NA	NA	NA	NA	NA
10_66903760_C/T	Nf1_2309	0.0714286	10	66903760	C	T	+	50/61	Nf1	NM_012609	Silent	7073	6927	2309	V	gtC/gtT	V	V	2309	1	TOLERATED	NA	NA	NA	NA	NA	NA	NA	NA	NA	NA	NA
10_66903763_C/T	Nf1_2310	0.0714286	10	66903763	C	T	+	50/61	Nf1	NM_012609	Silent	7076	6930	2310	N	aaC/aaT	N	N	2310	1	TOLERATED	NA	NA	NA	NA	NA	NA	NA	NA	NA	NA	NA
10_66907977_C/T	Nf1_2390	0.0714286	10	66907977	C	T	+	52/61	Nf1	NM_012609	Missense_Mutation	7315	7169	2390	T/I	aCa/aTa	T	I	2390	0	DELETERIOUS_(*WARNING!_Low_confidence)	NA	NA	NA	NA	NA	NA	NA	NA	NA	NA	NA
10_66907995_C/T	Nf1_2396	0.0714286	10	66907995	C	T	+	52/61	Nf1	NM_012609	Missense_Mutation	7333	7187	2396	T/I	aCa/aTa	T	I	2396	0	DELETERIOUS_(*WARNING!_Low_confidence)	NA	NA	NA	NA	NA	NA	NA	NA	NA	NA	NA
10_66911352_G/A	Nf1_2483	0.0714286	10	66911352	G	A	+	54/61	Nf1	NM_012609	Missense_Mutation	7593	7447	2483	G/R	Gga/Aga	G	R	2483	0	DELETERIOUS_(*WARNING!_Low_confidence)	NA	NA	NA	NA	NA	NA	NA	NA	NA	NA	NA
10_66911418_T/A	Nf1_2505	0.142857	10	66911418	T	A	+	54/61	Nf1	NM_012609	Missense_Mutation	7659	7513	2505	L/M	Ttg/Atg	L	M	2505	0	DELETERIOUS_(*WARNING!_Low_confidence)	NA	NA	NA	NA	NA	NA	NA	NA	NA	NA	NA
10_66917016_C/T	Nf1_2568	0.0714286	10	66917016	C	T	+	56/61	Nf1	NM_012609	Missense_Mutation	7849	7703	2568	S/L	tCg/tTg	S	L	2568	0	DELETERIOUS_(*WARNING!_Low_confidence)	NA	NA	NA	NA	NA	NA	NA	NA	NA	NA	NA
10_66917472_C/T	Nf1_2605	0.0714286	10	66917472	C	T	+	57/61	Nf1	NM_012609	Missense_Mutation	7960	7814	2605	A/V	gCt/gTt	A	V	2605	0	DELETERIOUS_(*WARNING!_Low_confidence)	NA	NA	NA	NA	NA	NA	NA	NA	NA	NA	NA
10_66917491_C/T	Nf1_2611	0.0714286	10	66917491	C	T	+	57/61	Nf1	NM_012609	Silent	7979	7833	2611	T	acC/acT	T	T	2611	1	TOLERATED	NA	NA	NA	NA	NA	NA	NA	NA	NA	NA	NA
10_66917493_C/T	Nf1_2612	0.0714286	10	66917493	C	T	+	57/61	Nf1	NM_012609	Missense_Mutation	7981	7835	2612	T/I	aCa/aTa	T	I	2612	0	DELETERIOUS_(*WARNING!_Low_confidence)	NA	NA	NA	NA	NA	NA	NA	NA	NA	NA	NA
10_66917495_G/C	Nf1_2613	0.0714286	10	66917495	G	C	+	57/61	Nf1	NM_012609	Missense_Mutation	7983	7837	2613	D/H	Gat/Cat	D	H	2613	0	DELETERIOUS_(*WARNING!_Low_confidence)	NA	NA	NA	NA	NA	NA	NA	NA	NA	NA	NA
10_66917510_C/T	Nf1_2618	0.0714286	10	66917510	C	T	+	57/61	Nf1	NM_012609	Nonsense_Mutation	7998	7852	2618	R/*	Cga/Tga	R	*	2618	NA	NA	NA	NA	NA	NA	NA	NA	NA	NA	NA	NA	NA
10_66917516_C/T	Nf1_2620	0.142857	10	66917516	C	T	+	57/61	Nf1	NM_012609	Missense_Mutation	8004	7858	2620	L/F	Ctt/Ttt	L	F	2620	0	DELETERIOUS_(*WARNING!_Low_confidence)	NA	NA	NA	NA	NA	NA	NA	NA	NA	NA	NA
10_66917522_G/T	Nf1_2622	0.0714286	10	66917522	G	T	+	57/61	Nf1	NM_012609	Nonsense_Mutation	8010	7864	2622	E/*	Gaa/Taa	E	*	2622	NA	NA	NA	NA	NA	NA	NA	NA	NA	NA	NA	NA	NA
10_66917539_C/T	Nf1_2627	0.0714286	10	66917539	C	T	+	57/61	Nf1	NM_012609	Silent	8027	7881	2627	A	gcC/gcT	A	A	2627	1	TOLERATED	NA	NA	NA	NA	NA	NA	NA	NA	NA	NA	NA
10_66917552_C/T	Nf1_2632	0.214286	10	66917552	C	T	+	57/61	Nf1	NM_012609	Missense_Mutation	8040	7894	2632	P/S	Ccc/Tcc	P	S	2632	0	DELETERIOUS_(*WARNING!_Low_confidence)	NA	NA	NA	NA	NA	NA	NA	NA	NA	NA	NA
10_66917553_C/T	Nf1_2632	0.214286	10	66917553	C	T	+	57/61	Nf1	NM_012609	Missense_Mutation	8041	7895	2632	P/L	cCc/cTc	P	L	2632	0	DELETERIOUS_(*WARNING!_Low_confidence)	NA	NA	NA	NA	NA	NA	NA	NA	NA	NA	NA
10_66917554_C/T	Nf1_2632	0.214286	10	66917554	C	T	+	57/61	Nf1	NM_012609	Silent	8042	7896	2632	P	ccC/ccT	P	P	2632	1	TOLERATED	NA	NA	NA	NA	NA	NA	NA	NA	NA	NA	NA
10_66917565_C/T	Nf1_2636	0.0714286	10	66917565	C	T	+	57/61	Nf1	NM_012609	Missense_Mutation	8053	7907	2636	P/L	cCt/cTt	P	L	2636	0	DELETERIOUS_(*WARNING!_Low_confidence)	NA	NA	NA	NA	NA	NA	NA	NA	NA	NA	NA
10_66918244_C/T	Nf1_2643	0.0714286	10	66918244	C	T	+	58/61	Nf1	NM_012609	Silent	8075	7929	2643	D	gaC/gaT	D	D	2643	1	TOLERATED	NA	NA	NA	NA	NA	NA	NA	NA	NA	NA	NA
10_66918250_G/A	Nf1_2645	0.0714286	10	66918250	G	A	+	58/61	Nf1	NM_012609	Silent	8081	7935	2645	K	aaG/aaA	K	K	2645	1	TOLERATED	NA	NA	NA	NA	NA	NA	NA	NA	NA	NA	NA
10_66918267_C/T	Nf1_2651	0.0714286	10	66918267	C	T	+	58/61	Nf1	NM_012609	Missense_Mutation	8098	7952	2651	S/F	tCt/tTt	S	F	2651	0	DELETERIOUS_(*WARNING!_Low_confidence)	NA	NA	NA	NA	NA	NA	NA	NA	NA	NA	NA
10_66918368_C/T	Nf1_2685	0.0714286	10	66918368	C	T	+	58/61	Nf1	NM_012609	Nonsense_Mutation	8199	8053	2685	Q/*	Caa/Taa	Q	*	2685	NA	NA	NA	NA	NA	NA	NA	NA	NA	NA	NA	NA	NA
10_66919811_C/T	Nf1_2718	0.0714286	10	66919811	C	T	+	60/61	Nf1	NM_012609	Silent	8300	8154	2718	A	gcC/gcT	A	A	2718	1	TOLERATED	NA	NA	NA	NA	NA	NA	NA	NA	NA	NA	NA
10_66919865_C/G	Nf1_2736	0.0714286	10	66919865	C	G	+	60/61	Nf1	NM_012609	Silent	8354	8208	2736	L	ctC/ctG	L	L	2736	1	TOLERATED	Nf1	Nf1.p.L2755	p.L2755F	upper_aerodigestive_tract	carcinoma	COSM9178596	Substitution-Missense	PATHOGENIC	p.L/%/D	p.L/F	FALSE
10_66928029_A/T	Nf1_2775	0.0714286	10	66928029	A	T	+	61/61	Nf1	NM_012609	Missense_Mutation	8469	8323	2775	I/F	Atc/Ttc	I	F	2775	0	DELETERIOUS_(*WARNING!_Low_confidence)	NA	NA	NA	NA	NA	NA	NA	NA	NA	NA	NA
10_66928129_C/T	Nf1_2808	0.0714286	10	66928129	C	T	+	61/61	Nf1	NM_012609	Missense_Mutation	8569	8423	2808	A/V	gCt/gTt	A	V	2808	0	DELETERIOUS_(*WARNING!_Low_confidence)	NA	NA	NA	NA	NA	NA	NA	NA	NA	NA	NA
10_66928162_T/A	Nf1_2819	0.0714286	10	66928162	T	A	+	61/61	Nf1	NM_012609	Missense_Mutation	8602	8456	2819	I/N	aTc/aAc	I	N	2819	0	DELETERIOUS_(*WARNING!_Low_confidence)	NA	NA	NA	NA	NA	NA	NA	NA	NA	NA	NA
10_86374792_C/T	Erbb2_33	0.0714286	10	86374792	C	T	+	2/27	Erbb2	NM_017003	Silent	204	99	33	D	gaC/gaT	D	D	33	0.87	TOLERATED	Erbb2	Erbb2.p.D30	p.D30H,p.D30G	urinary_tract	carcinoma	COSM7110250,COSM6943300	Substitution-Missense	PATHOGENIC	p.D/%/D	p.D/H,p.D/G	FALSE
10_86374805_C/T	Erbb2_38	0.0714286	10	86374805	C	T	+	2/27	Erbb2	NM_017003	Missense_Mutation	217	112	38	L/F	Ctc/Ttc	L	F	38	0.22	TOLERATED	Erbb2	Erbb2.p.L35	p.L35=	skin	carcinoma	COSM4457787	Substitution-coding-silent	NEUTRAL	p.L/F	p.L/=	FALSE
10_86374808_C/T	Erbb2_39	0.0714286	10	86374808	C	T	+	2/27	Erbb2	NM_017003	Missense_Mutation	220	115	39	P/S	Cct/Tct	P	S	39	0.5	TOLERATED	Erbb2	Erbb2.p.P36	p.P36S	breast,central_nervous_system,skin	carcinoma,glioma,malignant_melanoma	COSM5962860	Substitution-Missense	PATHOGENIC	p.P/S	p.P/S	TRUE
10_86374838_C/T	Erbb2_49	0.0714286	10	86374838	C	T	+	2/27	Erbb2	NM_017003	Missense_Mutation	250	145	49	L/F	Ctc/Ttc	L	F	49	0	DELETERIOUS	NA	NA	NA	NA	NA	NA	NA	NA	NA	NA	NA
10_86374843_C/T	Erbb2_50	0.0714286	10	86374843	C	T	+	2/27	Erbb2	NM_017003	Silent	255	150	50	R	cgC/cgT	R	R	50	1	TOLERATED	Erbb2	Erbb2.p.R47	p.R47H,p.R47C	endometrium,stomach,lung,pancreas,thyroid,meninges	carcinoma,other,meningioma	COSM5324388,COSM6910376	Substitution-Missense	PATHOGENIC	p.R/%/D	p.R/H,p.R/C	FALSE
10_86374853_C/T	Erbb2_54	0.0714286	10	86374853	C	T	+	2/27	Erbb2	NM_017003	Nonsense_Mutation	265	160	54	Q/*	Cag/Tag	Q	*	54	NA	NA	Erbb2	Erbb2.p.Q51	p.Q51*	small_intestine	carcinoma	COSM6973251	Substitution-Nonsense	PATHOGENIC	p.Q/*	p.Q/*	TRUE
10_86374862_C/T	Erbb2_57	0.0714286	10	86374862	C	T	+	2/27	Erbb2	NM_017003	Nonsense_Mutation	274	169	57	Q/*	Cag/Tag	Q	*	57	NA	NA	Erbb2	Erbb2.p.Q54	p.Q54*	skin	malignant_melanoma	COSM9368944	Substitution-Nonsense	PATHOGENIC	p.Q/*	p.Q/*	TRUE
10_86375554_C/T	Erbb2_79	0.0714286	10	86375554	C	T	+	3/27	Erbb2	NM_017003	Splice_Region	342	237	79	D	gaC/gaT	D	D	79	0.21	TOLERATED	Erbb2	Erbb2.p.D76	p.D76Y	thyroid	carcinoma	COSM6378790	Substitution-Missense	PATHOGENIC	p.D/%/D	p.D/Y	FALSE
10_86375610_C/T	Erbb2_98	0.0714286	10	86375610	C	T	+	3/27	Erbb2	NM_017003	Missense_Mutation	398	293	98	P/L	cCa/cTa	P	L	98	0.69	TOLERATED	NA	NA	NA	NA	NA	NA	NA	NA	NA	NA	NA
10_86375641_C/T	Erbb2_108	0.0714286	10	86375641	C	T	+	3/27	Erbb2	NM_017003	Silent	429	324	108	T	acC/acT	T	T	108	1	TOLERATED	Erbb2	Erbb2.p.T105	p.T105=,p.T105I	large_intestine	carcinoma	COSM6853949,COSM6981375	Substitution-coding-silent,Substitution-Missense	PATHOGENIC	p.T/%/D	p.T/=,p.T/I	FALSE
10_86375656_C/T	Erbb2_113	0.0714286	10	86375656	C	T	+	3/27	Erbb2	NM_017003	Silent	444	339	113	D	gaC/gaT	D	D	113	1	TOLERATED	Erbb2	Erbb2.p.D110	p.D110E	large_intestine	carcinoma	COSM6853822	Substitution-Missense	NEUTRAL	p.D/%/D	p.D/E	FALSE
10_86375670_C/T	Erbb2_118	0.0714286	10	86375670	C	T	+	3/27	Erbb2	NM_017003	Missense_Mutation	458	353	118	A/V	gCt/gTt	A	V	118	1	TOLERATED	Erbb2	Erbb2.p.A115	p.A115=,p.A115V	prostate,skin	carcinoma,malignant_melanoma	COSM9497592,COSM9921207	Substitution-coding-silent,Substitution-Missense	NEUTRAL,PATHOGENIC	p.A/V	p.A/=,p.A/V	FALSE,TRUE
10_86377366_C/T	Erbb2_222	0.0714286	10	86377366	C	T	+	6/27	Erbb2	NM_017003	Missense_Mutation	770	665	222	T/I	aCc/aTc	T	I	222	0.73	TOLERATED	Erbb2	Erbb2.p.T218	p.T218I	prostate	carcinoma	COSM6921302	Substitution-Missense	PATHOGENIC	p.T/I	p.T/I	TRUE
10_86377376_C/T	Erbb2_225	0.0714286	10	86377376	C	T	+	6/27	Erbb2	NM_017003	Silent	780	675	225	T	acC/acT	T	T	225	0.84	TOLERATED	Erbb2	Erbb2.p.A221	p.A221S,p.A221V,p.A221=	large_intestine,meninges	carcinoma,meningioma	COSM6655688,COSM6854325,COSM9270380	Substitution-Missense,Substitution-coding-silent	PATHOGENIC,NEUTRAL	p.T/%/D	p.A/S,p.A/V,p.A/=	FALSE
10_86377428_C/T	Erbb2_243	0.0714286	10	86377428	C	T	+	6/27	Erbb2	NM_017003	Nonsense_Mutation	832	727	243	Q/*	Cag/Tag	Q	*	243	NA	NA	NA	NA	NA	NA	NA	NA	NA	NA	NA	NA	NA
10_86377442_C/T	Erbb2_247	0.0714286	10	86377442	C	T	+	6/27	Erbb2	NM_017003	Silent	846	741	247	G	ggC/ggT	G	G	247	1	TOLERATED	Erbb2	Erbb2.p.G243	p.G243S	prostate	carcinoma	COSM9495097	Substitution-Missense	PATHOGENIC	p.G/%/D	p.G/S	FALSE
10_86379451_C/T	Erbb2_306	0.0714286	10	86379451	C	T	+	8/27	Erbb2	NM_017003	Silent	1023	918	306	N	aaC/aaT	N	N	306	1	TOLERATED	Erbb2	Erbb2.p.N302	p.N302K	lung	carcinoma	COSM6968060	Substitution-Missense	PATHOGENIC	p.N/%/D	p.N/K	FALSE
10_86379503_C/T	Erbb2_324	0.0714286	10	86379503	C	T	+	8/27	Erbb2	NM_017003	Nonsense_Mutation	1075	970	324	Q/*	Caa/Taa	Q	*	324	NA	NA	Erbb2	Erbb2.p.Q320	p.Q320*	skin	malignant_melanoma	COSM9292095	Substitution-Nonsense	PATHOGENIC	p.Q/*	p.Q/*	TRUE
12_51847318_C/T	Chek2_516	0.0714286	12	51847318	C	T	+	14/15	Chek2	NM_053677	Missense_Mutation	1641	1546	516	A/T	Gcc/Acc	A	T	516	0.07	TOLERATED	Chek2	Chek2.p.A513	p.A513V	skin	carcinoma	COSM9797804	Substitution-Missense	NEUTRAL	p.A/T	p.A/V	FALSE
12_51847325_C/T	Chek2_513	0.0714286	12	51847325	C	T	+	14/15	Chek2	NM_053677	Silent	1634	1539	513	L	ctG/ctA	L	L	513	1	TOLERATED	Chek2	Chek2.p.Q510	p.Q510H	lung	carcinoma	COSM6956827	Substitution-Missense	NEUTRAL	p.L/%/D	p.Q/H	FALSE
12_51847330_G/A	Chek2_512	0.0714286	12	51847330	G	A	+	14/15	Chek2	NM_053677	Missense_Mutation	1629	1534	512	P/S	Cct/Tct	P	S	512	0.12	TOLERATED	Chek2	Chek2.p.P509	p.P509=,p.P509S	haematopoietic_and_lymphoid_tissue,large_intestine	lymphoid_neoplasm,carcinoma,haematopoietic_neoplasm	COSM9162857,COSM6056968	Substitution-coding-silent,Substitution-Missense	NEUTRAL	p.P/S	p.P/=,p.P/S	FALSE,TRUE
12_51847337_C/T	Chek2_509	0.0714286	12	51847337	C	T	+	14/15	Chek2	NM_053677	Silent	1622	1527	509	V	gtG/gtA	V	V	509	1	TOLERATED	NA	NA	NA	NA	NA	NA	NA	NA	NA	NA	NA
12_51847339_C/T	Chek2_509	0.0714286	12	51847339	C	T	+	14/15	Chek2	NM_053677	Missense_Mutation	1620	1525	509	V/M	Gtg/Atg	V	M	509	0.07	TOLERATED	NA	NA	NA	NA	NA	NA	NA	NA	NA	NA	NA
12_51847358_C/T	Chek2_502	0.0714286	12	51847358	C	T	+	14/15	Chek2	NM_053677	Silent	1601	1506	502	L	ctG/ctA	L	L	502	1	TOLERATED	Chek2	Chek2.p.L499	p.L499=	haematopoietic_and_lymphoid_tissue,prostate	haematopoietic_neoplasm,carcinoma	COSM2935963	Substitution-coding-silent	NEUTRAL	p.L/%/D	p.L/=	FALSE
12_51847367_C/T	Chek2_499	0.0714286	12	51847367	C	T	+	14/15	Chek2	NM_053677	Silent	1592	1497	499	Q	caG/caA	Q	Q	499	1	TOLERATED	Chek2	Chek2.p.Q496	p.Q496P	liver	other	COSM6305186	Substitution-Missense	PATHOGENIC	p.Q/%/D	p.Q/P	FALSE
12_51851379_C/T	Chek2_488	0.142857	12	51851379	C	T	+	13/15	Chek2	NM_053677	Nonsense_Mutation	1559	1464	488	W/*	tgG/tgA	W	*	488	NA	NA	Chek2	Chek2.p.W485	p.W485C	soft_tissue	liposarcoma	COSM9110743	Substitution-Missense	PATHOGENIC	p.W/*	p.W/C	FALSE
12_51851380_C/T	Chek2_488	0.142857	12	51851380	C	T	+	13/15	Chek2	NM_053677	Nonsense_Mutation	1558	1463	488	W/*	tGg/tAg	W	*	488	NA	NA	Chek2	Chek2.p.W485	p.W485C	soft_tissue	liposarcoma	COSM9110743	Substitution-Missense	PATHOGENIC	p.W/*	p.W/C	FALSE
12_51851426_C/T	Chek2_473	0.0714286	12	51851426	C	T	+	13/15	Chek2	NM_053677	Missense_Mutation	1512	1417	473	D/N	Gat/Aat	D	N	473	0.25	TOLERATED	NA	NA	NA	NA	NA	NA	NA	NA	NA	NA	NA
12_51851427_C/T	Chek2_472	0.285714	12	51851427	C	T	+	13/15	Chek2	NM_053677	Silent	1511	1416	472	V	gtG/gtA	V	V	472	1	TOLERATED	Chek2	Chek2.p.V469	p.V469M	ovary	carcinoma	COSM5575326	Substitution-Missense	PATHOGENIC	p.V/%/D	p.V/M	FALSE
12_51851429_C/T	Chek2_472	0.285714	12	51851429	C	T	+	13/15	Chek2	NM_053677	Missense_Mutation	1509	1414	472	V/M	Gtg/Atg	V	M	472	0.06	TOLERATED	Chek2	Chek2.p.V469	p.V469M	ovary	carcinoma	COSM5575326	Substitution-Missense	PATHOGENIC	p.V/M	p.V/M	TRUE
12_51851454_C/T	Chek2_463	0.0714286	12	51851454	C	T	+	13/15	Chek2	NM_053677	Silent	1484	1389	463	L	ctG/ctA	L	L	463	0.3	TOLERATED	NA	NA	NA	NA	NA	NA	NA	NA	NA	NA	NA
12_51852408_C/T	Chek2_457	0.142857	12	51852408	C	T	+	12/15	Chek2	NM_053677	Missense_Mutation	1464	1369	457	D/N	Gat/Aat	D	N	457	0.23	TOLERATED	NA	NA	NA	NA	NA	NA	NA	NA	NA	NA	NA
12_51852413_C/T	Chek2_455	0.142857	12	51852413	C	T	+	12/15	Chek2	NM_053677	Nonsense_Mutation	1459	1364	455	W/*	tGg/tAg	W	*	455	NA	NA	NA	NA	NA	NA	NA	NA	NA	NA	NA	NA	NA
12_51852421_C/T	Chek2_452	0.0714286	12	51852421	C	T	+	12/15	Chek2	NM_053677	Silent	1451	1356	452	P	ccG/ccA	P	P	452	1	TOLERATED	NA	NA	NA	NA	NA	NA	NA	NA	NA	NA	NA
12_51852451_C/T	Chek2_442	0.142857	12	51852451	C	T	+	12/15	Chek2	NM_053677	Silent	1421	1326	442	Q	caG/caA	Q	Q	442	1	TOLERATED	NA	NA	NA	NA	NA	NA	NA	NA	NA	NA	NA
12_51852453_G/T	Chek2_442	0.142857	12	51852453	G	T	+	12/15	Chek2	NM_053677	Missense_Mutation	1419	1324	442	Q/K	Cag/Aag	Q	K	442	0.51	TOLERATED	NA	NA	NA	NA	NA	NA	NA	NA	NA	NA	NA
12_51853579_C/T	Chek2_365	0.0714286	12	51853579	C	T	+	10/15	Chek2	NM_053677	Missense_Mutation	1189	1094	365	C/Y	tGt/tAt	C	Y	365	0.82	TOLERATED	NA	NA	NA	NA	NA	NA	NA	NA	NA	NA	NA
12_51853611_C/T	Chek2_354	0.0714286	12	51853611	C	T	+	10/15	Chek2	NM_053677	Silent	1157	1062	354	E	gaG/gaA	E	E	354	1	TOLERATED	Chek2	Chek2.p.E351	p.E351D	endometrium,large_intestine	carcinoma	COSM1033063	Substitution-Missense	PATHOGENIC	p.E/%/D	p.E/D	FALSE
12_51853639_C/T	Chek2_345	0.0714286	12	51853639	C	T	+	10/15	Chek2	NM_053677	Missense_Mutation	1129	1034	345	G/E	gGg/gAg	G	E	345	0.06	TOLERATED	Chek2	Chek2.p.G342	p.G342V,p.G342D	prostate,skin	carcinoma,malignant_melanoma	COSM5554523,COSM6924062	Substitution-Missense	PATHOGENIC	p.G/E	p.G/V,p.G/D	FALSE
12_51853640_C/T	Chek2_345	0.0714286	12	51853640	C	T	+	10/15	Chek2	NM_053677	Missense_Mutation	1128	1033	345	G/R	Ggg/Agg	G	R	345	0.06	TOLERATED	Chek2	Chek2.p.G342	p.G342V,p.G342D	prostate,skin	carcinoma,malignant_melanoma	COSM5554523,COSM6924062	Substitution-Missense	PATHOGENIC	p.G/R	p.G/V,p.G/D	FALSE
12_51855682_C/T	Chek2_338	0.0714286	12	51855682	C	T	+	9/15	Chek2	NM_053677	Missense_Mutation	1107	1012	338	V/I	Gta/Ata	V	I	338	0.19	TOLERATED	NA	NA	NA	NA	NA	NA	NA	NA	NA	NA	NA
12_51855685_C/T	Chek2_337	0.0714286	12	51855685	C	T	+	9/15	Chek2	NM_053677	Missense_Mutation	1104	1009	337	A/T	Gct/Act	A	T	337	0.07	TOLERATED	Chek2	Chek2.p.A334	p.A334T	kidney	Wilms_tumour	COSM6853358	Substitution-Missense	PATHOGENIC	p.A/T	p.A/T	TRUE
12_51855758_C/T	Chek2_312	0.0714286	12	51855758	C	T	+	9/15	Chek2	NM_053677	Silent	1031	936	312	L	ttG/ttA	L	L	312	1	TOLERATED	NA	NA	NA	NA	NA	NA	NA	NA	NA	NA	NA
12_51855776_C/T	Chek2_306	0.142857	12	51855776	C	T	+	9/15	Chek2	NM_053677	Splice_Region	1013	918	306	L	ctG/ctA	L	L	306	1	TOLERATED	NA	NA	NA	NA	NA	NA	NA	NA	NA	NA	NA
14_100041758_G/T	Egfr_49	0.0714286	14	100041758	G	T	+	2/28	Egfr	NM_031507	Silent	298	147	49	L	ctG/ctT	L	L	49	0.36	TOLERATED	NA	NA	NA	NA	NA	NA	NA	NA	NA	NA	NA
14_100042486_C/T	Egfr_81	0.0714286	14	100042486	C	T	+	3/28	Egfr	NM_031507	Splice_Region	394	243	81	T	acC/acT	T	T	81	1	TOLERATED	NA	NA	NA	NA	NA	NA	NA	NA	NA	NA	NA
14_100042492_G/T	Egfr_83	0.0714286	14	100042492	G	T	+	3/28	Egfr	NM_031507	Missense_Mutation	400	249	83	Q/H	caG/caT	Q	H	83	0.13	TOLERATED	NA	NA	NA	NA	NA	NA	NA	NA	NA	NA	NA
14_100042500_C/T	Egfr_86	0.0714286	14	100042500	C	T	+	3/28	Egfr	NM_031507	Missense_Mutation	408	257	86	A/V	gCt/gTt	A	V	86	0.08	TOLERATED	NA	NA	NA	NA	NA	NA	NA	NA	NA	NA	NA
14_100042508_G/C	Egfr_89	0.0714286	14	100042508	G	C	+	3/28	Egfr	NM_031507	Missense_Mutation	416	265	89	V/L	Gtt/Ctt	V	L	89	0.8	TOLERATED	Egfr	Egfr.p.V89	p.V89=	central_nervous_system	glioma	COSM7467656	Substitution-coding-silent	NEUTRAL	p.V/L	p.V/=	FALSE
14_100042511_C/T	Egfr_90	0.0714286	14	100042511	C	T	+	3/28	Egfr	NM_031507	Missense_Mutation	419	268	90	L/F	Ctc/Ttc	L	F	90	0	DELETERIOUS	NA	NA	NA	NA	NA	NA	NA	NA	NA	NA	NA
14_100042528_C/T	Egfr_95	0.0714286	14	100042528	C	T	+	3/28	Egfr	NM_031507	Silent	436	285	95	T	acC/acT	T	T	95	0.7	TOLERATED	NA	NA	NA	NA	NA	NA	NA	NA	NA	NA	NA
14_100042540_C/T	Egfr_99	0.0714286	14	100042540	C	T	+	3/28	Egfr	NM_031507	Silent	448	297	99	I	atC/atT	I	I	99	0.41	TOLERATED	NA	NA	NA	NA	NA	NA	NA	NA	NA	NA	NA
14_100042541_C/T	Egfr_100	0.0714286	14	100042541	C	T	+	3/28	Egfr	NM_031507	Missense_Mutation	449	298	100	P/S	Cct/Tct	P	S	100	0	DELETERIOUS	Egfr	Egfr.p.P100	p.P100S,p.P100L,p.P100H	skin,NS,large_intestine	malignant_melanoma,carcinoma	COSM4892884,COSM9809368,COSM6047686	Substitution-Missense	PATHOGENIC	p.P/S	p.P/S,p.P/L,p.P/H	TRUE,FALSE
14_100042556_C/T	Egfr_105	0.0714286	14	100042556	C	T	+	3/28	Egfr	NM_031507	Nonsense_Mutation	464	313	105	Q/*	Cag/Tag	Q	*	105	NA	NA	Egfr	Egfr.p.Q105	p.Q105H	upper_aerodigestive_tract,central_nervous_system	carcinoma,glioma	COSM42977	Substitution-Missense	PATHOGENIC	p.Q/*	p.Q/H	FALSE
14_100046123_C/T	Egfr_144	0.0714286	14	100046123	C	T	+	4/28	Egfr	NM_031507	Silent	581	430	144	L	Ctg/Ttg	L	L	144	1	TOLERATED	NA	NA	NA	NA	NA	NA	NA	NA	NA	NA	NA
14_100046218_C/T	Egfr_175	0.0714286	14	100046218	C	T	+	4/28	Egfr	NM_031507	Silent	676	525	175	N	aaC/aaT	N	N	175	1	TOLERATED	Egfr	Egfr.p.N175	p.N175D	haematopoietic_and_lymphoid_tissue	haematopoietic_neoplasm	COSM4384113	Substitution-Missense	PATHOGENIC	p.N/%/D	p.N/D	FALSE
14_100051566_C/T	Egfr_216	0.0714286	14	100051566	C	T	+	6/28	Egfr	NM_031507	Missense_Mutation	798	647	216	A/V	gCc/gTc	A	V	216	0.07	TOLERATED	NA	NA	NA	NA	NA	NA	NA	NA	NA	NA	NA
14_100051571_C/T	Egfr_218	0.142857	14	100051571	C	T	+	6/28	Egfr	NM_031507	Nonsense_Mutation	803	652	218	Q/*	Caa/Taa	Q	*	218	NA	NA	Egfr	Egfr.p.Q218	p.Q218=	breast	carcinoma	COSM5779663	Substitution-coding-silent	PATHOGENIC	p.Q/*	p.Q/=	FALSE
14_100051578_C/T	Egfr_220	0.0714286	14	100051578	C	T	+	6/28	Egfr	NM_031507	Missense_Mutation	810	659	220	S/F	tCc/tTc	S	F	220	0.04	DELETERIOUS	Egfr	Egfr.p.S220	p.S220F	skin,large_intestine	carcinoma	COSM6008937	Substitution-Missense	PATHOGENIC	p.S/F	p.S/F	TRUE
14_100051589_C/T	Egfr_224	0.0714286	14	100051589	C	T	+	6/28	Egfr	NM_031507	Missense_Mutation	821	670	224	R/C	Cgt/Tgt	R	C	224	0.18	TOLERATED	Egfr	Egfr.p.R224	p.R224C,p.R224H	haematopoietic_and_lymphoid_tissue,stomach	lymphoid_neoplasm,carcinoma	COSM9153919,COSM8202780	Substitution-Missense	PATHOGENIC	p.R/C	p.R/C,p.R/H	TRUE,FALSE
14_100051592_G/T	Egfr_225	0.0714286	14	100051592	G	T	+	6/28	Egfr	NM_031507	Missense_Mutation	824	673	225	G/C	Ggc/Tgc	G	C	225	0.01	DELETERIOUS	Egfr	Egfr.p.G225	p.G225S,p.G225C	urinary_tract,kidney	carcinoma	COSM9575249,COSM1661639	Substitution-Missense	PATHOGENIC	p.G/C	p.G/S,p.G/C	FALSE,TRUE
14_100051615_C/T	Egfr_232	0.142857	14	100051615	C	T	+	6/28	Egfr	NM_031507	Silent	847	696	232	C	tgC/tgT	C	C	232	1	TOLERATED	NA	NA	NA	NA	NA	NA	NA	NA	NA	NA	NA
14_100051618_C/T	Egfr_233	0.0714286	14	100051618	C	T	+	6/28	Egfr	NM_031507	Silent	850	699	233	H	caC/caT	H	H	233	1	TOLERATED	NA	NA	NA	NA	NA	NA	NA	NA	NA	NA	NA
14_100051621_C/T	Egfr_234	0.0714286	14	100051621	C	T	+	6/28	Egfr	NM_031507	Silent	853	702	234	N	aaC/aaT	N	N	234	0.58	TOLERATED	Egfr	Egfr.p.N234	p.N234S	skin	malignant_melanoma	COSM3639727	Substitution-Missense	PATHOGENIC	p.N/%/D	p.N/S	FALSE
14_100051624_G/A	Egfr_235	0.0714286	14	100051624	G	A	+	6/28	Egfr	NM_031507	Silent	856	705	235	Q	caG/caA	Q	Q	235	0.44	TOLERATED	NA	NA	NA	NA	NA	NA	NA	NA	NA	NA	NA
14_100051632_C/T	Egfr_238	0.0714286	14	100051632	C	T	+	6/28	Egfr	NM_031507	Missense_Mutation	864	713	238	A/V	gCa/gTa	A	V	238	0.02	DELETERIOUS	NA	NA	NA	NA	NA	NA	NA	NA	NA	NA	NA
14_100051635_G/A	Egfr_239	0.0714286	14	100051635	G	A	+	6/28	Egfr	NM_031507	Missense_Mutation	867	716	239	G/E	gGg/gAg	G	E	239	0.03	DELETERIOUS	Egfr	Egfr.p.G239	p.G239C,p.G239S	central_nervous_system,stomach	glioma,carcinoma	COSM6910123,COSM8178996	Substitution-Missense	PATHOGENIC	p.G/E	p.G/C,p.G/S	FALSE
14_100054377_C/T	Egfr_299	0.0714286	14	100054377	C	T	+	8/28	Egfr	NM_031507	Silent	1048	897	299	Y	taC/taT	Y	Y	299	1	TOLERATED	Egfr	Egfr.p.Y299	p.Y299=	lung	carcinoma	COSM366653	Substitution-coding-silent	NEUTRAL	p.Y/%/D	p.Y/=	FALSE
14_100054404_C/T	Egfr_308	0.0714286	14	100054404	C	T	+	8/28	Egfr	NM_031507	Silent	1075	924	308	V	gtC/gtT	V	V	308	1	TOLERATED	Egfr	Egfr.p.V308	p.V308I,p.V308=	soft_tissue,skin	malignant_fibrous_histiocytoma-pleomorphic_sarcoma,malignant_melanoma	COSM6958517,COSM3639731	Substitution-Missense,Substitution-coding-silent	PATHOGENIC	p.V/%/D	p.V/I,p.V/=	FALSE
14_100055019_G/T	Egfr_343	0.0714286	14	100055019	G	T	+	9/28	Egfr	NM_031507	Missense_Mutation	1178	1027	343	G/C	Ggt/Tgt	G	C	343	0.07	TOLERATED	NA	NA	NA	NA	NA	NA	NA	NA	NA	NA	NA
14_100055035_C/T	Egfr_348	0.0714286	14	100055035	C	T	+	9/28	Egfr	NM_031507	Missense_Mutation	1194	1043	348	T/I	aCa/aTa	T	I	348	0.46	TOLERATED	Egfr	Egfr.p.S348	p.S348=	endometrium	carcinoma	COSM8999553	Substitution-coding-silent	NEUTRAL	p.T/I	p.S/=	FALSE
14_100055042_C/T	Egfr_350	0.0714286	14	100055042	C	T	+	9/28	Egfr	NM_031507	Silent	1201	1050	350	S	tcC/tcT	S	S	350	1	TOLERATED	Egfr	Egfr.p.S350	p.S350C	urinary_tract	carcinoma	COSM6923532	Substitution-Missense	PATHOGENIC	p.S/%/D	p.S/C	FALSE
14_100055053_C/T	Egfr_354	0.142857	14	100055053	C	T	+	9/28	Egfr	NM_031507	Missense_Mutation	1212	1061	354	T/I	aCa/aTa	T	I	354	0.03	DELETERIOUS	Egfr	Egfr.p.T354	p.T354=	lung	carcinoma	COSM3725794	Substitution-coding-silent	NEUTRAL	p.T/I	p.T/=	FALSE
14_100055125_G/A	Egfr_378	0.0714286	14	100055125	G	A	+	9/28	Egfr	NM_031507	Missense_Mutation	1284	1133	378	G/E	gGg/gAg	G	E	378	0.14	TOLERATED	NA	NA	NA	NA	NA	NA	NA	NA	NA	NA	NA
14_100056297_C/T	Egfr_432	0.0714286	14	100056297	C	T	+	11/28	Egfr	NM_031507	Nonsense_Mutation	1445	1294	432	Q/*	Caa/Taa	Q	*	432	NA	NA	Egfr	Egfr.p.Q432	p.Q432H	lung	carcinoma	COSM6178056	Substitution-Missense	PATHOGENIC	p.Q/*	p.Q/H	FALSE
14_100058322_C/T	Egfr_439	0.142857	14	100058322	C	T	+	12/28	Egfr	NM_031507	Missense_Mutation	1467	1316	439	A/V	gCg/gTg	A	V	439	0.58	TOLERATED	Egfr	Egfr.p.A439	p.A439=	meninges,prostate	meningioma,carcinoma	COSM9267466	Substitution-coding-silent	NEUTRAL	p.A/V	p.A/=	FALSE
14_100058329_C/T	Egfr_441	0.0714286	14	100058329	C	T	+	12/28	Egfr	NM_031507	Silent	1474	1323	441	V	gtC/gtT	V	V	441	0.36	TOLERATED	Egfr	Egfr.p.V441	p.V441D,p.V441I,p.V441G	large_intestine,endometrium	carcinoma	COSM9413134,COSM1090874,COSM6959670	Substitution-Missense	PATHOGENIC	p.V/%/D	p.V/D,p.V/I,p.V/G	FALSE
14_100058361_C/T	Egfr_452	0.142857	14	100058361	C	T	+	12/28	Egfr	NM_031507	Missense_Mutation	1506	1355	452	S/F	tCc/tTc	S	F	452	0.01	DELETERIOUS	Egfr	Egfr.p.S452	p.S452=	skin	malignant_melanoma,carcinoma	COSM5608342	Substitution-coding-silent	PATHOGENIC	p.S/F	p.S/=	FALSE
14_100058374_C/T	Egfr_456	0.142857	14	100058374	C	T	+	12/28	Egfr	NM_031507	Silent	1519	1368	456	I	atC/atT	I	I	456	1	TOLERATED	NA	NA	NA	NA	NA	NA	NA	NA	NA	NA	NA
14_100058397_C/T	Egfr_464	0.0714286	14	100058397	C	T	+	12/28	Egfr	NM_031507	Missense_Mutation	1542	1391	464	S/F	tCt/tTt	S	F	464	0.13	TOLERATED	Egfr	Egfr.p.S464	p.S464P,p.S464L	skin,large_intestine	malignant_melanoma,carcinoma	COSM8046349,COSM9396332	Substitution-Missense	PATHOGENIC,NEUTRAL	p.S/F	p.S/P,p.S/L	FALSE
14_100062012_C/T	Egfr_502	0.0714286	14	100062012	C	T	+	13/28	Egfr	NM_031507	Missense_Mutation	1656	1505	502	T/M	aCg/aTg	T	M	502	0.08	TOLERATED	NA	NA	NA	NA	NA	NA	NA	NA	NA	NA	NA
14_100062019_C/T	Egfr_504	0.0714286	14	100062019	C	T	+	13/28	Egfr	NM_031507	Silent	1663	1512	504	H	caC/caT	H	H	504	0.56	TOLERATED	NA	NA	NA	NA	NA	NA	NA	NA	NA	NA	NA
14_100062042_C/T	Egfr_512	0.0714286	14	100062042	C	T	+	13/28	Egfr	NM_031507	Missense_Mutation	1686	1535	512	S/L	tCg/tTg	S	L	512	0.33	TOLERATED	Egfr	Egfr.p.P512	p.P512S	skin	malignant_melanoma	COSM3639737	Substitution-Missense	NEUTRAL	p.S/L	p.P/S	FALSE
14_100062069_C/T	Egfr_521	0.0714286	14	100062069	C	T	+	13/28	Egfr	NM_031507	Missense_Mutation	1713	1562	521	T/M	aCg/aTg	T	M	521	0.11	TOLERATED	Egfr	Egfr.p.R521	p.R521K,p.R521=	upper_aerodigestive_tract,meninges,skin,autonomic_ganglia,haematopoietic_and_lymphoid_tissue,lung,large_intestine,central_nervous_system,pancreas,pleura,thyroid	carcinoma,meningioma,malignant_melanoma,olfactory_neuroblastoma,haematopoietic_neoplasm,glioma,other,mesothelioma	COSM3721608,COSM5606509	Substitution-Missense,Substitution-coding-silent	NEUTRAL	p.T/M	p.R/K,p.R/=	FALSE
14_100062081_C/T	Egfr_525	0.0714286	14	100062081	C	T	+	13/28	Egfr	NM_031507	Missense_Mutation	1725	1574	525	S/F	tCc/tTc	S	F	525	0	DELETERIOUS	Egfr	Egfr.p.S525	p.S525F,p.S525C	skin,oesophagus	malignant_melanoma,carcinoma	COSM9881280,COSM5436048	Substitution-Missense	PATHOGENIC	p.S/F	p.S/F,p.S/C	TRUE,FALSE
14_100062103_C/T	Egfr_532	0.0714286	14	100062103	C	T	+	13/28	Egfr	NM_031507	Silent	1747	1596	532	G	ggC/ggT	G	G	532	0.49	TOLERATED	NA	NA	NA	NA	NA	NA	NA	NA	NA	NA	NA
14_100064671_G/A	Egfr_555	0.142857	14	100064671	G	A	+	14/28	Egfr	NM_031507	Missense_Mutation	1815	1664	555	C/Y	tGc/tAc	C	Y	555	0.13	TOLERATED	Egfr	Egfr.p.C555	p.C555R	large_intestine,prostate	carcinoma	COSM6214981	Substitution-Missense	PATHOGENIC	p.C/Y	p.C/R	FALSE
14_100064672_C/T	Egfr_555	0.142857	14	100064672	C	T	+	14/28	Egfr	NM_031507	Silent	1816	1665	555	C	tgC/tgT	C	C	555	0.68	TOLERATED	Egfr	Egfr.p.C555	p.C555R	large_intestine,prostate	carcinoma	COSM6214981	Substitution-Missense	PATHOGENIC	p.C/%/D	p.C/R	FALSE
14_100064686_C/T	Egfr_560	0.0714286	14	100064686	C	T	+	14/28	Egfr	NM_031507	Missense_Mutation	1830	1679	560	P/L	cCa/cTa	P	L	560	0.06	TOLERATED	NA	NA	NA	NA	NA	NA	NA	NA	NA	NA	NA
14_100064698_C/T	Egfr_564	0.0714286	14	100064698	C	T	+	14/28	Egfr	NM_031507	Missense_Mutation	1842	1691	564	P/L	cCc/cTc	P	L	564	0.01	DELETERIOUS	NA	NA	NA	NA	NA	NA	NA	NA	NA	NA	NA
14_100066632_G/T	Egfr_575	0.0714286	14	100066632	G	T	+	15/28	Egfr	NM_031507	Splice_Region	1876	1725	575	G	ggG/ggT	G	G	575	1	TOLERATED	Egfr	Egfr.p.G575	p.G575R	testis	germ_cell_tumour	COSM5749118	Substitution-Missense	PATHOGENIC	p.G/%/D	p.G/R	FALSE
14_100066633_C/T	Egfr_576	0.214286	14	100066633	C	T	+	15/28	Egfr	NM_031507	Missense_Mutation	1877	1726	576	P/S	Cca/Tca	P	S	576	0.32	TOLERATED	NA	NA	NA	NA	NA	NA	NA	NA	NA	NA	NA
14_100066634_C/T	Egfr_576	0.214286	14	100066634	C	T	+	15/28	Egfr	NM_031507	Missense_Mutation	1878	1727	576	P/L	cCa/cTa	P	L	576	0.01	DELETERIOUS	NA	NA	NA	NA	NA	NA	NA	NA	NA	NA	NA
14_100066638_C/T	Egfr_577	0.0714286	14	100066638	C	T	+	15/28	Egfr	NM_031507	Silent	1882	1731	577	D	gaC/gaT	D	D	577	1	TOLERATED	NA	NA	NA	NA	NA	NA	NA	NA	NA	NA	NA
14_100066683_C/T	Egfr_592	0.0714286	14	100066683	C	T	+	15/28	Egfr	NM_031507	Silent	1927	1776	592	V	gtC/gtT	V	V	592	1	TOLERATED	Egfr	Egfr.p.V592	p.V592=,p.V592I	upper_aerodigestive_tract,NS,oesophagus,breast,skin	carcinoma,malignant_melanoma	COSM4472339,COSM1251020	Substitution-coding-silent,Substitution-Missense	PATHOGENIC	p.V/%/D	p.V/=,p.V/I	FALSE
14_100066693_C/T	Egfr_596	0.0714286	14	100066693	C	T	+	15/28	Egfr	NM_031507	Missense_Mutation	1937	1786	596	P/S	Cct/Tct	P	S	596	0.16	TOLERATED	Egfr	Egfr.p.P596	p.P596L,p.P596A,p.P596=,p.P596H,p.P596R,p.P596S	central_nervous_system,breast,prostate,autonomic_ganglia,skin,meninges,large_intestine	glioma,carcinoma,neuroblastoma,meningioma,adenoma	COSM21689,COSM5752712,COSM9267474,COSM1284692,COSM2151966,COSM3412194	Substitution-Missense,Substitution-coding-silent	PATHOGENIC,NEUTRAL	p.P/S	p.P/L,p.P/A,p.P/=,p.P/H,p.P/R,p.P/S	FALSE,TRUE
14_100066704_C/T	Egfr_599	0.0714286	14	100066704	C	T	+	15/28	Egfr	NM_031507	Silent	1948	1797	599	I	atC/atT	I	I	599	1	TOLERATED	NA	NA	NA	NA	NA	NA	NA	NA	NA	NA	NA
14_100066746_C/T	Egfr_613	0.0714286	14	100066746	C	T	+	15/28	Egfr	NM_031507	Silent	1990	1839	613	A	gcC/gcT	A	A	613	0.4	TOLERATED	Egfr	Egfr.p.A613	p.A613=,p.A613T	prostate,meninges,large_intestine,soft_tissue	carcinoma,meningioma,haemangioblastoma	COSM5019977,COSM9238851	Substitution-coding-silent,Substitution-Missense	NEUTRAL,PATHOGENIC	p.A/%/D	p.A/=,p.A/T	FALSE
14_100072987_C/T	Egfr_645	0.142857	14	100072987	C	T	+	17/28	Egfr	NM_031507	Missense_Mutation	2085	1934	645	P/L	cCa/cTa	P	L	645	0.75	TOLERATED	NA	NA	NA	NA	NA	NA	NA	NA	NA	NA	NA
14_100072996_C/T	Egfr_648	0.0714286	14	100072996	C	T	+	17/28	Egfr	NM_031507	Missense_Mutation	2094	1943	648	A/V	gCc/gTc	A	V	648	0.52	TOLERATED	NA	NA	NA	NA	NA	NA	NA	NA	NA	NA	NA
14_100073018_C/T	Egfr_655	0.0714286	14	100073018	C	T	+	17/28	Egfr	NM_031507	Silent	2116	1965	655	L	ctC/ctT	L	L	655	1	TOLERATED	NA	NA	NA	NA	NA	NA	NA	NA	NA	NA	NA
14_100073021_C/T	Egfr_656	0.0714286	14	100073021	C	T	+	17/28	Egfr	NM_031507	Silent	2119	1968	656	L	ctC/ctT	L	L	656	1	TOLERATED	NA	NA	NA	NA	NA	NA	NA	NA	NA	NA	NA
14_100073051_C/T	Egfr_666	0.0714286	14	100073051	C	T	+	17/28	Egfr	NM_031507	Silent	2149	1998	666	G	ggC/ggT	G	G	666	0.98	TOLERATED	NA	NA	NA	NA	NA	NA	NA	NA	NA	NA	NA
14_100073057_C/T	Egfr_668	0.0714286	14	100073057	C	T	+	17/28	Egfr	NM_031507	Silent	2155	2004	668	F	ttC/ttT	F	F	668	1	TOLERATED	Egfr	Egfr.p.F667	p.F667L,p.F667S,p.F667=	lung,ovary,large_intestine,upper_aerodigestive_tract	carcinoma	COSM41603,COSM28601,COSM53234,COSM8368660	Substitution-Missense,Substitution-coding-silent	PATHOGENIC,na	p.F/%/D	p.F/L,p.F/S,p.F/=	FALSE
14_100073061_C/T	Egfr_670	0.0714286	14	100073061	C	T	+	17/28	Egfr	NM_031507	Nonsense_Mutation	2159	2008	670	R/*	Cga/Tga	R	*	670	NA	NA	NA	NA	NA	NA	NA	NA	NA	NA	NA	NA	NA
14_100073078_C/T	Egfr_675	0.0714286	14	100073078	C	T	+	17/28	Egfr	NM_031507	Silent	2176	2025	675	V	gtC/gtT	V	V	675	0.67	TOLERATED	NA	NA	NA	NA	NA	NA	NA	NA	NA	NA	NA
14_100074243_C/T	Egfr_694	0.0714286	14	100074243	C	T	+	18/28	Egfr	NM_031507	Missense_Mutation	2232	2081	694	T/I	aCa/aTa	T	I	694	0.06	TOLERATED	NA	NA	NA	NA	NA	NA	NA	NA	NA	NA	NA
14_100076010_C/A	Egfr_731	0.0714286	14	100076010	C	A	+	19/28	Egfr	NM_031507	Missense_Mutation	2342	2191	731	L/I	Ctc/Atc	L	I	731	0.94	TOLERATED	NA	NA	NA	NA	NA	NA	NA	NA	NA	NA	NA
14_100079945_C/T	Egfr_772	0.142857	14	100079945	C	T	+	20/28	Egfr	NM_031507	Silent	2467	2316	772	N	aaC/aaT	N	N	772	1	TOLERATED	NA	NA	NA	NA	NA	NA	NA	NA	NA	NA	NA
14_100079958_C/T	Egfr_777	0.142857	14	100079958	C	T	+	20/28	Egfr	NM_031507	Missense_Mutation	2480	2329	777	R/C	Cgc/Tgc	R	C	777	0	DELETERIOUS	NA	NA	NA	NA	NA	NA	NA	NA	NA	NA	NA
14_100079961_C/T	Egfr_778	0.0714286	14	100079961	C	T	+	20/28	Egfr	NM_031507	Missense_Mutation	2483	2332	778	L/F	Ctc/Ttc	L	F	778	0.01	DELETERIOUS	NA	NA	NA	NA	NA	NA	NA	NA	NA	NA	NA
14_100080006_C/T	Egfr_793	0.0714286	14	100080006	C	T	+	20/28	Egfr	NM_031507	Missense_Mutation	2528	2377	793	L/F	Ctc/Ttc	L	F	793	0.24	TOLERATED	NA	NA	NA	NA	NA	NA	NA	NA	NA	NA	NA
14_100080024_C/T	Egfr_799	0.0714286	14	100080024	C	T	+	20/28	Egfr	NM_031507	Missense_Mutation	2546	2395	799	L/F	Ctc/Ttc	L	F	799	0	DELETERIOUS	NA	NA	NA	NA	NA	NA	NA	NA	NA	NA	NA
14_100091650_C/T	Egfr_878	0.142857	14	100091650	C	T	+	22/28	Egfr	NM_031507	Missense_Mutation	2783	2632	878	P/S	Cct/Tct	P	S	878	0	DELETERIOUS	NA	NA	NA	NA	NA	NA	NA	NA	NA	NA	NA
14_100091655_C/T	Egfr_879	0.0714286	14	100091655	C	T	+	22/28	Egfr	NM_031507	Silent	2788	2637	879	I	atC/atT	I	I	879	1	TOLERATED	Egfr	Egfr.p.I878	p.I878=	lung	carcinoma	COSM5351428	Substitution-coding-silent	PATHOGENIC	p.I/%/D	p.I/=	FALSE
14_100093076_C/T	Egfr_913	0.0714286	14	100093076	C	T	+	23/28	Egfr	NM_031507	Missense_Mutation	2889	2738	913	S/F	tCc/tTc	S	F	913	0.04	DELETERIOUS	NA	NA	NA	NA	NA	NA	NA	NA	NA	NA	NA
14_100093082_C/T	Egfr_915	0.0714286	14	100093082	C	T	+	23/28	Egfr	NM_031507	Missense_Mutation	2895	2744	915	P/L	cCt/cTt	P	L	915	0	DELETERIOUS	Egfr	Egfr.p.P914	p.P914=	large_intestine	carcinoma	COSM3266647	Substitution-coding-silent	NEUTRAL	p.P/L	p.P/=	FALSE
14_100093116_C/T	Egfr_926	0.0714286	14	100093116	C	T	+	23/28	Egfr	NM_031507	Silent	2929	2778	926	S	tcC/tcT	S	S	926	0.52	TOLERATED	NA	NA	NA	NA	NA	NA	NA	NA	NA	NA	NA
14_100093185_C/T	Egfr_949	0.0714286	14	100093185	C	T	+	23/28	Egfr	NM_031507	Silent	2998	2847	949	V	gtC/gtT	V	V	949	1	TOLERATED	NA	NA	NA	NA	NA	NA	NA	NA	NA	NA	NA
14_100095160_C/T	Egfr_959	0.0714286	14	100095160	C	T	+	24/28	Egfr	NM_031507	Missense_Mutation	3026	2875	959	R/C	Cgc/Tgc	R	C	959	0	DELETERIOUS	NA	NA	NA	NA	NA	NA	NA	NA	NA	NA	NA
14_100095164_C/T	Egfr_960	0.0714286	14	100095164	C	T	+	24/28	Egfr	NM_031507	Missense_Mutation	3030	2879	960	P/L	cCa/cTa	P	L	960	0	DELETERIOUS	NA	NA	NA	NA	NA	NA	NA	NA	NA	NA	NA
14_100095172_C/T	Egfr_963	0.0714286	14	100095172	C	T	+	24/28	Egfr	NM_031507	Nonsense_Mutation	3038	2887	963	R/*	Cga/Tga	R	*	963	NA	NA	NA	NA	NA	NA	NA	NA	NA	NA	NA	NA	NA
14_100095186_C/T	Egfr_967	0.0714286	14	100095186	C	T	+	24/28	Egfr	NM_031507	Silent	3052	2901	967	L	ctC/ctT	L	L	967	0.36	TOLERATED	NA	NA	NA	NA	NA	NA	NA	NA	NA	NA	NA
14_100095210_C/T	Egfr_975	0.0714286	14	100095210	C	T	+	24/28	Egfr	NM_031507	Silent	3076	2925	975	D	gaC/gaT	D	D	975	1	TOLERATED	NA	NA	NA	NA	NA	NA	NA	NA	NA	NA	NA
14_100095214_C/T	Egfr_977	0.142857	14	100095214	C	T	+	24/28	Egfr	NM_031507	Nonsense_Mutation	3080	2929	977	Q/*	Cag/Tag	Q	*	977	NA	NA	NA	NA	NA	NA	NA	NA	NA	NA	NA	NA	NA
14_100095216_G/A	Egfr_977	0.142857	14	100095216	G	A	+	24/28	Egfr	NM_031507	Silent	3082	2931	977	Q	caG/caA	Q	Q	977	0.88	TOLERATED	NA	NA	NA	NA	NA	NA	NA	NA	NA	NA	NA
14_100095223_C/T	Egfr_980	0.0714286	14	100095223	C	T	+	24/28	Egfr	NM_031507	Missense_Mutation	3089	2938	980	L/F	Ctt/Ttt	L	F	980	0.12	TOLERATED	NA	NA	NA	NA	NA	NA	NA	NA	NA	NA	NA
14_100095947_C/T	Egfr_1000	0.0714286	14	100095947	C	T	+	25/28	Egfr	NM_031507	Nonsense_Mutation	3149	2998	1000	R/*	Cga/Tga	R	*	1000	NA	NA	NA	NA	NA	NA	NA	NA	NA	NA	NA	NA	NA
14_100095970_C/T	Egfr_1007	0.0714286	14	100095970	C	T	+	25/28	Egfr	NM_031507	Silent	3172	3021	1007	D	gaC/gaT	D	D	1007	1	TOLERATED	Egfr	Egfr.p.D1006	p.D1006N	breast	carcinoma	COSM3833029	Substitution-Missense	NEUTRAL	p.D/%/D	p.D/N	FALSE
14_100097306_C/A	Egfr_1056	0.0714286	14	100097306	C	A	+	27/28	Egfr	NM_031507	Missense_Mutation	3319	3168	1056	S/R	agC/agA	S	R	1056	0.36	TOLERATED	NA	NA	NA	NA	NA	NA	NA	NA	NA	NA	NA
14_100097315_C/T	Egfr_1059	0.0714286	14	100097315	C	T	+	27/28	Egfr	NM_031507	Silent	3328	3177	1059	V	gtC/gtT	V	V	1059	0.51	TOLERATED	NA	NA	NA	NA	NA	NA	NA	NA	NA	NA	NA
14_100098069_C/T	Egfr_1094	0.0714286	14	100098069	C	T	+	28/28	Egfr	NM_031507	Nonsense_Mutation	3431	3280	1094	Q/*	Caa/Taa	Q	*	1094	NA	NA	NA	NA	NA	NA	NA	NA	NA	NA	NA	NA	NA
14_100098091_C/T	Egfr_1101	0.0714286	14	100098091	C	T	+	28/28	Egfr	NM_031507	Missense_Mutation	3453	3302	1101	A/V	gCt/gTt	A	V	1101	0.34	TOLERATED	NA	NA	NA	NA	NA	NA	NA	NA	NA	NA	NA
14_100098117_C/T	Egfr_1110	0.0714286	14	100098117	C	T	+	28/28	Egfr	NM_031507	Missense_Mutation	3479	3328	1110	H/Y	Cac/Tac	H	Y	1110	0.03	DELETERIOUS	Egfr	Egfr.p.H1111	p.H1111N	kidney	carcinoma	COSM8238800	Substitution-Missense	NEUTRAL	p.H/Y	p.H/N	FALSE
14_100098132_C/T	Egfr_1115	0.0714286	14	100098132	C	T	+	28/28	Egfr	NM_031507	Missense_Mutation	3494	3343	1115	H/Y	Cat/Tat	H	Y	1115	0.27	TOLERATED	NA	NA	NA	NA	NA	NA	NA	NA	NA	NA	NA
14_100098198_T/A	Egfr_1137	0.0714286	14	100098198	T	A	+	28/28	Egfr	NM_031507	Missense_Mutation	3560	3409	1137	Y/N	Tat/Aat	Y	N	1137	0.89	TOLERATED	NA	NA	NA	NA	NA	NA	NA	NA	NA	NA	NA
14_100098202_T/A	Egfr_1138	0.0714286	14	100098202	T	A	+	28/28	Egfr	NM_031507	Missense_Mutation	3564	3413	1138	L/H	cTc/cAc	L	H	1138	0.02	DELETERIOUS	NA	NA	NA	NA	NA	NA	NA	NA	NA	NA	NA
14_35531051_C/T	Pdgfra_1086	0.0714286	14	35531051	C	T	+	23/23	Pdgfra	NM_012802	Missense_Mutation	3390	3257	1086	S/N	aGc/aAc	S	N	1086	0	DELETERIOUS	NA	NA	NA	NA	NA	NA	NA	NA	NA	NA	NA
14_35531056_C/T	Pdgfra_1084	0.0714286	14	35531056	C	T	+	23/23	Pdgfra	NM_012802	Silent	3385	3252	1084	E	gaG/gaA	E	E	1084	1	TOLERATED	NA	NA	NA	NA	NA	NA	NA	NA	NA	NA	NA
14_35531058_C/T	Pdgfra_1084	0.0714286	14	35531058	C	T	+	23/23	Pdgfra	NM_012802	Missense_Mutation	3383	3250	1084	E/K	Gag/Aag	E	K	1084	0.41	TOLERATED	NA	NA	NA	NA	NA	NA	NA	NA	NA	NA	NA
14_35531061_C/T	Pdgfra_1083	0.0714286	14	35531061	C	T	+	23/23	Pdgfra	NM_012802	Missense_Mutation	3380	3247	1083	V/M	Gtg/Atg	V	M	1083	0.13	TOLERATED	NA	NA	NA	NA	NA	NA	NA	NA	NA	NA	NA
14_35531067_C/T	Pdgfra_1081	0.0714286	14	35531067	C	T	+	23/23	Pdgfra	NM_012802	Missense_Mutation	3374	3241	1081	D/N	Gac/Aac	D	N	1081	0.45	TOLERATED	NA	NA	NA	NA	NA	NA	NA	NA	NA	NA	NA
14_35531081_C/T	Pdgfra_1076	0.0714286	14	35531081	C	T	+	23/23	Pdgfra	NM_012802	Missense_Mutation	3360	3227	1076	G/D	gGc/gAc	G	D	1076	0.52	TOLERATED	NA	NA	NA	NA	NA	NA	NA	NA	NA	NA	NA
14_35531088_C/T	Pdgfra_1074	0.142857	14	35531088	C	T	+	23/23	Pdgfra	NM_012802	Missense_Mutation	3353	3220	1074	D/N	Gat/Aat	D	N	1074	0	DELETERIOUS	NA	NA	NA	NA	NA	NA	NA	NA	NA	NA	NA
14_35531091_C/T	Pdgfra_1073	0.0714286	14	35531091	C	T	+	23/23	Pdgfra	NM_012802	Missense_Mutation	3350	3217	1073	D/N	Gat/Aat	D	N	1073	0.4	TOLERATED	NA	NA	NA	NA	NA	NA	NA	NA	NA	NA	NA
14_35531095_C/T	Pdgfra_1071	0.0714286	14	35531095	C	T	+	23/23	Pdgfra	NM_012802	Missense_Mutation	3346	3213	1071	M/I	atG/atA	M	I	1071	0.24	TOLERATED	NA	NA	NA	NA	NA	NA	NA	NA	NA	NA	NA
14_35531109_C/T	Pdgfra_1067	0.142857	14	35531109	C	T	+	23/23	Pdgfra	NM_012802	Missense_Mutation	3332	3199	1067	E/K	Gag/Aag	E	K	1067	0.27	TOLERATED	NA	NA	NA	NA	NA	NA	NA	NA	NA	NA	NA
14_35531126_C/A	Pdgfra_1061	0.0714286	14	35531126	C	A	+	23/23	Pdgfra	NM_012802	Missense_Mutation	3315	3182	1061	R/I	aGa/aTa	R	I	1061	0.03	DELETERIOUS	NA	NA	NA	NA	NA	NA	NA	NA	NA	NA	NA
14_35531128_C/T	Pdgfra_1060	0.0714286	14	35531128	C	T	+	23/23	Pdgfra	NM_012802	Silent	3313	3180	1060	K	aaG/aaA	K	K	1060	1	TOLERATED	NA	NA	NA	NA	NA	NA	NA	NA	NA	NA	NA
14_35533882_C/T	Pdgfra_1035	0.0714286	14	35533882	C	T	+	22/23	Pdgfra	NM_012802	Silent	3238	3105	1035	K	aaG/aaA	K	K	1035	1	TOLERATED	NA	NA	NA	NA	NA	NA	NA	NA	NA	NA	NA
14_35533941_C/T	Pdgfra_1016	0.0714286	14	35533941	C	T	+	22/23	Pdgfra	NM_012802	Missense_Mutation	3179	3046	1016	G/S	Ggc/Agc	G	S	1016	0.81	TOLERATED	NA	NA	NA	NA	NA	NA	NA	NA	NA	NA	NA
14_35533943_C/T	Pdgfra_1015	0.214286	14	35533943	C	T	+	22/23	Pdgfra	NM_012802	Missense_Mutation	3177	3044	1015	S/N	aGt/aAt	S	N	1015	0.56	TOLERATED	NA	NA	NA	NA	NA	NA	NA	NA	NA	NA	NA
14_35533969_C/T	Pdgfra_1006	0.0714286	14	35533969	C	T	+	22/23	Pdgfra	NM_012802	Silent	3151	3018	1006	L	ctG/ctA	L	L	1006	1	TOLERATED	NA	NA	NA	NA	NA	NA	NA	NA	NA	NA	NA
14_35533976_C/T	Pdgfra_1004	0.0714286	14	35533976	C	T	+	22/23	Pdgfra	NM_012802	Missense_Mutation	3144	3011	1004	G/D	gGt/gAt	G	D	1004	0.54	TOLERATED	NA	NA	NA	NA	NA	NA	NA	NA	NA	NA	NA
14_35533982_C/T	Pdgfra_1002	0.0714286	14	35533982	C	T	+	22/23	Pdgfra	NM_012802	Nonsense_Mutation	3138	3005	1002	W/*	tGg/tAg	W	*	1002	NA	NA	NA	NA	NA	NA	NA	NA	NA	NA	NA	NA	NA
14_35533992_G/A	Pdgfra_999	0.0714286	14	35533992	G	A	+	22/23	Pdgfra	NM_012802	Silent	3128	2995	999	L	Ctg/Ttg	L	L	999	1	TOLERATED	NA	NA	NA	NA	NA	NA	NA	NA	NA	NA	NA
14_35537894_C/T	Pdgfra_953	0.214286	14	35537894	C	T	+	21/23	Pdgfra	NM_012802	Silent	2992	2859	953	L	ctG/ctA	L	L	953	1	TOLERATED	NA	NA	NA	NA	NA	NA	NA	NA	NA	NA	NA
14_35537903_C/T	Pdgfra_950	0.214286	14	35537903	C	T	+	21/23	Pdgfra	NM_012802	Silent	2983	2850	950	E	gaG/gaA	E	E	950	1	TOLERATED	NA	NA	NA	NA	NA	NA	NA	NA	NA	NA	NA
14_35537905_C/T	Pdgfra_950	0.214286	14	35537905	C	T	+	21/23	Pdgfra	NM_012802	Missense_Mutation	2981	2848	950	E/K	Gag/Aag	E	K	950	0.36	TOLERATED	NA	NA	NA	NA	NA	NA	NA	NA	NA	NA	NA
14_35537908_C/T	Pdgfra_949	0.0714286	14	35537908	C	T	+	21/23	Pdgfra	NM_012802	Missense_Mutation	2978	2845	949	V/M	Gtg/Atg	V	M	949	0.05	TOLERATED	NA	NA	NA	NA	NA	NA	NA	NA	NA	NA	NA
14_35537912_C/T	Pdgfra_947	0.142857	14	35537912	C	T	+	21/23	Pdgfra	NM_012802	Silent	2974	2841	947	E	gaG/gaA	E	E	947	1	TOLERATED	NA	NA	NA	NA	NA	NA	NA	NA	NA	NA	NA
14_35537914_C/T	Pdgfra_947	0.142857	14	35537914	C	T	+	21/23	Pdgfra	NM_012802	Missense_Mutation	2972	2839	947	E/K	Gag/Aag	E	K	947	0.81	TOLERATED	NA	NA	NA	NA	NA	NA	NA	NA	NA	NA	NA
14_35537952_C/T	Pdgfra_934	0.0714286	14	35537952	C	T	+	21/23	Pdgfra	NM_012802	Missense_Mutation	2934	2801	934	S/N	aGt/aAt	S	N	934	0.51	TOLERATED	NA	NA	NA	NA	NA	NA	NA	NA	NA	NA	NA
14_35537953_T/G	Pdgfra_934	0.0714286	14	35537953	T	G	+	21/23	Pdgfra	NM_012802	Missense_Mutation	2933	2800	934	S/R	Agt/Cgt	S	R	934	0.55	TOLERATED	NA	NA	NA	NA	NA	NA	NA	NA	NA	NA	NA
14_35537961_C/T	Pdgfra_931	0.0714286	14	35537961	C	T	+	21/23	Pdgfra	NM_012802	Missense_Mutation	2925	2792	931	C/Y	tGc/tAc	C	Y	931	0	DELETERIOUS	NA	NA	NA	NA	NA	NA	NA	NA	NA	NA	NA
14_35537963_C/T	Pdgfra_930	0.0714286	14	35537963	C	T	+	21/23	Pdgfra	NM_012802	Silent	2923	2790	930	Q	caG/caA	Q	Q	930	0.75	TOLERATED	NA	NA	NA	NA	NA	NA	NA	NA	NA	NA	NA
14_35537975_C/T	Pdgfra_926	0.0714286	14	35537975	C	T	+	21/23	Pdgfra	NM_012802	Silent	2911	2778	926	E	gaG/gaA	E	E	926	1	TOLERATED	NA	NA	NA	NA	NA	NA	NA	NA	NA	NA	NA
14_35539213_G/C	Pdgfra_877	0.0714286	14	35539213	G	C	+	19/23	Pdgfra	NM_012802	Silent	2764	2631	877	V	gtC/gtG	V	V	877	1	TOLERATED	NA	NA	NA	NA	NA	NA	NA	NA	NA	NA	NA
14_35539249_G/T	Pdgfra_865	0.0714286	14	35539249	G	T	+	19/23	Pdgfra	NM_012802	Missense_Mutation	2728	2595	865	S/R	agC/agA	S	R	865	0.01	DELETERIOUS	NA	NA	NA	NA	NA	NA	NA	NA	NA	NA	NA
14_35541692_C/T	Pdgfra_853	0.0714286	14	35541692	C	T	+	18/23	Pdgfra	NM_012802	Missense_Mutation	2691	2558	853	S/N	aGc/aAc	S	N	853	1	TOLERATED	NA	NA	NA	NA	NA	NA	NA	NA	NA	NA	NA
14_35541695_C/T	Pdgfra_852	0.0714286	14	35541695	C	T	+	18/23	Pdgfra	NM_012802	Missense_Mutation	2688	2555	852	G/D	gGc/gAc	G	D	852	0	DELETERIOUS	NA	NA	NA	NA	NA	NA	NA	NA	NA	NA	NA
14_35541729_C/T	Pdgfra_841	0.0714286	14	35541729	C	T	+	18/23	Pdgfra	NM_012802	Missense_Mutation	2654	2521	841	D/N	Gac/Aac	D	N	841	0	DELETERIOUS	NA	NA	NA	NA	NA	NA	NA	NA	NA	NA	NA
14_35541749_C/T	Pdgfra_834	0.0714286	14	35541749	C	T	+	18/23	Pdgfra	NM_012802	Missense_Mutation	2634	2501	834	C/Y	tGt/tAt	C	Y	834	0.02	DELETERIOUS	NA	NA	NA	NA	NA	NA	NA	NA	NA	NA	NA
14_35541757_C/T	Pdgfra_831	0.0714286	14	35541757	C	T	+	18/23	Pdgfra	NM_012802	Silent	2626	2493	831	V	gtG/gtA	V	V	831	1	TOLERATED	NA	NA	NA	NA	NA	NA	NA	NA	NA	NA	NA
14_35541801_C/T	Pdgfra_817	0.0714286	14	35541801	C	T	+	18/23	Pdgfra	NM_012802	Missense_Mutation	2582	2449	817	D/N	Gac/Aac	D	N	817	0	DELETERIOUS	NA	NA	NA	NA	NA	NA	NA	NA	NA	NA	NA
14_35541802_C/T	Pdgfra_816	0.0714286	14	35541802	C	T	+	18/23	Pdgfra	NM_012802	Silent	2581	2448	816	R	cgG/cgA	R	R	816	1	TOLERATED	NA	NA	NA	NA	NA	NA	NA	NA	NA	NA	NA
14_35544649_C/T	Pdgfra_772	0.0714286	14	35544649	C	T	+	16/23	Pdgfra	NM_012802	Missense_Mutation	2449	2316	772	M/I	atG/atA	M	I	772	0.46	TOLERATED	NA	NA	NA	NA	NA	NA	NA	NA	NA	NA	NA
14_35544661_C/T	Pdgfra_768	0.142857	14	35544661	C	T	+	16/23	Pdgfra	NM_012802	Silent	2437	2304	768	K	aaG/aaA	K	K	768	1	TOLERATED	NA	NA	NA	NA	NA	NA	NA	NA	NA	NA	NA
14_35544681_C/T	Pdgfra_762	0.0714286	14	35544681	C	T	+	16/23	Pdgfra	NM_012802	Missense_Mutation	2417	2284	762	D/N	Gat/Aat	D	N	762	0.56	TOLERATED	NA	NA	NA	NA	NA	NA	NA	NA	NA	NA	NA
14_35544733_C/T	Pdgfra_744	0.0714286	14	35544733	C	T	+	16/23	Pdgfra	NM_012802	Missense_Mutation	2365	2232	744	M/I	atG/atA	M	I	744	0.27	TOLERATED	NA	NA	NA	NA	NA	NA	NA	NA	NA	NA	NA
14_35545868_C/T	Pdgfra_717	0.0714286	14	35545868	C	T	+	15/23	Pdgfra	NM_012802	Splice_Region	2284	2151	717	R	agG/agA	R	R	717	0.89	TOLERATED	NA	NA	NA	NA	NA	NA	NA	NA	NA	NA	NA
14_35545875_C/T	Pdgfra_715	0.0714286	14	35545875	C	T	+	15/23	Pdgfra	NM_012802	Missense_Mutation	2277	2144	715	S/N	aGt/aAt	S	N	715	0	DELETERIOUS	NA	NA	NA	NA	NA	NA	NA	NA	NA	NA	NA
14_35545877_C/T	Pdgfra_714	0.0714286	14	35545877	C	T	+	15/23	Pdgfra	NM_012802	Silent	2275	2142	714	E	gaG/gaA	E	E	714	1	TOLERATED	NA	NA	NA	NA	NA	NA	NA	NA	NA	NA	NA
14_35545879_C/T	Pdgfra_714	0.0714286	14	35545879	C	T	+	15/23	Pdgfra	NM_012802	Missense_Mutation	2273	2140	714	E/K	Gag/Aag	E	K	714	0.39	TOLERATED	NA	NA	NA	NA	NA	NA	NA	NA	NA	NA	NA
14_35545892_C/T	Pdgfra_709	0.0714286	14	35545892	C	T	+	15/23	Pdgfra	NM_012802	Silent	2260	2127	709	L	ttG/ttA	L	L	709	1	TOLERATED	NA	NA	NA	NA	NA	NA	NA	NA	NA	NA	NA
14_35545912_C/T	Pdgfra_703	0.0714286	14	35545912	C	T	+	15/23	Pdgfra	NM_012802	Missense_Mutation	2240	2107	703	D/N	Gac/Aac	D	N	703	0.05	TOLERATED	NA	NA	NA	NA	NA	NA	NA	NA	NA	NA	NA
14_35545947_C/T	Pdgfra_691	0.0714286	14	35545947	C	T	+	15/23	Pdgfra	NM_012802	Missense_Mutation	2205	2072	691	S/N	aGc/aAc	S	N	691	0.49	TOLERATED	NA	NA	NA	NA	NA	NA	NA	NA	NA	NA	NA
14_35545958_C/T	Pdgfra_687	0.214286	14	35545958	C	T	+	15/23	Pdgfra	NM_012802	Silent	2194	2061	687	K	aaG/aaA	K	K	687	1	TOLERATED	NA	NA	NA	NA	NA	NA	NA	NA	NA	NA	NA
14_35547116_C/T	Pdgfra_625	0.142857	14	35547116	C	T	+	13/23	Pdgfra	NM_012802	Silent	2008	1875	625	V	gtG/gtA	V	V	625	1	TOLERATED	NA	NA	NA	NA	NA	NA	NA	NA	NA	NA	NA
14_35547118_C/T	Pdgfra_625	0.142857	14	35547118	C	T	+	13/23	Pdgfra	NM_012802	Missense_Mutation	2006	1873	625	V/M	Gtg/Atg	V	M	625	0	DELETERIOUS	NA	NA	NA	NA	NA	NA	NA	NA	NA	NA	NA
14_35547121_C/T	Pdgfra_624	0.142857	14	35547121	C	T	+	13/23	Pdgfra	NM_012802	Missense_Mutation	2003	1870	624	A/T	Gct/Act	A	T	624	0	DELETERIOUS	NA	NA	NA	NA	NA	NA	NA	NA	NA	NA	NA
14_35547122_C/T	Pdgfra_623	0.0714286	14	35547122	C	T	+	13/23	Pdgfra	NM_012802	Silent	2002	1869	623	V	gtG/gtA	V	V	623	1	TOLERATED	NA	NA	NA	NA	NA	NA	NA	NA	NA	NA	NA
14_35547133_C/T	Pdgfra_620	0.142857	14	35547133	C	T	+	13/23	Pdgfra	NM_012802	Missense_Mutation	1991	1858	620	V/I	Gta/Ata	V	I	620	0.43	TOLERATED	NA	NA	NA	NA	NA	NA	NA	NA	NA	NA	NA
14_35547153_C/T	Pdgfra_613	0.0714286	14	35547153	C	T	+	13/23	Pdgfra	NM_012802	Missense_Mutation	1971	1838	613	G/E	gGa/gAa	G	E	613	0	DELETERIOUS	NA	NA	NA	NA	NA	NA	NA	NA	NA	NA	NA
14_35547165_C/T	Pdgfra_609	0.142857	14	35547165	C	T	+	13/23	Pdgfra	NM_012802	Missense_Mutation	1959	1826	609	G/D	gGc/gAc	G	D	609	0.02	DELETERIOUS	NA	NA	NA	NA	NA	NA	NA	NA	NA	NA	NA
14_35547172_C/T	Pdgfra_607	0.0714286	14	35547172	C	T	+	13/23	Pdgfra	NM_012802	Missense_Mutation	1952	1819	607	V/I	Gtt/Att	V	I	607	0.31	TOLERATED	NA	NA	NA	NA	NA	NA	NA	NA	NA	NA	NA
14_35549250_C/T	Pdgfra_593	0.0714286	14	35549250	C	T	+	12/23	Pdgfra	NM_012802	Missense_Mutation	1910	1777	593	V/M	Gtg/Atg	V	M	593	0.11	TOLERATED	NA	NA	NA	NA	NA	NA	NA	NA	NA	NA	NA
14_35549259_C/T	Pdgfra_590	0.0714286	14	35549259	C	T	+	12/23	Pdgfra	NM_012802	Missense_Mutation	1901	1768	590	D/N	Gat/Aat	D	N	590	0.55	TOLERATED	NA	NA	NA	NA	NA	NA	NA	NA	NA	NA	NA
14_35549271_C/T	Pdgfra_586	0.0714286	14	35549271	C	T	+	12/23	Pdgfra	NM_012802	Missense_Mutation	1889	1756	586	E/K	Gag/Aag	E	K	586	0	DELETERIOUS	NA	NA	NA	NA	NA	NA	NA	NA	NA	NA	NA
14_35549304_C/T	Pdgfra_575	0.0714286	14	35549304	C	T	+	12/23	Pdgfra	NM_012802	Missense_Mutation	1856	1723	575	D/N	Gac/Aac	D	N	575	0	DELETERIOUS	NA	NA	NA	NA	NA	NA	NA	NA	NA	NA	NA
14_35549328_C/T	Pdgfra_567	0.0714286	14	35549328	C	T	+	12/23	Pdgfra	NM_012802	Missense_Mutation	1832	1699	567	D/N	Gat/Aat	D	N	567	0.5	TOLERATED	NA	NA	NA	NA	NA	NA	NA	NA	NA	NA	NA
14_35549375_T/A	Pdgfra_551	0.0714286	14	35549375	T	A	+	12/23	Pdgfra	NM_012802	Missense_Mutation	1785	1652	551	K/I	aAa/aTa	K	I	551	0.04	DELETERIOUS	NA	NA	NA	NA	NA	NA	NA	NA	NA	NA	NA
14_35550336_C/T	Pdgfra_517	0.0714286	14	35550336	C	T	+	10/23	Pdgfra	NM_012802	Missense_Mutation	1682	1549	517	A/T	Gct/Act	A	T	517	0.57	TOLERATED	NA	NA	NA	NA	NA	NA	NA	NA	NA	NA	NA
14_35550339_C/T	Pdgfra_516	0.0714286	14	35550339	C	T	+	10/23	Pdgfra	NM_012802	Missense_Mutation	1679	1546	516	V/M	Gtg/Atg	V	M	516	0.22	TOLERATED	NA	NA	NA	NA	NA	NA	NA	NA	NA	NA	NA
14_35550359_C/T	Pdgfra_509	0.0714286	14	35550359	C	T	+	10/23	Pdgfra	NM_012802	Missense_Mutation	1659	1526	509	G/E	gGg/gAg	G	E	509	0.74	TOLERATED	NA	NA	NA	NA	NA	NA	NA	NA	NA	NA	NA
14_35550365_C/T	Pdgfra_507	0.0714286	14	35550365	C	T	+	10/23	Pdgfra	NM_012802	Missense_Mutation	1653	1520	507	G/D	gGc/gAc	G	D	507	0	DELETERIOUS	NA	NA	NA	NA	NA	NA	NA	NA	NA	NA	NA
14_35550372_C/T	Pdgfra_505	0.0714286	14	35550372	C	T	+	10/23	Pdgfra	NM_012802	Missense_Mutation	1646	1513	505	D/N	Gac/Aac	D	N	505	0.54	TOLERATED	NA	NA	NA	NA	NA	NA	NA	NA	NA	NA	NA
14_35550376_C/T	Pdgfra_503	0.0714286	14	35550376	C	T	+	10/23	Pdgfra	NM_012802	Silent	1642	1509	503	K	aaG/aaA	K	K	503	0.36	TOLERATED	NA	NA	NA	NA	NA	NA	NA	NA	NA	NA	NA
14_35550386_C/T	Pdgfra_500	0.0714286	14	35550386	C	T	+	10/23	Pdgfra	NM_012802	Missense_Mutation	1632	1499	500	C/Y	tGc/tAc	C	Y	500	0	DELETERIOUS	NA	NA	NA	NA	NA	NA	NA	NA	NA	NA	NA
14_35550431_C/T	Pdgfra_485	0.142857	14	35550431	C	T	+	10/23	Pdgfra	NM_012802	Missense_Mutation	1587	1454	485	G/E	gGa/gAa	G	E	485	0.19	TOLERATED	NA	NA	NA	NA	NA	NA	NA	NA	NA	NA	NA
14_35550432_C/T	Pdgfra_485	0.142857	14	35550432	C	T	+	10/23	Pdgfra	NM_012802	Missense_Mutation	1586	1453	485	G/R	Gga/Aga	G	R	485	0.12	TOLERATED	NA	NA	NA	NA	NA	NA	NA	NA	NA	NA	NA
14_35559092_C/T	Pdgfra_451	0.0714286	14	35559092	C	T	+	9/23	Pdgfra	NM_012802	Missense_Mutation	1484	1351	451	D/N	Gat/Aat	D	N	451	0.71	TOLERATED	NA	NA	NA	NA	NA	NA	NA	NA	NA	NA	NA
14_35559169_C/T	Pdgfra_425	0.0714286	14	35559169	C	T	+	9/23	Pdgfra	NM_012802	Missense_Mutation	1407	1274	425	G/D	gGc/gAc	G	D	425	0.49	TOLERATED	NA	NA	NA	NA	NA	NA	NA	NA	NA	NA	NA
14_35559183_C/T	Pdgfra_420	0.0714286	14	35559183	C	T	+	9/23	Pdgfra	NM_012802	Silent	1393	1260	420	V	gtG/gtA	V	V	420	1	TOLERATED	NA	NA	NA	NA	NA	NA	NA	NA	NA	NA	NA
14_35564404_C/T	Pdgfra_252	0.0714286	14	35564404	C	T	+	5/23	Pdgfra	NM_012802	Missense_Mutation	887	754	252	V/M	Gtg/Atg	V	M	252	0.25	TOLERATED	NA	NA	NA	NA	NA	NA	NA	NA	NA	NA	NA
14_35564407_C/T	Pdgfra_251	0.0714286	14	35564407	C	T	+	5/23	Pdgfra	NM_012802	Missense_Mutation	884	751	251	E/K	Gag/Aag	E	K	251	1	TOLERATED	NA	NA	NA	NA	NA	NA	NA	NA	NA	NA	NA
14_35564421_C/T	Pdgfra_246	0.142857	14	35564421	C	T	+	5/23	Pdgfra	NM_012802	Nonsense_Mutation	870	737	246	W/*	tGg/tAg	W	*	246	NA	NA	NA	NA	NA	NA	NA	NA	NA	NA	NA	NA	NA
14_35564423_C/T	Pdgfra_245	0.0714286	14	35564423	C	T	+	5/23	Pdgfra	NM_012802	Silent	868	735	245	Q	caG/caA	Q	Q	245	0.55	TOLERATED	NA	NA	NA	NA	NA	NA	NA	NA	NA	NA	NA
14_35564435_C/T	Pdgfra_241	0.0714286	14	35564435	C	T	+	5/23	Pdgfra	NM_012802	Silent	856	723	241	V	gtG/gtA	V	V	241	0.36	TOLERATED	NA	NA	NA	NA	NA	NA	NA	NA	NA	NA	NA
14_35564462_C/T	Pdgfra_232	0.0714286	14	35564462	C	T	+	5/23	Pdgfra	NM_012802	Silent	829	696	232	V	gtG/gtA	V	V	232	0.92	TOLERATED	NA	NA	NA	NA	NA	NA	NA	NA	NA	NA	NA
14_35564478_C/T	Pdgfra_227	0.0714286	14	35564478	C	T	+	5/23	Pdgfra	NM_012802	Missense_Mutation	813	680	227	G/E	gGa/gAa	G	E	227	0	DELETERIOUS	NA	NA	NA	NA	NA	NA	NA	NA	NA	NA	NA
14_35564482_C/T	Pdgfra_226	0.0714286	14	35564482	C	T	+	5/23	Pdgfra	NM_012802	Missense_Mutation	809	676	226	A/T	Gca/Aca	A	T	226	0.56	TOLERATED	NA	NA	NA	NA	NA	NA	NA	NA	NA	NA	NA
14_35564489_C/T	Pdgfra_223	0.0714286	14	35564489	C	T	+	5/23	Pdgfra	NM_012802	Silent	802	669	223	V	gtG/gtA	V	V	223	1	TOLERATED	NA	NA	NA	NA	NA	NA	NA	NA	NA	NA	NA
14_35564499_C/T	Pdgfra_220	0.0714286	14	35564499	C	T	+	5/23	Pdgfra	NM_012802	Missense_Mutation	792	659	220	R/H	cGc/cAc	R	H	220	0.45	TOLERATED	NA	NA	NA	NA	NA	NA	NA	NA	NA	NA	NA
14_35565350_C/T	Pdgfra_206	0.0714286	14	35565350	C	T	+	4/23	Pdgfra	NM_012802	Missense_Mutation	749	616	206	A/T	Gcc/Acc	A	T	206	0.67	TOLERATED	NA	NA	NA	NA	NA	NA	NA	NA	NA	NA	NA
14_35565365_C/T	Pdgfra_201	0.142857	14	35565365	C	T	+	4/23	Pdgfra	NM_012802	Missense_Mutation	734	601	201	E/K	Gag/Aag	E	K	201	0.96	TOLERATED	Pdgfra	Pdgfra.p.P202	p.P202Q,p.P202=	lung,endometrium	carcinoma	COSM6926635,COSM8831216	Substitution-Missense,Substitution-coding-silent	NEUTRAL	p.E/K	p.P/Q,p.P/=	FALSE
14_35565378_C/T	Pdgfra_196	0.0714286	14	35565378	C	T	+	4/23	Pdgfra	NM_012802	Silent	721	588	196	T	acG/acA	T	T	196	0.9	TOLERATED	Pdgfra	Pdgfra.p.K197	p.K197R,p.K197T	haematopoietic_and_lymphoid_tissue,endometrium	lymphoid_neoplasm,carcinoma	COSM327111,COSM1056048	Substitution-Missense	NEUTRAL	p.T/%/D	p.K/R,p.K/T	FALSE
14_35565388_C/T	Pdgfra_193	0.0714286	14	35565388	C	T	+	4/23	Pdgfra	NM_012802	Missense_Mutation	711	578	193	R/K	aGa/aAa	R	K	193	1	TOLERATED	NA	NA	NA	NA	NA	NA	NA	NA	NA	NA	NA
14_35565392_C/T	Pdgfra_192	0.142857	14	35565392	C	T	+	4/23	Pdgfra	NM_012802	Missense_Mutation	707	574	192	V/I	Gtc/Atc	V	I	192	0.85	TOLERATED	Pdgfra	Pdgfra.p.V193	p.V193I,p.V193=	cervix,oesophagus,large_intestine,endometrium,stomach,lung	carcinoma	COSM48643,COSM6856969	Substitution-Missense,Substitution-coding-silent	NEUTRAL	p.V/I	p.V/I,p.V/=	TRUE,FALSE
14_35565401_C/T	Pdgfra_189	0.0714286	14	35565401	C	T	+	4/23	Pdgfra	NM_012802	Missense_Mutation	698	565	189	E/K	Gag/Aag	E	K	189	0.55	TOLERATED	Pdgfra	Pdgfra.p.E190	p.E190*	skin	malignant_melanoma	COSM5609787	Substitution-Nonsense	PATHOGENIC	p.E/K	p.E/*	FALSE
14_35565414_C/T	Pdgfra_184	0.0714286	14	35565414	C	T	+	4/23	Pdgfra	NM_012802	Silent	685	552	184	G	ggG/ggA	G	G	184	0.78	TOLERATED	Pdgfra	Pdgfra.p.G185	p.G185W,p.G185R,p.G185E	endometrium,urinary_tract,ovary,lung	carcinoma	COSM587620,COSM1310129,COSM116329	Substitution-Missense	PATHOGENIC	p.G/%/D	p.G/W,p.G/R,p.G/E	FALSE
14_35565426_G/T	Pdgfra_180	0.0714286	14	35565426	G	T	+	4/23	Pdgfra	NM_012802	Silent	673	540	180	T	acC/acA	T	T	180	1	TOLERATED	Pdgfra	Pdgfra.p.T181	p.T181N	breast	carcinoma	COSM9360483	Substitution-Missense	na	p.T/%/D	p.T/N	FALSE
14_35565456_G/A	Pdgfra_170	0.0714286	14	35565456	G	A	+	4/23	Pdgfra	NM_012802	Silent	643	510	170	S	tcC/tcT	S	S	170	0.89	TOLERATED	Pdgfra	Pdgfra.p.S171	p.S171T,p.S171=	endometrium,skin	carcinoma,malignant_melanoma	COSM1056045,COSM3604495	Substitution-Missense,Substitution-coding-silent	na,NEUTRAL	p.S/%/D	p.S/T,p.S/=	FALSE
14_35569758_G/C	Pdgfra_121	0.0714286	14	35569758	G	C	+	3/23	Pdgfra	NM_012802	Missense_Mutation	495	362	121	P/R	cCa/cGa	P	R	121	0.72	TOLERATED	Pdgfra	Pdgfra.p.P122	p.P122T	lung	carcinoma	COSM6100289	Substitution-Missense	PATHOGENIC	p.P/R	p.P/T	FALSE
14_35569779_C/T	Pdgfra_114	0.0714286	14	35569779	C	T	+	3/23	Pdgfra	NM_012802	Missense_Mutation	474	341	114	R/K	aGg/aAg	R	K	114	1	TOLERATED	NA	NA	NA	NA	NA	NA	NA	NA	NA	NA	NA
14_35569807_G/C	Pdgfra_105	0.0714286	14	35569807	G	C	+	3/23	Pdgfra	NM_012802	Missense_Mutation	446	313	105	Q/E	Cag/Gag	Q	E	105	1	TOLERATED	NA	NA	NA	NA	NA	NA	NA	NA	NA	NA	NA
14_35569847_C/T	Pdgfra_91	0.142857	14	35569847	C	T	+	3/23	Pdgfra	NM_012802	Silent	406	273	91	A	gcG/gcA	A	A	91	1	TOLERATED	Pdgfra	Pdgfra.p.A92	p.A92=,p.A92V,p.A92P	prostate,large_intestine,endometrium,lung,stomach	carcinoma	COSM1056041,COSM6743142,COSM7383414	Substitution-coding-silent,Substitution-Missense	NEUTRAL,PATHOGENIC	p.A/%/D	p.A/=,p.A/V,p.A/P	FALSE
14_35569849_C/T	Pdgfra_91	0.142857	14	35569849	C	T	+	3/23	Pdgfra	NM_012802	Missense_Mutation	404	271	91	A/T	Gcg/Acg	A	T	91	0.17	TOLERATED	Pdgfra	Pdgfra.p.A92	p.A92=,p.A92V,p.A92P	prostate,large_intestine,endometrium,lung,stomach	carcinoma	COSM1056041,COSM6743142,COSM7383414	Substitution-coding-silent,Substitution-Missense	NEUTRAL,PATHOGENIC	p.A/T	p.A/=,p.A/V,p.A/P	FALSE
14_35569855_C/T	Pdgfra_89	0.0714286	14	35569855	C	T	+	3/23	Pdgfra	NM_012802	Missense_Mutation	398	265	89	A/T	Gcc/Acc	A	T	89	0.12	TOLERATED	NA	NA	NA	NA	NA	NA	NA	NA	NA	NA	NA
14_35569862_C/T	Pdgfra_86	0.0714286	14	35569862	C	T	+	3/23	Pdgfra	NM_012802	Silent	391	258	86	V	gtG/gtA	V	V	86	1	TOLERATED	NA	NA	NA	NA	NA	NA	NA	NA	NA	NA	NA
14_35569885_G/A	Pdgfra_79	0.0714286	14	35569885	G	A	+	3/23	Pdgfra	NM_012802	Missense_Mutation	368	235	79	L/F	Ctc/Ttc	L	F	79	0.2	TOLERATED	NA	NA	NA	NA	NA	NA	NA	NA	NA	NA	NA
14_35571316_C/T	Pdgfra_8	0.142857	14	35571316	C	T	+	2/23	Pdgfra	NM_012802	Silent	157	24	8	L	ctG/ctA	L	L	8	1	TOLERATED	NA	NA	NA	NA	NA	NA	NA	NA	NA	NA	NA
14_99919639_C/T	Egfr_2	0.0714286	14	99919639	C	T	+	1/28	Egfr	NM_031507	Nonsense_Mutation	155	4	2	R/*	Cga/Tga	R	*	2	NA	NA	Egfr	Egfr.p.R2	p.R2Q	thyroid	carcinoma	COSM6399094	Substitution-Missense	NEUTRAL	p.R/*	p.R/Q	FALSE
14_99919642_C/T	Egfr_3	0.285714	14	99919642	C	T	+	1/28	Egfr	NM_031507	Missense_Mutation	158	7	3	P/S	Ccc/Tcc	P	S	3	0.5	TOLERATED	NA	NA	NA	NA	NA	NA	NA	NA	NA	NA	NA
14_99919643_C/T	Egfr_3	0.285714	14	99919643	C	T	+	1/28	Egfr	NM_031507	Missense_Mutation	159	8	3	P/L	cCc/cTc	P	L	3	0.17	TOLERATED	NA	NA	NA	NA	NA	NA	NA	NA	NA	NA	NA
14_99919644_C/T	Egfr_3	0.285714	14	99919644	C	T	+	1/28	Egfr	NM_031507	Silent	160	9	3	P	ccC/ccT	P	P	3	0.31	TOLERATED	NA	NA	NA	NA	NA	NA	NA	NA	NA	NA	NA
14_99919646_C/T	Egfr_4	0.0714286	14	99919646	C	T	+	1/28	Egfr	NM_031507	Missense_Mutation	162	11	4	S/L	tCa/tTa	S	L	4	0.03	DELETERIOUS	NA	NA	NA	NA	NA	NA	NA	NA	NA	NA	NA
14_99919655_C/T	Egfr_7	0.0714286	14	99919655	C	T	+	1/28	Egfr	NM_031507	Missense_Mutation	171	20	7	A/V	gCg/gTg	A	V	7	0.2	TOLERATED	NA	NA	NA	NA	NA	NA	NA	NA	NA	NA	NA
14_99919692_C/T	Egfr_19	0.0714286	14	99919692	C	T	+	1/28	Egfr	NM_031507	Silent	208	57	19	C	tgC/tgT	C	C	19	0.12	TOLERATED	NA	NA	NA	NA	NA	NA	NA	NA	NA	NA	NA
15_55083346_C/T	Rb1_894	0.0714286	15	55083346	C	T	+	29/29	Rb1	NM_017045	Missense_Mutation	2679	2680	894	G/R	Gga/Aga	NA	NA	NA	NA	NA	NA	NA	NA	NA	NA	NA	NA	NA	NA	NA	NA
15_55083348_C/T	Rb1_893	0.0714286	15	55083348	C	T	+	29/29	Rb1	NM_017045	Missense_Mutation	2677	2678	893	G/E	gGa/gAa	NA	NA	NA	NA	NA	NA	NA	NA	NA	NA	NA	NA	NA	NA	NA	NA
15_55083364_C/T	Rb1_888	0.142857	15	55083364	C	T	+	29/29	Rb1	NM_017045	Missense_Mutation	2661	2662	888	G/R	Gga/Aga	NA	NA	NA	NA	NA	NA	NA	NA	NA	NA	NA	NA	NA	NA	NA	NA
15_55083368_C/T	Rb1_886	0.0714286	15	55083368	C	T	+	29/29	Rb1	NM_017045	Silent	2657	2658	886	*	taG/taA	NA	NA	NA	NA	NA	NA	NA	NA	NA	NA	NA	NA	NA	NA	NA	NA
15_55083391_C/T	Rb1_879	0.0714286	15	55083391	C	T	+	29/29	Rb1	NM_017045	Missense_Mutation	2634	2635	879	A/T	Gca/Aca	NA	NA	NA	NA	NA	NA	NA	NA	NA	NA	NA	NA	NA	NA	NA	NA
15_55083401_C/T	Rb1_875	0.214286	15	55083401	C	T	+	29/29	Rb1	NM_017045	Silent	2624	2625	875	S	tcG/tcA	NA	NA	NA	NA	NA	NA	NA	NA	NA	NA	NA	NA	NA	NA	NA	NA
15_55084631_C/T	Rb1_869	0.0714286	15	55084631	C	T	+	28/29	Rb1	NM_017045	Missense_Mutation	2605	2606	869	G/D	gGc/gAc	NA	NA	NA	NA	NA	NA	NA	NA	NA	NA	NA	NA	NA	NA	NA	NA
15_55084653_C/T	Rb1_862	0.0714286	15	55084653	C	T	+	28/29	Rb1	NM_017045	Missense_Mutation	2583	2584	862	V/I	Gtc/Atc	NA	NA	NA	NA	NA	NA	NA	NA	NA	NA	NA	NA	NA	NA	NA	NA
15_55085489_C/T	Rb1_833	0.142857	15	55085489	C	T	+	27/29	Rb1	NM_017045	Silent	2498	2499	833	R	cgG/cgA	NA	NA	NA	NA	NA	NA	NA	NA	NA	NA	NA	NA	NA	NA	NA	NA
15_55085490_C/T	Rb1_833	0.142857	15	55085490	C	T	+	27/29	Rb1	NM_017045	Missense_Mutation	2497	2498	833	R/Q	cGg/cAg	NA	NA	NA	NA	NA	NA	NA	NA	NA	NA	NA	NA	NA	NA	NA	NA
15_55085496_C/T	Rb1_831	0.0714286	15	55085496	C	T	+	27/29	Rb1	NM_017045	Silent	2491	2492	831	*	tGa/tAa	NA	NA	NA	NA	NA	NA	NA	NA	NA	NA	NA	NA	NA	NA	NA	NA
15_55085501_C/T	Rb1_829	0.0714286	15	55085501	C	T	+	27/29	Rb1	NM_017045	Silent	2486	2487	829	K	aaG/aaA	NA	NA	NA	NA	NA	NA	NA	NA	NA	NA	NA	NA	NA	NA	NA	NA
15_55089582_C/T	Rb1_804	0.0714286	15	55089582	C	T	+	26/29	Rb1	NM_017045	Silent	2410	2411	804	*	tGa/tAa	NA	NA	NA	NA	NA	NA	NA	NA	NA	NA	NA	NA	NA	NA	NA	NA
15_55089585_C/T	Rb1_803	0.0714286	15	55089585	C	T	+	26/29	Rb1	NM_017045	Missense_Mutation	2407	2408	803	R/Q	cGg/cAg	NA	NA	NA	NA	NA	NA	NA	NA	NA	NA	NA	NA	NA	NA	NA	NA
15_55089595_C/T	Rb1_800	0.0714286	15	55089595	C	T	+	26/29	Rb1	NM_017045	Missense_Mutation	2397	2398	800	G/S	Ggt/Agt	NA	NA	NA	NA	NA	NA	NA	NA	NA	NA	NA	NA	NA	NA	NA	NA
15_55092671_C/G	Rb1_759	0.142857	15	55092671	C	G	+	25/29	Rb1	NM_017045	Missense_Mutation	2274	2275	759	V/L	Gtt/Ctt	NA	NA	NA	NA	NA	NA	NA	NA	NA	NA	NA	NA	NA	NA	NA	NA
15_55092672_T/G	Rb1_758	0.0714286	15	55092672	T	G	+	25/29	Rb1	NM_017045	Missense_Mutation	2273	2274	758	Q/H	caA/caC	NA	NA	NA	NA	NA	NA	NA	NA	NA	NA	NA	NA	NA	NA	NA	NA
15_55092675_T/A	Rb1_757	0.0714286	15	55092675	T	A	+	25/29	Rb1	NM_017045	Missense_Mutation	2270	2271	757	L/F	ttA/ttT	NA	NA	NA	NA	NA	NA	NA	NA	NA	NA	NA	NA	NA	NA	NA	NA
15_55092683_T/A	Rb1_755	0.0714286	15	55092683	T	A	+	25/29	Rb1	NM_017045	Nonsense_Mutation	2262	2263	755	K/*	Aag/Tag	NA	NA	NA	NA	NA	NA	NA	NA	NA	NA	NA	NA	NA	NA	NA	NA
15_55094000_C/T	Rb1_704	0.0714286	15	55094000	C	T	+	23/29	Rb1	NM_017045	Missense_Mutation	2109	2110	704	G/R	Gga/Aga	NA	NA	NA	NA	NA	NA	NA	NA	NA	NA	NA	NA	NA	NA	NA	NA
15_55094080_C/T	Rb1_677	0.0714286	15	55094080	C	T	+	23/29	Rb1	NM_017045	Nonsense_Mutation	2029	2030	677	W/*	tGg/tAg	NA	NA	NA	NA	NA	NA	NA	NA	NA	NA	NA	NA	NA	NA	NA	NA
15_55100427_C/T	Rb1_656	0.0714286	15	55100427	C	T	+	22/29	Rb1	NM_017045	Missense_Mutation	1966	1967	656	G/E	gGa/gAa	NA	NA	NA	NA	NA	NA	NA	NA	NA	NA	NA	NA	NA	NA	NA	NA
15_55100443_C/T	Rb1_651	0.0714286	15	55100443	C	T	+	22/29	Rb1	NM_017045	Missense_Mutation	1950	1951	651	V/I	Gtt/Att	NA	NA	NA	NA	NA	NA	NA	NA	NA	NA	NA	NA	NA	NA	NA	NA
15_55100467_C/T	Rb1_643	0.0714286	15	55100467	C	T	+	22/29	Rb1	NM_017045	Missense_Mutation	1926	1927	643	A/T	Gct/Act	NA	NA	NA	NA	NA	NA	NA	NA	NA	NA	NA	NA	NA	NA	NA	NA
15_55100508_G/A	Rb1_629	0.0714286	15	55100508	G	A	+	22/29	Rb1	NM_017045	Missense_Mutation	1885	1886	629	T/I	aCt/aTt	NA	NA	NA	NA	NA	NA	NA	NA	NA	NA	NA	NA	NA	NA	NA	NA
15_55100514_G/A	Rb1_627	0.0714286	15	55100514	G	A	+	22/29	Rb1	NM_017045	Missense_Mutation	1879	1880	627	S/F	tCt/tTt	NA	NA	NA	NA	NA	NA	NA	NA	NA	NA	NA	NA	NA	NA	NA	NA
15_55101693_C/T	Rb1_617	0.0714286	15	55101693	C	T	+	21/29	Rb1	NM_017045	Missense_Mutation	1848	1849	617	V/I	Gtt/Att	NA	NA	NA	NA	NA	NA	NA	NA	NA	NA	NA	NA	NA	NA	NA	NA
15_55101743_C/T	Rb1_600	0.0714286	15	55101743	C	T	+	21/29	Rb1	NM_017045	Missense_Mutation	1798	1799	600	S/N	aGc/aAc	NA	NA	NA	NA	NA	NA	NA	NA	NA	NA	NA	NA	NA	NA	NA	NA
15_55151690_G/A	Rb1_505	0.0714286	15	55151690	G	A	+	19/29	Rb1	NM_017045	Nonsense_Mutation	1512	1513	505	Q/*	Caa/Taa	NA	NA	NA	NA	NA	NA	NA	NA	NA	NA	NA	NA	NA	NA	NA	NA
15_55154373_C/T	Rb1_405	0.214286	15	55154373	C	T	+	15/29	Rb1	NM_017045	Silent	1214	1215	405	G	ggG/ggA	NA	NA	NA	NA	NA	NA	NA	NA	NA	NA	NA	NA	NA	NA	NA	NA
15_55154375_C/T	Rb1_405	0.214286	15	55154375	C	T	+	15/29	Rb1	NM_017045	Missense_Mutation	1212	1213	405	G/R	Ggg/Agg	NA	NA	NA	NA	NA	NA	NA	NA	NA	NA	NA	NA	NA	NA	NA	NA
15_55154378_C/T	Rb1_404	0.0714286	15	55154378	C	T	+	15/29	Rb1	NM_017045	Missense_Mutation	1209	1210	404	A/T	Gca/Aca	NA	NA	NA	NA	NA	NA	NA	NA	NA	NA	NA	NA	NA	NA	NA	NA
15_55154388_C/T	Rb1_400	0.0714286	15	55154388	C	T	+	15/29	Rb1	NM_017045	Silent	1199	1200	400	*	taG/taA	NA	NA	NA	NA	NA	NA	NA	NA	NA	NA	NA	NA	NA	NA	NA	NA
15_55154392_C/T	Rb1_399	0.0714286	15	55154392	C	T	+	15/29	Rb1	NM_017045	Missense_Mutation	1195	1196	399	C/Y	tGc/tAc	NA	NA	NA	NA	NA	NA	NA	NA	NA	NA	NA	NA	NA	NA	NA	NA
15_55154416_C/T	Rb1_391	0.0714286	15	55154416	C	T	+	15/29	Rb1	NM_017045	Nonsense_Mutation	1171	1172	391	W/*	tGg/tAg	NA	NA	NA	NA	NA	NA	NA	NA	NA	NA	NA	NA	NA	NA	NA	NA
15_55154419_C/T	Rb1_390	0.0714286	15	55154419	C	T	+	15/29	Rb1	NM_017045	Missense_Mutation	1168	1169	390	C/Y	tGt/tAt	NA	NA	NA	NA	NA	NA	NA	NA	NA	NA	NA	NA	NA	NA	NA	NA
15_55154422_C/T	Rb1_389	0.0714286	15	55154422	C	T	+	15/29	Rb1	NM_017045	Missense_Mutation	1165	1166	389	G/E	gGa/gAa	NA	NA	NA	NA	NA	NA	NA	NA	NA	NA	NA	NA	NA	NA	NA	NA
15_55163853_G/A	Rb1_341	0.0714286	15	55163853	G	A	+	13/29	Rb1	NM_017045	Missense_Mutation	1020	1021	341	H/Y	Cac/Tac	NA	NA	NA	NA	NA	NA	NA	NA	NA	NA	NA	NA	NA	NA	NA	NA
15_55163874_C/T	Rb1_334	0.0714286	15	55163874	C	T	+	13/29	Rb1	NM_017045	Missense_Mutation	999	1000	334	G/S	Ggc/Agc	NA	NA	NA	NA	NA	NA	NA	NA	NA	NA	NA	NA	NA	NA	NA	NA
15_55163879_C/T	Rb1_332	0.142857	15	55163879	C	T	+	13/29	Rb1	NM_017045	Silent	994	995	332	*	tGa/tAa	NA	NA	NA	NA	NA	NA	NA	NA	NA	NA	NA	NA	NA	NA	NA	NA
15_55163882_C/T	Rb1_331	0.0714286	15	55163882	C	T	+	13/29	Rb1	NM_017045	Silent	991	992	331	*	tGa/tAa	NA	NA	NA	NA	NA	NA	NA	NA	NA	NA	NA	NA	NA	NA	NA	NA
15_55164833_C/T	Rb1_317	0.0714286	15	55164833	C	T	+	12/29	Rb1	NM_017045	Missense_Mutation	949	950	317	R/K	aGa/aAa	NA	NA	NA	NA	NA	NA	NA	NA	NA	NA	NA	NA	NA	NA	NA	NA
15_55164866_C/T	Rb1_306	0.0714286	15	55164866	C	T	+	12/29	Rb1	NM_017045	Missense_Mutation	916	917	306	G/E	gGa/gAa	NA	NA	NA	NA	NA	NA	NA	NA	NA	NA	NA	NA	NA	NA	NA	NA
15_55168479_C/T	Rb1_255	0.0714286	15	55168479	C	T	+	10/29	Rb1	NM_017045	Splice_Region	763	764	255	*	tGa/tAa	NA	NA	NA	NA	NA	NA	NA	NA	NA	NA	NA	NA	NA	NA	NA	NA
15_55168482_C/T	Rb1_254	0.142857	15	55168482	C	T	+	10/29	Rb1	NM_017045	Missense_Mutation	760	761	254	R/K	aGa/aAa	NA	NA	NA	NA	NA	NA	NA	NA	NA	NA	NA	NA	NA	NA	NA	NA
15_55168485_C/T	Rb1_253	0.0714286	15	55168485	C	T	+	10/29	Rb1	NM_017045	Missense_Mutation	757	758	253	C/Y	tGt/tAt	NA	NA	NA	NA	NA	NA	NA	NA	NA	NA	NA	NA	NA	NA	NA	NA
15_55168492_C/T	Rb1_251	0.0714286	15	55168492	C	T	+	10/29	Rb1	NM_017045	Missense_Mutation	750	751	251	V/M	Gtg/Atg	NA	NA	NA	NA	NA	NA	NA	NA	NA	NA	NA	NA	NA	NA	NA	NA
15_55168494_C/T	Rb1_250	0.0714286	15	55168494	C	T	+	10/29	Rb1	NM_017045	Missense_Mutation	748	749	250	R/Q	cGa/cAa	NA	NA	NA	NA	NA	NA	NA	NA	NA	NA	NA	NA	NA	NA	NA	NA
15_55168505_C/T	Rb1_246	0.0714286	15	55168505	C	T	+	10/29	Rb1	NM_017045	Silent	737	738	246	L	ctG/ctA	NA	NA	NA	NA	NA	NA	NA	NA	NA	NA	NA	NA	NA	NA	NA	NA
15_55168523_C/T	Rb1_240	0.0714286	15	55168523	C	T	+	10/29	Rb1	NM_017045	Silent	719	720	240	K	aaG/aaA	NA	NA	NA	NA	NA	NA	NA	NA	NA	NA	NA	NA	NA	NA	NA	NA
15_55168574_C/T	Rb1_223	0.0714286	15	55168574	C	T	+	10/29	Rb1	NM_017045	Silent	668	669	223	K	aaG/aaA	NA	NA	NA	NA	NA	NA	NA	NA	NA	NA	NA	NA	NA	NA	NA	NA
15_55172983_C/T	Rb1_189	0.0714286	15	55172983	C	T	+	9/29	Rb1	NM_017045	Missense_Mutation	564	565	189	V/M	Gtg/Atg	NA	NA	NA	NA	NA	NA	NA	NA	NA	NA	NA	NA	NA	NA	NA	NA
15_55178986_C/T	Rb1_138	0.0714286	15	55178986	C	T	+	7/29	Rb1	NM_017045	Nonsense_Mutation	413	414	138	W/*	tgG/tgA	NA	NA	NA	NA	NA	NA	NA	NA	NA	NA	NA	NA	NA	NA	NA	NA
15_55178987_C/T	Rb1_138	0.0714286	15	55178987	C	T	+	7/29	Rb1	NM_017045	Nonsense_Mutation	412	413	138	W/*	tGg/tAg	NA	NA	NA	NA	NA	NA	NA	NA	NA	NA	NA	NA	NA	NA	NA	NA
15_55185572_C/T	Rb1_134	0.0714286	15	55185572	C	T	+	6/29	Rb1	NM_017045	Missense_Mutation	400	401	134	R/K	aGa/aAa	NA	NA	NA	NA	NA	NA	NA	NA	NA	NA	NA	NA	NA	NA	NA	NA
15_55185587_G/A	Rb1_129	0.0714286	15	55185587	G	A	+	6/29	Rb1	NM_017045	Missense_Mutation	385	386	129	T/I	aCt/aTt	NA	NA	NA	NA	NA	NA	NA	NA	NA	NA	NA	NA	NA	NA	NA	NA
15_55185599_C/T	Rb1_125	0.0714286	15	55185599	C	T	+	6/29	Rb1	NM_017045	Missense_Mutation	373	374	125	C/Y	tGt/tAt	NA	NA	NA	NA	NA	NA	NA	NA	NA	NA	NA	NA	NA	NA	NA	NA
15_55208962_C/T	Rb1_47	0.0714286	15	55208962	C	T	+	4/29	Rb1	NM_017045	Missense_Mutation	138	139	47	G/R	Gga/Aga	NA	NA	NA	NA	NA	NA	NA	NA	NA	NA	NA	NA	NA	NA	NA	NA
15_55209010_C/T	Rb1_31	0.0714286	15	55209010	C	T	+	4/29	Rb1	NM_017045	Missense_Mutation	90	91	31	E/K	Gaa/Aaa	NA	NA	NA	NA	NA	NA	NA	NA	NA	NA	NA	NA	NA	NA	NA	NA
2_118838784_G/T	Pik3ca_418	0.0714286	2	118838784	G	T	+	7/20	Pik3ca	NM_133399	Missense_Mutation	1254	1254	418	E/D	gaG/gaT	E	D	418	0.61	TOLERATED	Pik3ca	Pik3ca.p.E418	p.E418*,p.E418K,p.E418Q,p.E418D	breast,urinary_tract,endometrium,stomach,large_intestine,upper_aerodigestive_tract,NS,cervix,thyroid	carcinoma,malignant_melanoma	COSM6585643,COSM12582,COSM9233383,COSM6959990	Substitution-Nonsense,Substitution-Missense	PATHOGENIC	p.E/D	p.E/*,p.E/K,p.E/Q,p.E/D	FALSE,TRUE
2_118838785_C/T	Pik3ca_419	0.285714	2	118838785	C	T	+	7/20	Pik3ca	NM_133399	Missense_Mutation	1255	1255	419	H/Y	Cac/Tac	H	Y	419	0.05	TOLERATED	Pik3ca	Pik3ca.p.H419	p.H419Q,p.H419N	stomach,large_intestine	carcinoma	COSM8628599,COSM1220592	Substitution-Missense	PATHOGENIC	p.H/Y	p.H/Q,p.H/N	FALSE
2_118838792_C/T	Pik3ca_421	0.214286	2	118838792	C	T	+	7/20	Pik3ca	NM_133399	Missense_Mutation	1262	1262	421	P/L	cCg/cTg	P	L	421	0.24	TOLERATED	Pik3ca	Pik3ca.p.P421	p.P421L,p.P421T,p.P421S	large_intestine,penis,skin,NS	adenoma,carcinoma,malignant_melanoma	COSM6006450,COSM9114980,COSM9102682	Substitution-Missense	PATHOGENIC	p.P/L	p.P/L,p.P/T,p.P/S	TRUE,FALSE
2_118838797_G/C	Pik3ca_423	0.357143	2	118838797	G	C	+	7/20	Pik3ca	NM_133399	Missense_Mutation	1267	1267	423	A/P	Gcc/Ccc	A	P	423	0.17	TOLERATED	NA	NA	NA	NA	NA	NA	NA	NA	NA	NA	NA
2_118838797_G/T	Pik3ca_423	0.357143	2	118838797	G	T	+	7/20	Pik3ca	NM_133399	Missense_Mutation	1267	1267	423	A/S	Gcc/Tcc	A	S	423	0.37	TOLERATED	NA	NA	NA	NA	NA	NA	NA	NA	NA	NA	NA
2_118838798_C/T	Pik3ca_423	0.357143	2	118838798	C	T	+	7/20	Pik3ca	NM_133399	Missense_Mutation	1268	1268	423	A/V	gCc/gTc	A	V	423	0.14	TOLERATED	NA	NA	NA	NA	NA	NA	NA	NA	NA	NA	NA
2_118838799_C/T	Pik3ca_423	0.357143	2	118838799	C	T	+	7/20	Pik3ca	NM_133399	Silent	1269	1269	423	A	gcC/gcT	A	A	423	1	TOLERATED	NA	NA	NA	NA	NA	NA	NA	NA	NA	NA	NA
2_118838814_C/T	Pik3ca_428	0.0714286	2	118838814	C	T	+	7/20	Pik3ca	NM_133399	Silent	1284	1284	428	N	aaC/aaT	N	N	428	0.58	TOLERATED	NA	NA	NA	NA	NA	NA	NA	NA	NA	NA	NA
2_118838822_A/T	Pik3ca_431	0.0714286	2	118838822	A	T	+	7/20	Pik3ca	NM_133399	Missense_Mutation	1292	1292	431	D/V	gAt/gTt	D	V	431	0.01	DELETERIOUS	NA	NA	NA	NA	NA	NA	NA	NA	NA	NA	NA
2_118838825_A/T	Pik3ca_432	0.0714286	2	118838825	A	T	+	7/20	Pik3ca	NM_133399	Missense_Mutation	1295	1295	432	Y/F	tAt/tTt	Y	F	432	0.76	TOLERATED	Pik3ca	Pik3ca.p.Y432	p.Y432N	large_intestine	carcinoma	COSM6191609	Substitution-Missense	PATHOGENIC	p.Y/F	p.Y/N	FALSE
2_118838832_C/T	Pik3ca_434	0.0714286	2	118838832	C	T	+	7/20	Pik3ca	NM_133399	Silent	1302	1302	434	D	gaC/gaT	D	D	434	0.7	TOLERATED	NA	NA	NA	NA	NA	NA	NA	NA	NA	NA	NA
2_118838834_C/T	Pik3ca_435	0.214286	2	118838834	C	T	+	7/20	Pik3ca	NM_133399	Missense_Mutation	1304	1304	435	T/I	aCc/aTc	T	I	435	0.48	TOLERATED	NA	NA	NA	NA	NA	NA	NA	NA	NA	NA	NA
2_118838835_C/T	Pik3ca_435	0.214286	2	118838835	C	T	+	7/20	Pik3ca	NM_133399	Silent	1305	1305	435	T	acC/acT	T	T	435	0.51	TOLERATED	NA	NA	NA	NA	NA	NA	NA	NA	NA	NA	NA
2_118838836_C/T	Pik3ca_436	0.142857	2	118838836	C	T	+	7/20	Pik3ca	NM_133399	Silent	1306	1306	436	L	Cta/Tta	L	L	436	1	TOLERATED	NA	NA	NA	NA	NA	NA	NA	NA	NA	NA	NA
2_118838840_T/A	Pik3ca_437	0.0714286	2	118838840	T	A	+	7/20	Pik3ca	NM_133399	Missense_Mutation	1310	1310	437	V/E	gTg/gAg	V	E	437	0.56	TOLERATED	NA	NA	NA	NA	NA	NA	NA	NA	NA	NA	NA
2_118838844_C/T	Pik3ca_438	0.142857	2	118838844	C	T	+	7/20	Pik3ca	NM_133399	Silent	1314	1314	438	S	tcC/tcT	S	S	438	0.96	TOLERATED	Pik3ca	Pik3ca.p.S438	p.S438F	large_intestine	carcinoma	COSM6438097	Substitution-Missense	PATHOGENIC	p.S/%/D	p.S/F	FALSE
2_118838845_G/C	Pik3ca_439	0.142857	2	118838845	G	C	+	7/20	Pik3ca	NM_133399	Missense_Mutation	1315	1315	439	G/R	Ggg/Cgg	G	R	439	0.12	TOLERATED	Pik3ca	Pik3ca.p.G439	p.G439V	large_intestine	carcinoma	COSM6475638	Substitution-Missense	PATHOGENIC	p.G/R	p.G/V	FALSE
2_118838847_G/T	Pik3ca_439	0.142857	2	118838847	G	T	+	7/20	Pik3ca	NM_133399	Silent	1317	1317	439	G	ggG/ggT	G	G	439	1	TOLERATED	Pik3ca	Pik3ca.p.G439	p.G439V	large_intestine	carcinoma	COSM6475638	Substitution-Missense	PATHOGENIC	p.G/%/D	p.G/V	FALSE
2_118838855_C/T	Pik3ca_442	0.142857	2	118838855	C	T	+	7/20	Pik3ca	NM_133399	Missense_Mutation	1325	1325	442	A/V	gCt/gTt	A	V	442	1	TOLERATED	Pik3ca	Pik3ca.p.A442	p.A442V	stomach	carcinoma	COSM9232918	Substitution-Missense	PATHOGENIC	p.A/V	p.A/V	TRUE
2_118838860_A/T	Pik3ca_444	0.0714286	2	118838860	A	T	+	7/20	Pik3ca	NM_133399	Missense_Mutation	1330	1330	444	N/Y	Aat/Tat	N	Y	444	1	TOLERATED	NA	NA	NA	NA	NA	NA	NA	NA	NA	NA	NA
2_118838865_C/T	Pik3ca_445	0.0714286	2	118838865	C	T	+	7/20	Pik3ca	NM_133399	Silent	1335	1335	445	L	ctC/ctT	L	L	445	1	TOLERATED	Pik3ca	Pik3ca.p.L445	p.L445F,p.L445=	lung,bone	carcinoma,Ewings_sarcoma-peripheral_primitive_neuroectodermal_tumour	COSM6191571,COSM4584121	Substitution-Missense,Substitution-coding-silent	PATHOGENIC	p.L/%/D	p.L/F,p.L/=	FALSE
2_118838867_G/C	Pik3ca_446	0.0714286	2	118838867	G	C	+	7/20	Pik3ca	NM_133399	Missense_Mutation	1337	1337	446	W/S	tGg/tCg	W	S	446	0.02	DELETERIOUS	Pik3ca	Pik3ca.p.W446	p.W446L,p.W446*	endometrium,haematopoietic_and_lymphoid_tissue,oesophagus	carcinoma,lymphoid_neoplasm	COSM7339056,COSM327060	Substitution-Missense,Substitution-Nonsense	PATHOGENIC	p.W/S	p.W/L,p.W/*	FALSE
2_118838869_C/T	Pik3ca_447	0.142857	2	118838869	C	T	+	7/20	Pik3ca	NM_133399	Missense_Mutation	1339	1339	447	P/S	Cct/Tct	P	S	447	0.77	TOLERATED	NA	NA	NA	NA	NA	NA	NA	NA	NA	NA	NA
2_118838870_C/T	Pik3ca_447	0.142857	2	118838870	C	T	+	7/20	Pik3ca	NM_133399	Missense_Mutation	1340	1340	447	P/L	cCt/cTt	P	L	447	0.05	TOLERATED	NA	NA	NA	NA	NA	NA	NA	NA	NA	NA	NA
2_118838872_G/C	Pik3ca_448	0.0714286	2	118838872	G	C	+	7/20	Pik3ca	NM_133399	Missense_Mutation	1342	1342	448	V/L	Gta/Cta	V	L	448	0.6	TOLERATED	Pik3ca	Pik3ca.p.V448	p.V448A	large_intestine	carcinoma	COSM9113351	Substitution-Missense	PATHOGENIC	p.V/L	p.V/A	FALSE
2_118838874_A/T	Pik3ca_448	0.0714286	2	118838874	A	T	+	7/20	Pik3ca	NM_133399	Silent	1344	1344	448	V	gtA/gtT	V	V	448	1	TOLERATED	Pik3ca	Pik3ca.p.V448	p.V448A	large_intestine	carcinoma	COSM9113351	Substitution-Missense	PATHOGENIC	p.V/%/D	p.V/A	FALSE
2_118838875_C/T	Pik3ca_449	0.214286	2	118838875	C	T	+	7/20	Pik3ca	NM_133399	Missense_Mutation	1345	1345	449	P/S	Cca/Tca	P	S	449	0.58	TOLERATED	Pik3ca	Pik3ca.p.P449	p.P449T,p.P449L,p.P449S,p.P449R	large_intestine,skin,soft_tissue,endometrium,breast,ovary,thyroid	carcinoma,sarcoma	COSM18601,COSM1041482,COSM7339154,COSM6475772	Substitution-Missense	PATHOGENIC	p.P/S	p.P/T,p.P/L,p.P/S,p.P/R	FALSE,TRUE
2_118838876_C/T	Pik3ca_449	0.214286	2	118838876	C	T	+	7/20	Pik3ca	NM_133399	Missense_Mutation	1346	1346	449	P/L	cCa/cTa	P	L	449	0.02	DELETERIOUS	Pik3ca	Pik3ca.p.P449	p.P449T,p.P449L,p.P449S,p.P449R	large_intestine,skin,soft_tissue,endometrium,breast,ovary,thyroid	carcinoma,sarcoma	COSM18601,COSM1041482,COSM7339154,COSM6475772	Substitution-Missense	PATHOGENIC	p.P/L	p.P/T,p.P/L,p.P/S,p.P/R	FALSE,TRUE
2_118838903_C/T	Pik3ca_458	0.0714286	2	118838903	C	T	+	7/20	Pik3ca	NM_133399	Missense_Mutation	1373	1373	458	P/L	cCt/cTt	P	L	458	0.03	DELETERIOUS	NA	NA	NA	NA	NA	NA	NA	NA	NA	NA	NA
2_118839027_A/T	Pik3ca_473	0.0714286	2	118839027	A	T	+	8/20	Pik3ca	NM_133399	Missense_Mutation	1419	1419	473	L/F	ttA/ttT	L	F	473	0.08	TOLERATED	NA	NA	NA	NA	NA	NA	NA	NA	NA	NA	NA
2_118843590_C/T	Pik3ca_515	0.0714286	2	118843590	C	T	+	9/20	Pik3ca	NM_133399	Silent	1545	1545	515	N	aaC/aaT	N	N	515	0.55	TOLERATED	Pik3ca	Pik3ca.p.N515	p.N515S,p.N515K,p.N515D	breast,thyroid,vulva,stomach	carcinoma,in_situ_neoplasm	COSM96903,COSM6413977,COSM1716810	Substitution-Missense	PATHOGENIC	p.N/%/D	p.N/S,p.N/K,p.N/D	FALSE
2_118843598_C/T	Pik3ca_518	0.0714286	2	118843598	C	T	+	9/20	Pik3ca	NM_133399	Missense_Mutation	1553	1553	518	A/V	gCc/gTc	A	V	518	0.06	TOLERATED	Pik3ca	Pik3ca.p.A518	p.A518G	thyroid	carcinoma	COSM6362282	Substitution-Missense	PATHOGENIC	p.A/V	p.A/G	FALSE
2_118843660_C/T	Pik3ca_539	0.0714286	2	118843660	C	T	+	9/20	Pik3ca	NM_133399	Missense_Mutation	1615	1615	539	P/S	Cca/Tca	P	S	539	0.26	TOLERATED	Pik3ca	Pik3ca.p.P539	p.P539R,p.P539S,p.P539T,p.P539L	breast,endometrium,lung,large_intestine,cervix,stomach,soft_tissue,pancreas,ovary,NS,biliary_tract,thyroid	carcinoma,angiosarcoma,rhabdomyosarcoma	COSM759,COSM249880,COSM41779,COSM9225790	Substitution-Missense	PATHOGENIC	p.P/S	p.P/R,p.P/S,p.P/T,p.P/L	FALSE,TRUE
2_118843681_C/T	Pik3ca_546	0.0714286	2	118843681	C	T	+	9/20	Pik3ca	NM_133399	Nonsense_Mutation	1636	1636	546	Q/*	Caa/Taa	Q	*	546	NA	NA	Pik3ca	Pik3ca.p.Q546	p.Q546P,p.Q546K,p.Q546R,p.Q546H,p.Q546E,p.Q546L,p.Q546=	breast,ovary,endometrium,large_intestine,central_nervous_system,prostate,thyroid,oesophagus,cervix,stomach,urinary_tract,small_intestine,biliary_tract,upper_aerodigestive_tract,lung,skin,haematopoietic_and_lymphoid_tissue,soft_tissue,salivary_gland,pancreas,NS	carcinoma,glioma,primitive_neuroectodermal_tumour-medulloblastoma,fibroepithelial_neoplasm,adenoma,malignant_melanoma,lymphoid_neoplasm,rhabdomyosarcoma,adnexal_tumour,endometriosis,leiomyosarcoma,sarcoma	COSM767,COSM766,COSM12459,COSM24712,COSM6147,COSM25041,COSM6959028,COSM5622324,COSM5881064	Substitution-Missense,Substitution-coding-silent	PATHOGENIC,na	p.Q/*	p.Q/P,p.Q/K,p.Q/R,p.Q/H,p.Q/E,p.Q/L,p.Q/=	FALSE
2_118845487_C/T	Pik3ca_601	0.0714286	2	118845487	C	T	+	11/20	Pik3ca	NM_133399	Missense_Mutation	1801	1801	601	L/F	Ctc/Ttc	L	F	601	0.05	TOLERATED	NA	NA	NA	NA	NA	NA	NA	NA	NA	NA	NA
2_118845490_C/T	Pik3ca_602	0.0714286	2	118845490	C	T	+	11/20	Pik3ca	NM_133399	Silent	1804	1804	602	L	Ctg/Ttg	L	L	602	1	TOLERATED	NA	NA	NA	NA	NA	NA	NA	NA	NA	NA	NA
2_118845530_C/T	Pik3ca_615	0.0714286	2	118845530	C	T	+	11/20	Pik3ca	NM_133399	Missense_Mutation	1844	1844	615	A/V	gCt/gTt	A	V	615	0.01	DELETERIOUS	NA	NA	NA	NA	NA	NA	NA	NA	NA	NA	NA
2_118847333_C/T	Pik3ca_679	0.0714286	2	118847333	C	T	+	13/20	Pik3ca	NM_133399	Missense_Mutation	2036	2036	679	T/I	aCt/aTt	T	I	679	0.41	TOLERATED	NA	NA	NA	NA	NA	NA	NA	NA	NA	NA	NA
2_118847358_G/A	Pik3ca_687	0.0714286	2	118847358	G	A	+	13/20	Pik3ca	NM_133399	Silent	2061	2061	687	L	ctG/ctA	L	L	687	0.8	TOLERATED	NA	NA	NA	NA	NA	NA	NA	NA	NA	NA	NA
2_118847362_G/A	Pik3ca_689	0.0714286	2	118847362	G	A	+	13/20	Pik3ca	NM_133399	Missense_Mutation	2065	2065	689	E/K	Gag/Aag	E	K	689	0.1	TOLERATED	NA	NA	NA	NA	NA	NA	NA	NA	NA	NA	NA
2_118847375_G/A	Pik3ca_693	0.0714286	2	118847375	G	A	+	13/20	Pik3ca	NM_133399	Missense_Mutation	2078	2078	693	R/H	cGt/cAt	R	H	693	0.35	TOLERATED	Pik3ca	Pik3ca.p.R693	p.R693H,p.R693C	haematopoietic_and_lymphoid_tissue,stomach,large_intestine	lymphoid_neoplasm,carcinoma	COSM327062,COSM6917753	Substitution-Missense	PATHOGENIC	p.R/H	p.R/H,p.R/C	TRUE,FALSE
2_118847384_G/A	Pik3ca_696	0.0714286	2	118847384	G	A	+	13/20	Pik3ca	NM_133399	Missense_Mutation	2087	2087	696	G/E	gGg/gAg	G	E	696	0.45	TOLERATED	Pik3ca	Pik3ca.p.G696	p.G696E	skin	adnexal_tumour	COSM5991581	Substitution-Missense	PATHOGENIC	p.G/E	p.G/E	TRUE
2_118847406_C/T	Pik3ca_703	0.0714286	2	118847406	C	T	+	13/20	Pik3ca	NM_133399	Silent	2109	2109	703	N	aaC/aaT	N	N	703	0.64	TOLERATED	Pik3ca	Pik3ca.p.N703	p.N703S	upper_aerodigestive_tract	carcinoma	COSM4604718	Substitution-Missense	PATHOGENIC	p.N/%/D	p.N/S	FALSE
2_118851686_C/T	Pik3ca_806	0.0714286	2	118851686	C	T	+	16/20	Pik3ca	NM_133399	Splice_Region	2418	2418	806	D	gaC/gaT	D	D	806	1	TOLERATED	NA	NA	NA	NA	NA	NA	NA	NA	NA	NA	NA
2_118851687_T/C	Pik3ca_807	0.0714286	2	118851687	T	C	+	16/20	Pik3ca	NM_133399	Splice_Region	2419	2419	807	L	Tta/Cta	L	L	807	1	TOLERATED	NA	NA	NA	NA	NA	NA	NA	NA	NA	NA	NA
2_118851690_C/T	Pik3ca_808	0.285714	2	118851690	C	T	+	16/20	Pik3ca	NM_133399	Missense_Mutation	2422	2422	808	R/W	Cgg/Tgg	R	W	808	0	DELETERIOUS	Pik3ca	Pik3ca.p.R808	p.R808W,p.R808Q	large_intestine,upper_aerodigestive_tract	carcinoma	COSM4714421,COSM7408789	Substitution-Missense	PATHOGENIC	p.R/W	p.R/W,p.R/Q	TRUE,FALSE
2_118851725_C/T	Pik3ca_819	0.0714286	2	118851725	C	T	+	16/20	Pik3ca	NM_133399	Silent	2457	2457	819	I	atC/atT	I	I	819	1	TOLERATED	NA	NA	NA	NA	NA	NA	NA	NA	NA	NA	NA
2_118855350_C/T	Pik3ca_834	0.0714286	2	118855350	C	T	+	17/20	Pik3ca	NM_133399	Silent	2500	2500	834	L	Cta/Tta	L	L	834	1	TOLERATED	NA	NA	NA	NA	NA	NA	NA	NA	NA	NA	NA
2_118855353_C/T	Pik3ca_835	0.0714286	2	118855353	C	T	+	17/20	Pik3ca	NM_133399	Missense_Mutation	2503	2503	835	P/S	Cct/Tct	P	S	835	0.33	TOLERATED	Pik3ca	Pik3ca.p.P835	p.P835S	lung	carcinoma	COSM6921899	Substitution-Missense	PATHOGENIC	p.P/S	p.P/S	TRUE
2_118855369_C/T	Pik3ca_840	0.142857	2	118855369	C	T	+	17/20	Pik3ca	NM_133399	Missense_Mutation	2519	2519	840	S/F	tCc/tTc	S	F	840	0.03	DELETERIOUS	NA	NA	NA	NA	NA	NA	NA	NA	NA	NA	NA
2_118855370_C/T	Pik3ca_840	0.142857	2	118855370	C	T	+	17/20	Pik3ca	NM_133399	Silent	2520	2520	840	S	tcC/tcT	S	S	840	0.81	TOLERATED	NA	NA	NA	NA	NA	NA	NA	NA	NA	NA	NA
2_118855374_G/T	Pik3ca_842	0.142857	2	118855374	G	T	+	17/20	Pik3ca	NM_133399	Missense_Mutation	2524	2524	842	G/W	Ggg/Tgg	G	W	842	0	DELETERIOUS	Pik3ca	Pik3ca.p.G842	p.G842S	prostate	carcinoma	COSM9494939	Substitution-Missense	PATHOGENIC	p.G/W	p.G/S	FALSE
2_118855376_G/T	Pik3ca_842	0.142857	2	118855376	G	T	+	17/20	Pik3ca	NM_133399	Silent	2526	2526	842	G	ggG/ggT	G	G	842	1	TOLERATED	Pik3ca	Pik3ca.p.G842	p.G842S	prostate	carcinoma	COSM9494939	Substitution-Missense	PATHOGENIC	p.G/%/D	p.G/S	FALSE
2_118855379_C/T	Pik3ca_843	0.0714286	2	118855379	C	T	+	17/20	Pik3ca	NM_133399	Silent	2529	2529	843	D	gaC/gaT	D	D	843	1	TOLERATED	Pik3ca	Pik3ca.p.D843	p.D843E	lung	carcinoma	COSM1195600	Substitution-Missense	PATHOGENIC	p.D/%/D	p.D/E	FALSE
2_118855409_C/T	Pik3ca_853	0.0714286	2	118855409	C	T	+	17/20	Pik3ca	NM_133399	Silent	2559	2559	853	N	aaC/aaT	N	N	853	1	TOLERATED	NA	NA	NA	NA	NA	NA	NA	NA	NA	NA	NA
2_118855415_C/T	Pik3ca_855	0.0714286	2	118855415	C	T	+	17/20	Pik3ca	NM_133399	Silent	2565	2565	855	H	caC/caT	H	H	855	0.21	TOLERATED	NA	NA	NA	NA	NA	NA	NA	NA	NA	NA	NA
2_118855417_C/T	Pik3ca_856	0.214286	2	118855417	C	T	+	17/20	Pik3ca	NM_133399	Missense_Mutation	2567	2567	856	T/I	aCc/aTc	T	I	856	0.01	DELETERIOUS	Pik3ca	Pik3ca.p.T856	p.T856A	haematopoietic_and_lymphoid_tissue	lymphoid_neoplasm	COSM9178063	Substitution-Missense	PATHOGENIC	p.T/I	p.T/A	FALSE
2_118855418_C/T	Pik3ca_856	0.214286	2	118855418	C	T	+	17/20	Pik3ca	NM_133399	Silent	2568	2568	856	T	acC/acT	T	T	856	1	TOLERATED	Pik3ca	Pik3ca.p.T856	p.T856A	haematopoietic_and_lymphoid_tissue	lymphoid_neoplasm	COSM9178063	Substitution-Missense	PATHOGENIC	p.T/%/D	p.T/A	FALSE
2_118856986_C/T	Pik3ca_895	0.0714286	2	118856986	C	T	+	18/20	Pik3ca	NM_133399	Silent	2685	2685	895	D	gaC/gaT	D	D	895	0.56	TOLERATED	NA	NA	NA	NA	NA	NA	NA	NA	NA	NA	NA
2_118856996_C/T	Pik3ca_899	0.0714286	2	118856996	C	T	+	18/20	Pik3ca	NM_133399	Missense_Mutation	2695	2695	899	R/W	Cgg/Tgg	R	W	899	0.19	TOLERATED	Pik3ca	Pik3ca.p.R899	p.R899C,p.R899H	large_intestine,stomach	carcinoma,adenoma	COSM9173818,COSM6943979	Substitution-Missense	PATHOGENIC	p.R/W	p.R/C,p.R/H	FALSE
2_118857006_C/T	Pik3ca_902	0.0714286	2	118857006	C	T	+	18/20	Pik3ca	NM_133399	Missense_Mutation	2705	2705	902	A/V	gCt/gTt	A	V	902	0	DELETERIOUS	NA	NA	NA	NA	NA	NA	NA	NA	NA	NA	NA
2_118857025_C/T	Pik3ca_908	0.0714286	2	118857025	C	T	+	18/20	Pik3ca	NM_133399	Silent	2724	2724	908	T	acC/acT	T	T	908	1	TOLERATED	NA	NA	NA	NA	NA	NA	NA	NA	NA	NA	NA
2_118857042_G/T	Pik3ca_914	0.0714286	2	118857042	G	T	+	18/20	Pik3ca	NM_133399	Missense_Mutation	2741	2741	914	G/V	gGa/gTa	G	V	914	0.11	TOLERATED	Pik3ca	Pik3ca.p.G914	p.G914R	large_intestine,endometrium,central_nervous_system,soft_tissue,breast,thyroid	carcinoma,glioma,schwannoma	COSM3205660,COSM3846791	Substitution-Missense	PATHOGENIC	p.G/V	p.G/R	FALSE
2_118857046_C/T	Pik3ca_915	0.0714286	2	118857046	C	T	+	18/20	Pik3ca	NM_133399	Silent	2745	2745	915	D	gaC/gaT	D	D	915	1	TOLERATED	NA	NA	NA	NA	NA	NA	NA	NA	NA	NA	NA
2_118857058_C/T	Pik3ca_919	0.0714286	2	118857058	C	T	+	18/20	Pik3ca	NM_133399	Silent	2757	2757	919	S	agC/agT	S	S	919	0.35	TOLERATED	NA	NA	NA	NA	NA	NA	NA	NA	NA	NA	NA
2_118857061_C/T	Pik3ca_920	0.0714286	2	118857061	C	T	+	18/20	Pik3ca	NM_133399	Silent	2760	2760	920	N	aaC/aaT	N	N	920	1	TOLERATED	NA	NA	NA	NA	NA	NA	NA	NA	NA	NA	NA
2_118857085_G/A	Pik3ca_928	0.0714286	2	118857085	G	A	+	18/20	Pik3ca	NM_133399	Splice_Region	2784	2784	928	Q	caG/caA	Q	Q	928	1	TOLERATED	NA	NA	NA	NA	NA	NA	NA	NA	NA	NA	NA
2_118858018_C/T	Pik3ca_985	0.0714286	2	118858018	C	T	+	20/20	Pik3ca	NM_133399	Silent	2955	2955	985	Y	taC/taT	Y	Y	985	1	TOLERATED	NA	NA	NA	NA	NA	NA	NA	NA	NA	NA	NA
2_118858023_C/T	Pik3ca_987	0.214286	2	118858023	C	T	+	20/20	Pik3ca	NM_133399	Missense_Mutation	2960	2960	987	A/V	gCg/gTg	A	V	987	0.04	DELETERIOUS	NA	NA	NA	NA	NA	NA	NA	NA	NA	NA	NA
2_118858028_C/T	Pik3ca_989	0.0714286	2	118858028	C	T	+	20/20	Pik3ca	NM_133399	Silent	2965	2965	989	L	Cta/Tta	L	L	989	1	TOLERATED	NA	NA	NA	NA	NA	NA	NA	NA	NA	NA	NA
2_118858032_C/T	Pik3ca_990	0.142857	2	118858032	C	T	+	20/20	Pik3ca	NM_133399	Missense_Mutation	2969	2969	990	A/V	gCa/gTa	A	V	990	1	TOLERATED	NA	NA	NA	NA	NA	NA	NA	NA	NA	NA	NA
2_118858037_C/T	Pik3ca_992	0.142857	2	118858037	C	T	+	20/20	Pik3ca	NM_133399	Missense_Mutation	2974	2974	992	R/W	Cgg/Tgg	R	W	992	0	DELETERIOUS	NA	NA	NA	NA	NA	NA	NA	NA	NA	NA	NA
2_118858043_C/T	Pik3ca_994	0.0714286	2	118858043	C	T	+	20/20	Pik3ca	NM_133399	Missense_Mutation	2980	2980	994	H/Y	Cat/Tat	H	Y	994	0.21	TOLERATED	NA	NA	NA	NA	NA	NA	NA	NA	NA	NA	NA
2_118858047_C/T	Pik3ca_995	0.0714286	2	118858047	C	T	+	20/20	Pik3ca	NM_133399	Missense_Mutation	2984	2984	995	A/V	gCc/gTc	A	V	995	0.23	TOLERATED	NA	NA	NA	NA	NA	NA	NA	NA	NA	NA	NA
2_118858057_C/T	Pik3ca_998	0.142857	2	118858057	C	T	+	20/20	Pik3ca	NM_133399	Silent	2994	2994	998	F	ttC/ttT	F	F	998	1	TOLERATED	NA	NA	NA	NA	NA	NA	NA	NA	NA	NA	NA
2_118858063_C/T	Pik3ca_1000	0.142857	2	118858063	C	T	+	20/20	Pik3ca	NM_133399	Silent	3000	3000	1000	N	aaC/aaT	N	N	1000	0.78	TOLERATED	NA	NA	NA	NA	NA	NA	NA	NA	NA	NA	NA
2_118858064_C/T	Pik3ca_1001	0.214286	2	118858064	C	T	+	20/20	Pik3ca	NM_133399	Missense_Mutation	3001	3001	1001	L/F	Ctt/Ttt	L	F	1001	0.02	DELETERIOUS	NA	NA	NA	NA	NA	NA	NA	NA	NA	NA	NA
2_118858069_C/T	Pik3ca_1002	0.0714286	2	118858069	C	T	+	20/20	Pik3ca	NM_133399	Silent	3006	3006	1002	F	ttC/ttT	F	F	1002	1	TOLERATED	NA	NA	NA	NA	NA	NA	NA	NA	NA	NA	NA
2_118858071_C/T	Pik3ca_1003	0.214286	2	118858071	C	T	+	20/20	Pik3ca	NM_133399	Missense_Mutation	3008	3008	1003	S/F	tCc/tTc	S	F	1003	0.01	DELETERIOUS	NA	NA	NA	NA	NA	NA	NA	NA	NA	NA	NA
2_118858072_C/T	Pik3ca_1003	0.214286	2	118858072	C	T	+	20/20	Pik3ca	NM_133399	Silent	3009	3009	1003	S	tcC/tcT	S	S	1003	1	TOLERATED	NA	NA	NA	NA	NA	NA	NA	NA	NA	NA	NA
2_118858079_C/T	Pik3ca_1006	0.0714286	2	118858079	C	T	+	20/20	Pik3ca	NM_133399	Missense_Mutation	3016	3016	1006	L/F	Ctt/Ttt	L	F	1006	0.08	TOLERATED	NA	NA	NA	NA	NA	NA	NA	NA	NA	NA	NA
2_118858084_C/T	Pik3ca_1007	0.142857	2	118858084	C	T	+	20/20	Pik3ca	NM_133399	Silent	3021	3021	1007	G	ggC/ggT	G	G	1007	0.46	TOLERATED	NA	NA	NA	NA	NA	NA	NA	NA	NA	NA	NA
2_118858087_C/T	Pik3ca_1008	0.142857	2	118858087	C	T	+	20/20	Pik3ca	NM_133399	Silent	3024	3024	1008	S	tcC/tcT	S	S	1008	0.83	TOLERATED	NA	NA	NA	NA	NA	NA	NA	NA	NA	NA	NA
2_118858094_C/T	Pik3ca_1011	0.0714286	2	118858094	C	T	+	20/20	Pik3ca	NM_133399	Missense_Mutation	3031	3031	1011	P/S	Cca/Tca	P	S	1011	0	DELETERIOUS	NA	NA	NA	NA	NA	NA	NA	NA	NA	NA	NA
2_118858103_C/T	Pik3ca_1014	0.214286	2	118858103	C	T	+	20/20	Pik3ca	NM_133399	Nonsense_Mutation	3040	3040	1014	Q/*	Cag/Tag	Q	*	1014	NA	NA	NA	NA	NA	NA	NA	NA	NA	NA	NA	NA	NA
2_118858107_C/T	Pik3ca_1015	0.142857	2	118858107	C	T	+	20/20	Pik3ca	NM_133399	Missense_Mutation	3044	3044	1015	S/F	tCt/tTt	S	F	1015	0.18	TOLERATED	NA	NA	NA	NA	NA	NA	NA	NA	NA	NA	NA
2_257440156_C/T	Fubp1_457	0.0714286	2	257440156	C	T	+	15/20	Fubp1	NM_001037653	Missense_Mutation	1428	1369	457	P/S	Cct/Tct	P	S	457	0.06	TOLERATED	NA	NA	NA	NA	NA	NA	NA	NA	NA	NA	NA
2_257440157_C/A	Fubp1_457	0.0714286	2	257440157	C	A	+	15/20	Fubp1	NM_001037653	Missense_Mutation	1429	1370	457	P/H	cCt/cAt	P	H	457	0	DELETERIOUS	NA	NA	NA	NA	NA	NA	NA	NA	NA	NA	NA
2_257440168_C/A	Fubp1_461	0.0714286	2	257440168	C	A	+	15/20	Fubp1	NM_001037653	Missense_Mutation	1440	1381	461	P/T	Cca/Aca	P	T	461	0	DELETERIOUS	Fubp1	Fubp1.p.P466	p.P466L	skin	malignant_melanoma	COSM7970513	Substitution-Missense	PATHOGENIC	p.P/T	p.P/L	FALSE
2_257440177_C/T	Fubp1_464	0.0714286	2	257440177	C	T	+	15/20	Fubp1	NM_001037653	Missense_Mutation	1449	1390	464	H/Y	Cat/Tat	H	Y	464	0.27	TOLERATED	NA	NA	NA	NA	NA	NA	NA	NA	NA	NA	NA
2_257440183_C/T	Fubp1_466	0.0714286	2	257440183	C	T	+	15/20	Fubp1	NM_001037653	Missense_Mutation	1455	1396	466	P/S	Cct/Tct	P	S	466	0.67	TOLERATED	NA	NA	NA	NA	NA	NA	NA	NA	NA	NA	NA
2_257440245_A/T	Fubp1_486	0.0714286	2	257440245	A	T	+	15/20	Fubp1	NM_001037653	Silent	1517	1458	486	P	ccA/ccT	P	P	486	0.43	TOLERATED	Fubp1	Fubp1.p.P491	p.P491S	skin	carcinoma	COSM4990588	Substitution-Missense	PATHOGENIC	p.P/%/D	p.P/S	FALSE
2_257443277_C/T	Fubp1_528	0.0714286	2	257443277	C	T	+	17/20	Fubp1	NM_001037653	Silent	1643	1584	528	N	aaC/aaT	N	N	528	0.71	TOLERATED	NA	NA	NA	NA	NA	NA	NA	NA	NA	NA	NA
2_257443279_C/T	Fubp1_529	0.0714286	2	257443279	C	T	+	17/20	Fubp1	NM_001037653	Missense_Mutation	1645	1586	529	S/L	tCg/tTg	S	L	529	0.06	TOLERATED	NA	NA	NA	NA	NA	NA	NA	NA	NA	NA	NA
2_257443295_C/T	Fubp1_534	0.0714286	2	257443295	C	T	+	17/20	Fubp1	NM_001037653	Silent	1661	1602	534	A	gcC/gcT	A	A	534	1	TOLERATED	Fubp1	Fubp1.p.A539	p.A539V	large_intestine	carcinoma	COSM3749068	Substitution-Missense	PATHOGENIC	p.A/%/D	p.A/V	FALSE
2_257443305_C/T	Fubp1_538	0.0714286	2	257443305	C	T	+	17/20	Fubp1	NM_001037653	Missense_Mutation	1671	1612	538	H/Y	Cac/Tac	H	Y	538	0.5	TOLERATED	NA	NA	NA	NA	NA	NA	NA	NA	NA	NA	NA
2_257443324_C/T	Fubp1_544	0.0714286	2	257443324	C	T	+	17/20	Fubp1	NM_001037653	Missense_Mutation	1690	1631	544	A/V	gCa/gTa	A	V	544	0.05	TOLERATED	NA	NA	NA	NA	NA	NA	NA	NA	NA	NA	NA
2_257443332_C/T	Fubp1_547	0.0714286	2	257443332	C	T	+	17/20	Fubp1	NM_001037653	Missense_Mutation	1698	1639	547	P/S	Ccg/Tcg	P	S	547	0.57	TOLERATED	NA	NA	NA	NA	NA	NA	NA	NA	NA	NA	NA
2_257443342_C/T	Fubp1_550	0.0714286	2	257443342	C	T	+	17/20	Fubp1	NM_001037653	Missense_Mutation	1708	1649	550	A/V	gCt/gTt	A	V	550	0.2	TOLERATED	NA	NA	NA	NA	NA	NA	NA	NA	NA	NA	NA
2_257443367_C/T	Fubp1_558	0.0714286	2	257443367	C	T	+	17/20	Fubp1	NM_001037653	Silent	1733	1674	558	T	acC/acT	T	T	558	0.65	TOLERATED	NA	NA	NA	NA	NA	NA	NA	NA	NA	NA	NA
2_257443368_C/A	Fubp1_559	0.0714286	2	257443368	C	A	+	17/20	Fubp1	NM_001037653	Missense_Mutation	1734	1675	559	Q/K	Cag/Aag	Q	K	559	0.79	TOLERATED	NA	NA	NA	NA	NA	NA	NA	NA	NA	NA	NA
2_257445034_C/T	Fubp1_569	0.142857	2	257445034	C	T	+	18/20	Fubp1	NM_001037653	Missense_Mutation	1764	1705	569	P/S	Cca/Tca	P	S	569	0.49	TOLERATED	Fubp1	Fubp1.p.P574	p.P574L	skin,lung	carcinoma	COSM6939583	Substitution-Missense	PATHOGENIC	p.P/S	p.P/L	FALSE
2_257445049_C/T	Fubp1_574	0.0714286	2	257445049	C	T	+	18/20	Fubp1	NM_001037653	Nonsense_Mutation	1779	1720	574	Q/*	Caa/Taa	Q	*	574	NA	NA	NA	NA	NA	NA	NA	NA	NA	NA	NA	NA	NA
2_257445062_C/T	Fubp1_578	0.0714286	2	257445062	C	T	+	18/20	Fubp1	NM_001037653	Missense_Mutation	1792	1733	578	T/I	aCa/aTa	T	I	578	0.22	TOLERATED	NA	NA	NA	NA	NA	NA	NA	NA	NA	NA	NA
2_257445081_C/T	Fubp1_584	0.0714286	2	257445081	C	T	+	18/20	Fubp1	NM_001037653	Silent	1811	1752	584	Y	taC/taT	Y	Y	584	1	TOLERATED	Fubp1	Fubp1.p.Y589	p.Y589=	endometrium	carcinoma	COSM8875967	Substitution-coding-silent	PATHOGENIC	p.Y/%/D	p.Y/=	FALSE
2_31746366_C/T	Pik3r1_725	0.0714286	2	31746366	C	T	+	15/15	Pik3r1	NM_013005	Silent	2174	2174	725	*	tGa/tAa	*	*	725	NA	NA	NA	NA	NA	NA	NA	NA	NA	NA	NA	NA	NA
2_31746369_C/T	Pik3r1_724	0.0714286	2	31746369	C	T	+	15/15	Pik3r1	NM_013005	Missense_Mutation	2171	2171	724	R/Q	cGa/cAa	R	Q	724	0	DELETERIOUS_(*WARNING!_Low_confidence)	Pik3r1	Pik3r1.p.R724	p.R724*,p.R724Q	stomach,endometrium	carcinoma	COSM6937346,COSM1069656	Substitution-Nonsense,Substitution-Missense	PATHOGENIC	p.R/Q	p.R/*,p.R/Q	FALSE,TRUE
2_31746372_C/T	Pik3r1_723	0.0714286	2	31746372	C	T	+	15/15	Pik3r1	NM_013005	Missense_Mutation	2168	2168	723	R/K	aGg/aAg	R	K	723	0.37	TOLERATED	NA	NA	NA	NA	NA	NA	NA	NA	NA	NA	NA
2_31746380_T/A	Pik3r1_720	0.0714286	2	31746380	T	A	+	15/15	Pik3r1	NM_013005	Silent	2160	2160	720	A	gcA/gcT	A	A	720	1	TOLERATED	NA	NA	NA	NA	NA	NA	NA	NA	NA	NA	NA
2_31746396_G/A	Pik3r1_715	0.0714286	2	31746396	G	A	+	15/15	Pik3r1	NM_013005	Missense_Mutation	2144	2144	715	A/V	gCa/gTa	A	V	715	0.25	TOLERATED	Pik3r1	Pik3r1.p.A715	p.A715=	skin	malignant_melanoma	COSM8014806	Substitution-coding-silent	PATHOGENIC	p.A/V	p.A/=	FALSE
2_31746402_G/A	Pik3r1_713	0.0714286	2	31746402	G	A	+	15/15	Pik3r1	NM_013005	Missense_Mutation	2138	2138	713	T/I	aCa/aTa	T	I	713	0.09	TOLERATED	NA	NA	NA	NA	NA	NA	NA	NA	NA	NA	NA
2_31746424_G/A	Pik3r1_706	0.0714286	2	31746424	G	A	+	15/15	Pik3r1	NM_013005	Missense_Mutation	2116	2116	706	H/Y	Cac/Tac	H	Y	706	0.43	TOLERATED	NA	NA	NA	NA	NA	NA	NA	NA	NA	NA	NA
2_31746531_C/T	Pik3r1_670	0.0714286	2	31746531	C	T	+	15/15	Pik3r1	NM_013005	Missense_Mutation	2009	2009	670	C/Y	tGc/tAc	C	Y	670	0.45	TOLERATED	Pik3r1	Pik3r1.p.C670	p.C670Y	urinary_tract	carcinoma	COSM1311279	Substitution-Missense	PATHOGENIC	p.C/Y	p.C/Y	TRUE
2_31746554_C/T	Pik3r1_662	0.214286	2	31746554	C	T	+	15/15	Pik3r1	NM_013005	Splice_Region	1986	1986	662	V	gtG/gtA	V	V	662	0.87	TOLERATED	Pik3r1	Pik3r1.p.V662	p.V662*	endometrium	carcinoma	COSM9020105	Insertion-Frameshift	na	p.V/%/D	p.V/*	FALSE
2_31747710_C/T	Pik3r1_662	0.214286	2	31747710	C	T	+	14/15	Pik3r1	NM_013005	Missense_Mutation	1984	1984	662	V/M	Gtg/Atg	V	M	662	0.2	TOLERATED	Pik3r1	Pik3r1.p.V662	p.V662*	endometrium	carcinoma	COSM9020105	Insertion-Frameshift	na	p.V/M	p.V/*	FALSE
2_31747717_G/T	Pik3r1_659	0.0714286	2	31747717	G	T	+	14/15	Pik3r1	NM_013005	Nonsense_Mutation	1977	1977	659	C/*	tgC/tgA	C	*	659	NA	NA	Pik3r1	Pik3r1.p.C659	p.C659*,p.C659R	endometrium	carcinoma	COSM1069653,COSM8815282	Substitution-Nonsense,Substitution-Missense	PATHOGENIC	p.C/*	p.C/*,p.C/R	TRUE,FALSE
2_31747722_C/T	Pik3r1_658	0.0714286	2	31747722	C	T	+	14/15	Pik3r1	NM_013005	Missense_Mutation	1972	1972	658	A/T	Gcc/Acc	A	T	658	0.38	TOLERATED	NA	NA	NA	NA	NA	NA	NA	NA	NA	NA	NA
2_31747730_C/T	Pik3r1_655	0.0714286	2	31747730	C	T	+	14/15	Pik3r1	NM_013005	Missense_Mutation	1964	1964	655	G/D	gGc/gAc	G	D	655	0.05	TOLERATED	NA	NA	NA	NA	NA	NA	NA	NA	NA	NA	NA
2_31747739_C/T	Pik3r1_652	0.0714286	2	31747739	C	T	+	14/15	Pik3r1	NM_013005	Missense_Mutation	1955	1955	652	S/N	aGt/aAt	S	N	652	0.25	TOLERATED	NA	NA	NA	NA	NA	NA	NA	NA	NA	NA	NA
2_31747744_C/T	Pik3r1_650	0.0714286	2	31747744	C	T	+	14/15	Pik3r1	NM_013005	Silent	1950	1950	650	E	gaG/gaA	E	E	650	1	TOLERATED	Pik3r1	Pik3r1.p.E650	p.E650*	central_nervous_system	glioma	COSM4967285	Substitution-Nonsense	PATHOGENIC	p.E/%/D	p.E/*	FALSE
2_31747753_C/T	Pik3r1_647	0.0714286	2	31747753	C	T	+	14/15	Pik3r1	NM_013005	Silent	1941	1941	647	L	ctG/ctA	L	L	647	1	TOLERATED	Pik3r1	Pik3r1.p.L647	p.L647V,p.L647I,p.L647F	breast,prostate,skin	carcinoma	COSM6941886,COSM5521428,COSM4474731	Substitution-Missense	PATHOGENIC	p.L/%/D	p.L/V,p.L/I,p.L/F	FALSE
2_31747815_C/T	Pik3r1_627	0.0714286	2	31747815	C	T	+	14/15	Pik3r1	NM_013005	Missense_Mutation	1879	1879	627	G/R	Ggg/Agg	G	R	627	0.12	TOLERATED	Pik3r1	Pik3r1.p.G627	p.G627A	lung	carcinoma	COSM738334	Substitution-Missense	PATHOGENIC	p.G/R	p.G/A	FALSE
2_31748997_C/T	Pik3r1_511	0.0714286	2	31748997	C	T	+	11/15	Pik3r1	NM_013005	Silent	1533	1533	511	K	aaG/aaA	K	K	511	1	TOLERATED	NA	NA	NA	NA	NA	NA	NA	NA	NA	NA	NA
2_31749000_C/T	Pik3r1_510	0.142857	2	31749000	C	T	+	11/15	Pik3r1	NM_013005	Silent	1530	1530	510	E	gaG/gaA	E	E	510	1	TOLERATED	Pik3r1	Pik3r1.p.E510	p.E510=,p.E510*,p.E510V,p.E510K	lung,large_intestine,breast,central_nervous_system	carcinoma,glioma	COSM8730471,COSM262938,COSM1486925,COSM6927471	Substitution-coding-silent,Substitution-Nonsense,Substitution-Missense	PATHOGENIC	p.E/%/D	p.E/=,p.E/*,p.E/V,p.E/K	FALSE
2_31750142_C/T	Pik3r1_465	0.142857	2	31750142	C	T	+	10/15	Pik3r1	NM_013005	Missense_Mutation	1394	1394	465	R/K	aGa/aAa	R	K	465	0.87	TOLERATED	Pik3r1	Pik3r1.p.R465	p.R465T,p.R465*	cervix,breast	carcinoma	COSM4834976,COSM6966307	Substitution-Missense,Substitution-Nonsense	PATHOGENIC	p.R/K	p.R/T,p.R/*	FALSE
2_31750146_C/T	Pik3r1_464	0.0714286	2	31750146	C	T	+	10/15	Pik3r1	NM_013005	Missense_Mutation	1390	1390	464	D/N	Gat/Aat	D	N	464	0.02	DELETERIOUS	Pik3r1	Pik3r1.p.D464	p.D464V,p.D464N,p.D464H,p.D464Y	upper_aerodigestive_tract,oesophagus,central_nervous_system,liver,breast	carcinoma,glioma	COSM8390425,COSM449995,COSM39583,COSM7449342	Substitution-Missense	PATHOGENIC	p.D/N	p.D/V,p.D/N,p.D/H,p.D/Y	FALSE,TRUE
2_31750167_G/C	Pik3r1_457	0.0714286	2	31750167	G	C	+	10/15	Pik3r1	NM_013005	Missense_Mutation	1369	1369	457	Q/E	Caa/Gaa	Q	E	457	0.57	TOLERATED	Pik3r1	Pik3r1.p.Q457	p.Q457P	endometrium,large_intestine	carcinoma	COSM1069590	Substitution-Missense	PATHOGENIC	p.Q/E	p.Q/P	FALSE
2_31750185_C/T	Pik3r1_451	0.0714286	2	31750185	C	T	+	10/15	Pik3r1	NM_013005	Missense_Mutation	1351	1351	451	E/K	Gaa/Aaa	E	K	451	0.54	TOLERATED	Pik3r1	Pik3r1.p.E451	p.E451*	thyroid	carcinoma	COSM6367387	Substitution-Nonsense	PATHOGENIC	p.E/K	p.E/*	FALSE
2_31750198_C/T	Pik3r1_446	0.0714286	2	31750198	C	T	+	10/15	Pik3r1	NM_013005	Silent	1338	1338	446	G	ggG/ggA	G	G	446	0.88	TOLERATED	NA	NA	NA	NA	NA	NA	NA	NA	NA	NA	NA
2_31750209_C/T	Pik3r1_443	0.0714286	2	31750209	C	T	+	10/15	Pik3r1	NM_013005	Missense_Mutation	1327	1327	443	E/K	Gaa/Aaa	E	K	443	0.25	TOLERATED	Pik3r1	Pik3r1.p.E443	p.E443K	skin	carcinoma	COSM5884258	Substitution-Missense	PATHOGENIC	p.E/K	p.E/K	TRUE
3_3926893_G/A	Notch1_517	0.0714286	3	3926893	G	A	+	9/34	Notch1	NM_001105721	Missense_Mutation	1776	1550	517	P/L	cCc/cTc	P	L	517	0.5	TOLERATED	NA	NA	NA	NA	NA	NA	NA	NA	NA	NA	NA
3_3926896_C/T	Notch1_516	0.0714286	3	3926896	C	T	+	9/34	Notch1	NM_001105721	Missense_Mutation	1773	1547	516	C/Y	tGt/tAt	C	Y	516	0	DELETERIOUS	NA	NA	NA	NA	NA	NA	NA	NA	NA	NA	NA
3_3926898_C/T	Notch1_515	0.0714286	3	3926898	C	T	+	9/34	Notch1	NM_001105721	Silent	1771	1545	515	Q	caG/caA	Q	Q	515	0.59	TOLERATED	NA	NA	NA	NA	NA	NA	NA	NA	NA	NA	NA
3_3926925_C/T	Notch1_506	0.0714286	3	3926925	C	T	+	9/34	Notch1	NM_001105721	Silent	1744	1518	506	V	gtG/gtA	V	V	506	0.53	TOLERATED	NA	NA	NA	NA	NA	NA	NA	NA	NA	NA	NA
3_3926967_G/T	Notch1_492	0.0714286	3	3926967	G	T	+	9/34	Notch1	NM_001105721	Missense_Mutation	1702	1476	492	D/E	gaC/gaA	D	E	492	0.25	TOLERATED	NA	NA	NA	NA	NA	NA	NA	NA	NA	NA	NA
3_3926970_C/T	Notch1_491	0.0714286	3	3926970	C	T	+	9/34	Notch1	NM_001105721	Silent	1699	1473	491	T	acG/acA	T	T	491	0.53	TOLERATED	NA	NA	NA	NA	NA	NA	NA	NA	NA	NA	NA
3_3926993_C/T	Notch1_484	0.0714286	3	3926993	C	T	+	9/34	Notch1	NM_001105721	Missense_Mutation	1676	1450	484	G/S	Ggt/Agt	G	S	484	0.04	DELETERIOUS	NA	NA	NA	NA	NA	NA	NA	NA	NA	NA	NA
3_3927331_C/T	Notch1_476	0.0714286	3	3927331	C	T	+	8/34	Notch1	NM_001105721	Missense_Mutation	1653	1427	476	C/Y	tGt/tAt	C	Y	476	0.01	DELETERIOUS	NA	NA	NA	NA	NA	NA	NA	NA	NA	NA	NA
3_3927339_C/T	Notch1_473	0.142857	3	3927339	C	T	+	8/34	Notch1	NM_001105721	Silent	1645	1419	473	E	gaG/gaA	E	E	473	1	TOLERATED	NA	NA	NA	NA	NA	NA	NA	NA	NA	NA	NA
3_3927348_C/T	Notch1_470	0.0714286	3	3927348	C	T	+	8/34	Notch1	NM_001105721	Silent	1636	1410	470	Q	caG/caA	Q	Q	470	0.78	TOLERATED	NA	NA	NA	NA	NA	NA	NA	NA	NA	NA	NA
3_3927360_C/T	Notch1_466	0.0714286	3	3927360	C	T	+	8/34	Notch1	NM_001105721	Silent	1624	1398	466	T	acG/acA	T	T	466	1	TOLERATED	NA	NA	NA	NA	NA	NA	NA	NA	NA	NA	NA
3_3927376_C/T	Notch1_461	0.0714286	3	3927376	C	T	+	8/34	Notch1	NM_001105721	Missense_Mutation	1608	1382	461	C/Y	tGt/tAt	C	Y	461	0	DELETERIOUS	NA	NA	NA	NA	NA	NA	NA	NA	NA	NA	NA
3_3927384_G/T	Notch1_458	0.0714286	3	3927384	G	T	+	8/34	Notch1	NM_001105721	Silent	1600	1374	458	S	tcC/tcA	S	S	458	1	TOLERATED	NA	NA	NA	NA	NA	NA	NA	NA	NA	NA	NA
3_3927408_C/T	Notch1_450	0.0714286	3	3927408	C	T	+	8/34	Notch1	NM_001105721	Silent	1576	1350	450	E	gaG/gaA	E	E	450	1	TOLERATED	NA	NA	NA	NA	NA	NA	NA	NA	NA	NA	NA
3_3927415_C/T	Notch1_448	0.0714286	3	3927415	C	T	+	8/34	Notch1	NM_001105721	Missense_Mutation	1569	1343	448	R/H	cGc/cAc	R	H	448	0.09	TOLERATED	NA	NA	NA	NA	NA	NA	NA	NA	NA	NA	NA
3_3927421_C/T	Notch1_446	0.0714286	3	3927421	C	T	+	8/34	Notch1	NM_001105721	Missense_Mutation	1563	1337	446	G/E	gGg/gAg	G	E	446	0.04	DELETERIOUS	NA	NA	NA	NA	NA	NA	NA	NA	NA	NA	NA
3_3928357_G/T	Notch1_366	0.142857	3	3928357	G	T	+	6/34	Notch1	NM_001105721	Missense_Mutation	1323	1097	366	T/K	aCa/aAa	T	K	366	0.07	TOLERATED	NA	NA	NA	NA	NA	NA	NA	NA	NA	NA	NA
3_3928358_T/C	Notch1_366	0.142857	3	3928358	T	C	+	6/34	Notch1	NM_001105721	Missense_Mutation	1322	1096	366	T/A	Aca/Gca	T	A	366	0.34	TOLERATED	NA	NA	NA	NA	NA	NA	NA	NA	NA	NA	NA
3_3928359_G/C	Notch1_365	0.142857	3	3928359	G	C	+	6/34	Notch1	NM_001105721	Silent	1321	1095	365	R	cgC/cgG	R	R	365	0.99	TOLERATED	NA	NA	NA	NA	NA	NA	NA	NA	NA	NA	NA
3_3928361_G/T	Notch1_365	0.142857	3	3928361	G	T	+	6/34	Notch1	NM_001105721	Missense_Mutation	1319	1093	365	R/S	Cgc/Agc	R	S	365	0.38	TOLERATED	NA	NA	NA	NA	NA	NA	NA	NA	NA	NA	NA
3_3928376_C/T	Notch1_360	0.0714286	3	3928376	C	T	+	6/34	Notch1	NM_001105721	Missense_Mutation	1304	1078	360	E/K	Gag/Aag	E	K	360	0.93	TOLERATED	NA	NA	NA	NA	NA	NA	NA	NA	NA	NA	NA
3_3928394_C/T	Notch1_354	0.0714286	3	3928394	C	T	+	6/34	Notch1	NM_001105721	Missense_Mutation	1286	1060	354	V/M	Gtg/Atg	V	M	354	0.09	TOLERATED	NA	NA	NA	NA	NA	NA	NA	NA	NA	NA	NA
3_3928427_C/T	Notch1_343	0.0714286	3	3928427	C	T	+	6/34	Notch1	NM_001105721	Missense_Mutation	1253	1027	343	A/T	Gcc/Acc	A	T	343	0.65	TOLERATED	NA	NA	NA	NA	NA	NA	NA	NA	NA	NA	NA
3_3928442_C/T	Notch1_338	0.0714286	3	3928442	C	T	+	6/34	Notch1	NM_001105721	Missense_Mutation	1238	1012	338	D/N	Gac/Aac	D	N	338	0.03	DELETERIOUS	NA	NA	NA	NA	NA	NA	NA	NA	NA	NA	NA
3_3928456_C/T	Notch1_333	0.0714286	3	3928456	C	T	+	6/34	Notch1	NM_001105721	Missense_Mutation	1224	998	333	S/N	aGt/aAt	S	N	333	0.12	TOLERATED	NA	NA	NA	NA	NA	NA	NA	NA	NA	NA	NA
3_3928486_C/G	Notch1_323	0.0714286	3	3928486	C	G	+	6/34	Notch1	NM_001105721	Missense_Mutation	1194	968	323	C/S	tGt/tCt	C	S	323	0.02	DELETERIOUS	NA	NA	NA	NA	NA	NA	NA	NA	NA	NA	NA
3_3928514_T/A	Notch1_314	0.0714286	3	3928514	T	A	+	6/34	Notch1	NM_001105721	Missense_Mutation	1166	940	314	N/Y	Aac/Tac	N	Y	314	0.01	DELETERIOUS	NA	NA	NA	NA	NA	NA	NA	NA	NA	NA	NA
3_3928577_T/G	Notch1_293	0.0714286	3	3928577	T	G	+	6/34	Notch1	NM_001105721	Missense_Mutation	1103	877	293	T/P	Aca/Cca	T	P	293	0.04	DELETERIOUS	NA	NA	NA	NA	NA	NA	NA	NA	NA	NA	NA
3_3929037_C/T	Notch1_286	0.142857	3	3929037	C	T	+	5/34	Notch1	NM_001105721	Silent	1084	858	286	E	gaG/gaA	E	E	286	1	TOLERATED	NA	NA	NA	NA	NA	NA	NA	NA	NA	NA	NA
3_3929041_G/T	Notch1_285	0.0714286	3	3929041	G	T	+	5/34	Notch1	NM_001105721	Missense_Mutation	1080	854	285	P/Q	cCg/cAg	P	Q	285	0.06	TOLERATED	NA	NA	NA	NA	NA	NA	NA	NA	NA	NA	NA
3_3929062_G/A	Notch1_278	0.0714286	3	3929062	G	A	+	5/34	Notch1	NM_001105721	Missense_Mutation	1059	833	278	T/I	aCc/aTc	T	I	278	0.04	DELETERIOUS	NA	NA	NA	NA	NA	NA	NA	NA	NA	NA	NA
3_3929075_C/T	Notch1_274	0.0714286	3	3929075	C	T	+	5/34	Notch1	NM_001105721	Missense_Mutation	1046	820	274	D/N	Gac/Aac	D	N	274	0.15	TOLERATED	NA	NA	NA	NA	NA	NA	NA	NA	NA	NA	NA
3_3929086_C/T	Notch1_270	0.142857	3	3929086	C	T	+	5/34	Notch1	NM_001105721	Missense_Mutation	1035	809	270	G/D	gGt/gAt	G	D	270	0.04	DELETERIOUS	NA	NA	NA	NA	NA	NA	NA	NA	NA	NA	NA
3_3929087_C/T	Notch1_270	0.142857	3	3929087	C	T	+	5/34	Notch1	NM_001105721	Missense_Mutation	1034	808	270	G/S	Ggt/Agt	G	S	270	0.04	DELETERIOUS	NA	NA	NA	NA	NA	NA	NA	NA	NA	NA	NA
3_3929098_C/T	Notch1_266	0.0714286	3	3929098	C	T	+	5/34	Notch1	NM_001105721	Missense_Mutation	1023	797	266	C/Y	tGc/tAc	C	Y	266	0	DELETERIOUS	NA	NA	NA	NA	NA	NA	NA	NA	NA	NA	NA
3_3929113_C/T	Notch1_261	0.0714286	3	3929113	C	T	+	5/34	Notch1	NM_001105721	Missense_Mutation	1008	782	261	C/Y	tGc/tAc	C	Y	261	0	DELETERIOUS	NA	NA	NA	NA	NA	NA	NA	NA	NA	NA	NA
3_3929134_C/T	Notch1_254	0.0714286	3	3929134	C	T	+	5/34	Notch1	NM_001105721	Missense_Mutation	987	761	254	C/Y	tGt/tAt	C	Y	254	0	DELETERIOUS	NA	NA	NA	NA	NA	NA	NA	NA	NA	NA	NA
3_3929143_C/T	Notch1_251	0.0714286	3	3929143	C	T	+	5/34	Notch1	NM_001105721	Missense_Mutation	978	752	251	G/E	gGa/gAa	G	E	251	0.01	DELETERIOUS	NA	NA	NA	NA	NA	NA	NA	NA	NA	NA	NA
3_3929152_C/A	Notch1_248	0.142857	3	3929152	C	A	+	5/34	Notch1	NM_001105721	Missense_Mutation	969	743	248	G/V	gGc/gTc	G	V	248	0	DELETERIOUS	NA	NA	NA	NA	NA	NA	NA	NA	NA	NA	NA
3_3929152_C/T	Notch1_248	0.142857	3	3929152	C	T	+	5/34	Notch1	NM_001105721	Missense_Mutation	969	743	248	G/D	gGc/gAc	G	D	248	0.05	TOLERATED	NA	NA	NA	NA	NA	NA	NA	NA	NA	NA	NA
3_3931783_C/T	Notch1_194	0.0714286	3	3931783	C	T	+	4/34	Notch1	NM_001105721	Silent	808	582	194	T	acG/acA	T	T	194	1	TOLERATED	NA	NA	NA	NA	NA	NA	NA	NA	NA	NA	NA
3_3931788_C/T	Notch1_193	0.0714286	3	3931788	C	T	+	4/34	Notch1	NM_001105721	Missense_Mutation	803	577	193	G/S	Ggc/Agc	G	S	193	0.41	TOLERATED	NA	NA	NA	NA	NA	NA	NA	NA	NA	NA	NA
3_3931851_C/A	Notch1_172	0.0714286	3	3931851	C	A	+	4/34	Notch1	NM_001105721	Missense_Mutation	740	514	172	G/C	Ggc/Tgc	G	C	172	0.01	DELETERIOUS	NA	NA	NA	NA	NA	NA	NA	NA	NA	NA	NA
3_3932583_C/T	Notch1_119	0.0714286	3	3932583	C	T	+	3/34	Notch1	NM_001105721	Silent	583	357	119	L	ctG/ctA	L	L	119	1	TOLERATED	NA	NA	NA	NA	NA	NA	NA	NA	NA	NA	NA
3_3932597_C/T	Notch1_115	0.0714286	3	3932597	C	T	+	3/34	Notch1	NM_001105721	Missense_Mutation	569	343	115	G/R	Ggg/Agg	G	R	115	0.16	TOLERATED	NA	NA	NA	NA	NA	NA	NA	NA	NA	NA	NA
3_3932605_C/T	Notch1_112	0.0714286	3	3932605	C	T	+	3/34	Notch1	NM_001105721	Missense_Mutation	561	335	112	R/H	cGc/cAc	R	H	112	0.2	TOLERATED	NA	NA	NA	NA	NA	NA	NA	NA	NA	NA	NA
3_3932608_C/T	Notch1_111	0.0714286	3	3932608	C	T	+	3/34	Notch1	NM_001105721	Missense_Mutation	558	332	111	C/Y	tGc/tAc	C	Y	111	0	DELETERIOUS	NA	NA	NA	NA	NA	NA	NA	NA	NA	NA	NA
3_3932618_C/T	Notch1_108	0.142857	3	3932618	C	T	+	3/34	Notch1	NM_001105721	Missense_Mutation	548	322	108	A/T	Gcc/Acc	A	T	108	0.31	TOLERATED	NA	NA	NA	NA	NA	NA	NA	NA	NA	NA	NA
3_3932633_C/T	Notch1_103	0.0714286	3	3932633	C	T	+	3/34	Notch1	NM_001105721	Missense_Mutation	533	307	103	A/T	Gcc/Acc	A	T	103	0.52	TOLERATED	NA	NA	NA	NA	NA	NA	NA	NA	NA	NA	NA
3_3932643_C/T	Notch1_99	0.0714286	3	3932643	C	T	+	3/34	Notch1	NM_001105721	Silent	523	297	99	L	ctG/ctA	L	L	99	0.91	TOLERATED	NA	NA	NA	NA	NA	NA	NA	NA	NA	NA	NA
3_3932659_G/T	Notch1_94	0.0714286	3	3932659	G	T	+	3/34	Notch1	NM_001105721	Missense_Mutation	507	281	94	S/Y	tCt/tAt	S	Y	94	0.04	DELETERIOUS	NA	NA	NA	NA	NA	NA	NA	NA	NA	NA	NA
3_3949148_C/A	Notch1_46	0.142857	3	3949148	C	A	+	2/34	Notch1	NM_001105721	Missense_Mutation	363	137	46	C/F	tGt/tTt	C	F	46	0	DELETERIOUS	NA	NA	NA	NA	NA	NA	NA	NA	NA	NA	NA
3_3949148_C/T	Notch1_46	0.142857	3	3949148	C	T	+	2/34	Notch1	NM_001105721	Missense_Mutation	363	137	46	C/Y	tGt/tAt	C	Y	46	0.01	DELETERIOUS	NA	NA	NA	NA	NA	NA	NA	NA	NA	NA	NA
3_3949152_C/T	Notch1_45	0.0714286	3	3949152	C	T	+	2/34	Notch1	NM_001105721	Missense_Mutation	359	133	45	A/T	Gcc/Acc	A	T	45	1	TOLERATED	NA	NA	NA	NA	NA	NA	NA	NA	NA	NA	NA
3_3949176_A/T	Notch1_37	0.0714286	3	3949176	A	T	+	2/34	Notch1	NM_001105721	Missense_Mutation	335	109	37	C/S	Tgc/Agc	C	S	37	0	DELETERIOUS	NA	NA	NA	NA	NA	NA	NA	NA	NA	NA	NA
3_3949181_C/T	Notch1_35	0.0714286	3	3949181	C	T	+	2/34	Notch1	NM_001105721	Missense_Mutation	330	104	35	G/E	gGg/gAg	G	E	35	0.02	DELETERIOUS	NA	NA	NA	NA	NA	NA	NA	NA	NA	NA	NA
3_3949198_C/T	Notch1_29	0.0714286	3	3949198	C	T	+	2/34	Notch1	NM_001105721	Silent	313	87	29	G	ggG/ggA	G	G	29	0.2	TOLERATED	NA	NA	NA	NA	NA	NA	NA	NA	NA	NA	NA
3_3949219_C/T	Notch1_22	0.0714286	3	3949219	C	T	+	2/34	Notch1	NM_001105721	Silent	292	66	22	L	ttG/ttA	L	L	22	1	TOLERATED	NA	NA	NA	NA	NA	NA	NA	NA	NA	NA	NA
4_179500837_C/T	Kras_92	0.0714286	4	179500837	C	T	+	2/4	Kras	NM_031515	Missense_Mutation	274	274	92	D/N	Gat/Aat	D	N	92	0.05	TOLERATED	Kras	Kras.p.D92	p.D92Y	large_intestine,breast	adenoma,carcinoma	COSM557	Substitution-Missense	PATHOGENIC	p.D/N	p.D/Y	FALSE
4_179500840_C/T	Kras_91	0.0714286	4	179500840	C	T	+	2/4	Kras	NM_031515	Missense_Mutation	271	271	91	E/K	Gaa/Aaa	E	K	91	0.54	TOLERATED	Kras	Kras.p.E91	p.E91G	skin	carcinoma	COSM6903506	Substitution-Missense	PATHOGENIC	p.E/K	p.E/G	FALSE
4_179500864_C/T	Kras_83	0.0714286	4	179500864	C	T	+	2/4	Kras	NM_031515	Missense_Mutation	247	247	83	A/T	Gcc/Acc	A	T	83	0.06	TOLERATED	NA	NA	NA	NA	NA	NA	NA	NA	NA	NA	NA
4_179500881_C/T	Kras_77	0.0714286	4	179500881	C	T	+	2/4	Kras	NM_031515	Missense_Mutation	230	230	77	G/D	gGc/gAc	G	D	77	0	DELETERIOUS	Kras	Kras.p.G77	p.G77A,p.G77S,p.G77D	haematopoietic_and_lymphoid_tissue,skin,lung	lymphoid_neoplasm,carcinoma,carcinoid-endocrine_tumour	COSM4775087,COSM6903504,COSM9869311	Substitution-Missense	PATHOGENIC	p.G/D	p.G/A,p.G/S,p.G/D	FALSE,TRUE
4_179500888_C/T	Kras_75	0.0714286	4	179500888	C	T	+	2/4	Kras	NM_031515	Missense_Mutation	223	223	75	G/R	Ggg/Agg	G	R	75	0	DELETERIOUS	NA	NA	NA	NA	NA	NA	NA	NA	NA	NA	NA
4_179500906_C/T	Kras_69	0.0714286	4	179500906	C	T	+	2/4	Kras	NM_031515	Missense_Mutation	205	205	69	D/N	Gac/Aac	D	N	69	0.04	DELETERIOUS	Kras	Kras.p.D69	p.D69G	endometrium	carcinoma	COSM1360843	Substitution-Missense	PATHOGENIC	p.D/N	p.D/G	FALSE
4_179500907_C/T	Kras_68	0.142857	4	179500907	C	T	+	2/4	Kras	NM_031515	Silent	204	204	68	R	agG/agA	R	R	68	1	TOLERATED	Kras	Kras.p.R68	p.R68S,p.R68K,p.R68M,p.R68W	large_intestine,endometrium,testis,liver,salivary_gland,biliary_tract,haematopoietic_and_lymphoid_tissue	carcinoma,germ_cell_tumour,haematopoietic_neoplasm	COSM183929,COSM98455,COSM9118711,COSM4940849,COSM7409561	Substitution-Missense	PATHOGENIC	p.R/%/D	p.R/S,p.R/K,p.R/M,p.R/W	FALSE
4_179500910_C/T	Kras_67	0.0714286	4	179500910	C	T	+	2/4	Kras	NM_031515	Missense_Mutation	201	201	67	M/I	atG/atA	M	I	67	0.2	TOLERATED	Kras	Kras.p.M67	p.M67L,p.M67I	pancreas,haematopoietic_and_lymphoid_tissue	carcinoma,lymphoid_neoplasm	COSM329471,COSM7335341	Substitution-Missense	PATHOGENIC	p.M/I	p.M/L,p.M/I	FALSE,TRUE
4_179500917_C/T	Kras_65	0.0714286	4	179500917	C	T	+	2/4	Kras	NM_031515	Missense_Mutation	194	194	65	S/N	aGt/aAt	S	N	65	0.33	TOLERATED	Kras	Kras.p.S65	p.S65I,p.S65N	haematopoietic_and_lymphoid_tissue,thyroid,pancreas	lymphoid_neoplasm,carcinoma	COSM5044326,COSM6188539	Substitution-Missense	PATHOGENIC	p.S/N	p.S/I,p.S/N	FALSE,TRUE
4_179500922_C/T	Kras_63	0.142857	4	179500922	C	T	+	2/4	Kras	NM_031515	Silent	189	189	63	E	gaG/gaA	E	E	63	1	TOLERATED	Kras	Kras.p.E63	p.E63K,p.E63=	haematopoietic_and_lymphoid_tissue,genital_tract,large_intestine,pancreas,urinary_tract,central_nervous_system,thyroid,skin	lymphoid_neoplasm,germ_cell_tumour,carcinoma,carcinoid-endocrine_tumour,other,primitive_neuroectodermal_tumour-medulloblastoma,malignant_melanoma	COSM27159,COSM1168051	Substitution-Missense,Substitution-coding-silent	PATHOGENIC	p.E/%/D	p.E/K,p.E/=	FALSE
4_179500925_C/T	Kras_62	0.0714286	4	179500925	C	T	+	2/4	Kras	NM_031515	Silent	186	186	62	E	gaG/gaA	E	E	62	1	TOLERATED	Kras	Kras.p.E62	p.E62=,p.E62D,p.E62Q,p.E62G,p.E62K	pancreas,large_intestine,skin,endometrium	carcinoma,malignant_melanoma	COSM8430952,COSM556,COSM9312098,COSM6904028,COSM3459505	Substitution-coding-silent,Substitution-Missense	PATHOGENIC	p.E/%/D	p.E/=,p.E/D,p.E/Q,p.E/G,p.E/K	FALSE
4_179500933_C/T	Kras_60	0.0714286	4	179500933	C	T	+	2/4	Kras	NM_031515	Missense_Mutation	178	178	60	G/S	Ggt/Agt	G	S	60	0	DELETERIOUS	Kras	Kras.p.G60	p.G60=,p.G60D,p.G60A,p.G60R,p.G60V,p.G60S	pancreas,haematopoietic_and_lymphoid_tissue,large_intestine,urinary_tract,thyroid,stomach,prostate,genital_tract,skin,cervix	carcinoma,lymphoid_neoplasm,haematopoietic_neoplasm,germ_cell_tumour,malignant_melanoma,NS,carcinoid-endocrine_tumour	COSM253757,COSM87290,COSM548,COSM4384680,COSM1168050,COSM1667041,COSM8110970,COSM6904713	Substitution-coding-silent,Substitution-Missense	PATHOGENIC	p.G/S	p.G/=,p.G/D,p.G/A,p.G/R,p.G/V,p.G/S	FALSE,TRUE
4_67401461_C/T	Braf_641	0.0714286	4	67401461	C	T	+	18/20	Braf	NM_001378474	Missense_Mutation	1949	1922	641	C/Y	tGc/tAc	C	Y	641	0	DELETERIOUS	NA	NA	NA	NA	NA	NA	NA	NA	NA	NA	NA
4_67401476_C/T	Braf_636	0.0714286	4	67401476	C	T	+	18/20	Braf	NM_001378474	Missense_Mutation	1934	1907	636	R/K	aGa/aAa	R	K	636	0.43	TOLERATED	NA	NA	NA	NA	NA	NA	NA	NA	NA	NA	NA
4_67401503_C/T	Braf_627	0.0714286	4	67401503	C	T	+	18/20	Braf	NM_001378474	Missense_Mutation	1907	1880	627	R/Q	cGg/cAg	R	Q	627	0.3	TOLERATED	Braf	Braf.p.R682	p.R682Q,p.R682W	endometrium,stomach,large_intestine,lung	carcinoma	COSM26447,COSM365398	Substitution-Missense	PATHOGENIC	p.R/Q	p.R/Q,p.R/W	TRUE,FALSE
5_107825154_C/T	Cdkn2a_131	0.0714286	5	107825154	C	T	+	6/8	Cdkn2a	NM_031550	Silent	438	393	131	T	acG/acA	NA	NA	NA	NA	NA	NA	NA	NA	NA	NA	NA	NA	NA	NA	NA	NA
5_107825163_C/T	Cdkn2a_128	0.0714286	5	107825163	C	T	+	6/8	Cdkn2a	NM_031550	Silent	429	384	128	P	ccG/ccA	NA	NA	NA	NA	NA	NA	NA	NA	NA	NA	NA	NA	NA	NA	NA	NA
5_107825227_G/A	Cdkn2a_107	0.142857	5	107825227	G	A	+	6/8	Cdkn2a	NM_031550	Missense_Mutation	365	320	107	S/L	tCg/tTg	NA	NA	NA	NA	NA	NA	NA	NA	NA	NA	NA	NA	NA	NA	NA	NA
5_107825235_G/A	Cdkn2a_104	0.0714286	5	107825235	G	A	+	6/8	Cdkn2a	NM_031550	Silent	357	312	104	A	gcC/gcT	NA	NA	NA	NA	NA	NA	NA	NA	NA	NA	NA	NA	NA	NA	NA	NA
5_107832249_G/A	Cdkn2a_38	0.0714286	5	107832249	G	A	+	1/8	Cdkn2a	NM_031550	Missense_Mutation	157	112	38	R/C	Cgt/Tgt	NA	NA	NA	NA	NA	NA	NA	NA	NA	NA	NA	NA	NA	NA	NA	NA
5_107832251_C/T	Cdkn2a_37	0.0714286	5	107832251	C	T	+	1/8	Cdkn2a	NM_031550	Missense_Mutation	155	110	37	G/D	gGt/gAt	NA	NA	NA	NA	NA	Cdkn2a	Cdkn2a.p.G45	p.G45D,p.G45R,p.G45S	biliary_tract,upper_aerodigestive_tract,prostate,ovary	other,carcinoma	COSM33786,COSM9264859,COSM13268	Substitution-Missense	PATHOGENIC	p.G/D	p.G/D,p.G/R,p.G/S	TRUE,FALSE
5_107832285_C/T	Cdkn2a_26	0.0714286	5	107832285	C	T	+	1/8	Cdkn2a	NM_031550	Missense_Mutation	121	76	26	A/T	Gcc/Acc	NA	NA	NA	NA	NA	Cdkn2a	Cdkn2a.p.A34	p.A34T,p.A34P,p.A34V,p.A34=,p.A34S	central_nervous_system,lung,skin,large_intestine,liver,haematopoietic_and_lymphoid_tissue,upper_aerodigestive_tract	glioma,carcinoma,adnexal_tumour,haematopoietic_neoplasm	COSM13786,COSM29606,COSM5991490,COSM9114468,COSM13799,COSM13650,COSM7330404	Substitution-Missense,Substitution-coding-silent	PATHOGENIC,NEUTRAL	p.A/T	p.A/T,p.A/P,p.A/V,p.A/=,p.A/S	TRUE,FALSE
5_107832289_C/T	Cdkn2a_24	0.0714286	5	107832289	C	T	+	1/8	Cdkn2a	NM_031550	Silent	117	72	24	L	ctG/ctA	NA	NA	NA	NA	NA	Cdkn2a	Cdkn2a.p.L32	p.L32P,p.L32Q,p.L32=,p.L32R	skin,pancreas,lung,oesophagus	malignant_melanoma,carcinoma	COSM6985533,COSM6985627,COSM8741101,COSM9861879	Substitution-Missense,Substitution-coding-silent	PATHOGENIC,NEUTRAL	p.L/%/D	p.L/P,p.L/Q,p.L/=,p.L/R	FALSE
5_107832307_G/T	Cdkn2a_18	0.0714286	5	107832307	G	T	+	1/8	Cdkn2a	NM_031550	Missense_Mutation	99	54	18	H/Q	caC/caA	NA	NA	NA	NA	NA	Cdkn2a	Cdkn2a.p.E26	p.E26=,p.E26K,p.E26*,p.E26D	biliary_tract,ovary,cervix,haematopoietic_and_lymphoid_tissue	carcinoma,haematopoietic_neoplasm	COSM12745,COSM13273,COSM13593,COSM13538	Substitution-coding-silent,Substitution-Missense,Substitution-Nonsense	NEUTRAL	p.H/Q	p.E/=,p.E/K,p.E/*,p.E/D	FALSE
5_107832310_C/T	Cdkn2a_17	0.142857	5	107832310	C	T	+	1/8	Cdkn2a	NM_031550	Silent	96	51	17	E	gaG/gaA	NA	NA	NA	NA	NA	Cdkn2a	Cdkn2a.p.V25	p.V25*,p.V25G	upper_aerodigestive_tract,kidney	carcinoma	COSM33782,COSM1645939	Deletion-Frameshift,Substitution-Missense	na,NEUTRAL	p.E/%/D	p.V/*,p.V/G	FALSE
5_107832317_C/T	Cdkn2a_15	0.0714286	5	107832317	C	T	+	1/8	Cdkn2a	NM_031550	Missense_Mutation	89	44	15	G/D	gGc/gAc	NA	NA	NA	NA	NA	Cdkn2a	Cdkn2a.p.G23	p.G23V,p.G23S,p.G23R,p.G23=,p.G23D,p.G23C	liver,skin,lung,oesophagus,ovary,pancreas,stomach,haematopoietic_and_lymphoid_tissue,penis	carcinoma,malignant_melanoma,haematopoietic_neoplasm	COSM1247973,COSM5628983,COSM8196597,COSM13511,COSM13800,COSM4415666,COSM8434050,COSM133173	Substitution-Missense,Substitution-coding-silent	PATHOGENIC,NEUTRAL,na	p.G/D	p.G/V,p.G/S,p.G/R,p.G/=,p.G/D,p.G/C	FALSE,TRUE
5_107832324_C/T	Cdkn2a_13	0.142857	5	107832324	C	T	+	1/8	Cdkn2a	NM_031550	Missense_Mutation	82	37	13	A/T	Gcc/Acc	NA	NA	NA	NA	NA	Cdkn2a	Cdkn2a.p.A21	p.A21*,p.A21D,p.A21P	oesophagus,lung,upper_aerodigestive_tract,liver	carcinoma	COSM6985497,COSM13631,COSM1247972	Deletion-Frameshift,Substitution-Missense	na,PATHOGENIC	p.A/T	p.A/*,p.A/D,p.A/P	FALSE
5_107832330_C/T	Cdkn2a_11	0.0714286	5	107832330	C	T	+	1/8	Cdkn2a	NM_031550	Missense_Mutation	76	31	11	A/T	Gca/Aca	NA	NA	NA	NA	NA	Cdkn2a	Cdkn2a.p.A19	p.A19=	skin	carcinoma	COSM9799713	Substitution-coding-silent	NEUTRAL	p.A/T	p.A/=	FALSE
5_107832347_G/T	Cdkn2a_5	0.0714286	5	107832347	G	T	+	1/8	Cdkn2a	NM_031550	Missense_Mutation	59	14	5	A/E	gCa/gAa	NA	NA	NA	NA	NA	Cdkn2a	Cdkn2a.p.A13	p.A13T,p.A13D	pancreas,upper_aerodigestive_tract	carcinoma	COSM8426063,COSM3724570	Substitution-Missense	na,NEUTRAL	p.A/E	p.A/T,p.A/D	FALSE
5_151906003_C/T	Arid1a_1912	0.0714286	5	151906003	C	T	+	19/19	Arid1a	NM_001106635	Silent	5749	5735	1912	*	tGa/tAa	*	*	1912	NA	NA	NA	NA	NA	NA	NA	NA	NA	NA	NA	NA	NA
5_151906017_C/T	Arid1a_1907	0.0714286	5	151906017	C	T	+	19/19	Arid1a	NM_001106635	Silent	5735	5721	1907	L	ttG/ttA	L	L	1907	1	TOLERATED	NA	NA	NA	NA	NA	NA	NA	NA	NA	NA	NA
5_151906031_C/T	Arid1a_1903	0.0714286	5	151906031	C	T	+	19/19	Arid1a	NM_001106635	Missense_Mutation	5721	5707	1903	D/N	Gat/Aat	D	N	1903	0	DELETERIOUS_(*WARNING!_Low_confidence)	NA	NA	NA	NA	NA	NA	NA	NA	NA	NA	NA
5_151906040_C/T	Arid1a_1900	0.0714286	5	151906040	C	T	+	19/19	Arid1a	NM_001106635	Missense_Mutation	5712	5698	1900	V/I	Gtc/Atc	V	I	1900	0	DELETERIOUS_(*WARNING!_Low_confidence)	NA	NA	NA	NA	NA	NA	NA	NA	NA	NA	NA
5_151906059_C/T	Arid1a_1893	0.0714286	5	151906059	C	T	+	19/19	Arid1a	NM_001106635	Missense_Mutation	5693	5679	1893	M/I	atG/atA	M	I	1893	0.13	TOLERATED	NA	NA	NA	NA	NA	NA	NA	NA	NA	NA	NA
5_151906062_C/T	Arid1a_1892	0.0714286	5	151906062	C	T	+	19/19	Arid1a	NM_001106635	Silent	5690	5676	1892	L	ctG/ctA	L	L	1892	1	TOLERATED	NA	NA	NA	NA	NA	NA	NA	NA	NA	NA	NA
5_151906071_C/T	Arid1a_1889	0.0714286	5	151906071	C	T	+	19/19	Arid1a	NM_001106635	Silent	5681	5667	1889	V	gtG/gtA	V	V	1889	1	TOLERATED	NA	NA	NA	NA	NA	NA	NA	NA	NA	NA	NA
5_151906612_G/A	Arid1a_1709	0.0714286	5	151906612	G	A	+	19/19	Arid1a	NM_001106635	Missense_Mutation	5140	5126	1709	P/L	cCt/cTt	P	L	1709	0	DELETERIOUS_(*WARNING!_Low_confidence)	NA	NA	NA	NA	NA	NA	NA	NA	NA	NA	NA
5_151906623_G/A	Arid1a_1705	0.0714286	5	151906623	G	A	+	19/19	Arid1a	NM_001106635	Silent	5129	5115	1705	S	agC/agT	S	S	1705	1	TOLERATED	NA	NA	NA	NA	NA	NA	NA	NA	NA	NA	NA
5_151906683_G/A	Arid1a_1685	0.0714286	5	151906683	G	A	+	19/19	Arid1a	NM_001106635	Silent	5069	5055	1685	N	aaC/aaT	N	N	1685	1	TOLERATED	NA	NA	NA	NA	NA	NA	NA	NA	NA	NA	NA
5_151906724_C/T	Arid1a_1672	0.0714286	5	151906724	C	T	+	19/19	Arid1a	NM_001106635	Missense_Mutation	5028	5014	1672	V/M	Gtg/Atg	V	M	1672	0.14	TOLERATED	Arid1a	Arid1a.p.V2046	p.V2046=,p.V2046A	prostate,skin,large_intestine	carcinoma,malignant_melanoma	COSM2235592,COSM5380523	Substitution-coding-silent,Substitution-Missense	na,PATHOGENIC	p.V/M	p.V/=,p.V/A	FALSE
5_151906748_C/T	Arid1a_1664	0.0714286	5	151906748	C	T	+	19/19	Arid1a	NM_001106635	Missense_Mutation	5004	4990	1664	D/N	Gac/Aac	D	N	1664	0	DELETERIOUS_(*WARNING!_Low_confidence)	NA	NA	NA	NA	NA	NA	NA	NA	NA	NA	NA
5_151906754_C/T	Arid1a_1662	0.0714286	5	151906754	C	T	+	19/19	Arid1a	NM_001106635	Missense_Mutation	4998	4984	1662	E/K	Gaa/Aaa	E	K	1662	0.09	TOLERATED	NA	NA	NA	NA	NA	NA	NA	NA	NA	NA	NA
5_151906764_C/T	Arid1a_1658	0.0714286	5	151906764	C	T	+	19/19	Arid1a	NM_001106635	Silent	4988	4974	1658	E	gaG/gaA	E	E	1658	1	TOLERATED	NA	NA	NA	NA	NA	NA	NA	NA	NA	NA	NA
5_151906768_T/C	Arid1a_1657	0.0714286	5	151906768	T	C	+	19/19	Arid1a	NM_001106635	Missense_Mutation	4984	4970	1657	Y/C	tAt/tGt	Y	C	1657	0	DELETERIOUS_(*WARNING!_Low_confidence)	NA	NA	NA	NA	NA	NA	NA	NA	NA	NA	NA
5_151907170_G/A	Arid1a_1523	0.142857	5	151907170	G	A	+	19/19	Arid1a	NM_001106635	Missense_Mutation	4582	4568	1523	P/L	cCc/cTc	P	L	1523	0	DELETERIOUS_(*WARNING!_Low_confidence)	Arid1a	Arid1a.p.P1897	p.P1897L,p.P1897=	endometrium,stomach,large_intestine	carcinoma	COSM907752,COSM7609213	Substitution-Missense,Substitution-coding-silent	PATHOGENIC,NEUTRAL	p.P/L	p.P/L,p.P/=	TRUE,FALSE
5_151907171_G/A	Arid1a_1523	0.142857	5	151907171	G	A	+	19/19	Arid1a	NM_001106635	Missense_Mutation	4581	4567	1523	P/S	Ccc/Tcc	P	S	1523	0	DELETERIOUS_(*WARNING!_Low_confidence)	Arid1a	Arid1a.p.P1897	p.P1897L,p.P1897=	endometrium,stomach,large_intestine	carcinoma	COSM907752,COSM7609213	Substitution-Missense,Substitution-coding-silent	PATHOGENIC,NEUTRAL	p.P/S	p.P/L,p.P/=	FALSE
5_151907181_C/T	Arid1a_1519	0.0714286	5	151907181	C	T	+	19/19	Arid1a	NM_001106635	Silent	4571	4557	1519	E	gaG/gaA	E	E	1519	1	TOLERATED	NA	NA	NA	NA	NA	NA	NA	NA	NA	NA	NA
5_151907301_C/T	Arid1a_1479	0.0714286	5	151907301	C	T	+	19/19	Arid1a	NM_001106635	Silent	4451	4437	1479	E	gaG/gaA	E	E	1479	1	TOLERATED	NA	NA	NA	NA	NA	NA	NA	NA	NA	NA	NA
5_151907689_C/T	Arid1a_1350	0.0714286	5	151907689	C	T	+	19/19	Arid1a	NM_001106635	Missense_Mutation	4063	4049	1350	R/Q	cGa/cAa	R	Q	1350	0.09	TOLERATED	NA	NA	NA	NA	NA	NA	NA	NA	NA	NA	NA
5_151910365_G/C	Arid1a_1335	0.0714286	5	151910365	G	C	+	18/19	Arid1a	NM_001106635	Missense_Mutation	4019	4005	1335	S/R	agC/agG	S	R	1335	0	DELETERIOUS_(*WARNING!_Low_confidence)	NA	NA	NA	NA	NA	NA	NA	NA	NA	NA	NA
5_151910477_C/T	Arid1a_1298	0.0714286	5	151910477	C	T	+	18/19	Arid1a	NM_001106635	Nonsense_Mutation	3907	3893	1298	W/*	tGg/tAg	W	*	1298	NA	NA	NA	NA	NA	NA	NA	NA	NA	NA	NA	NA	NA
5_151910849_C/T	Arid1a_1274	0.0714286	5	151910849	C	T	+	17/19	Arid1a	NM_001106635	Missense_Mutation	3834	3820	1274	V/M	Gtg/Atg	V	M	1274	0.06	TOLERATED	NA	NA	NA	NA	NA	NA	NA	NA	NA	NA	NA
5_151912610_C/T	Arid1a_891	0.0714286	5	151912610	C	T	+	14/19	Arid1a	NM_001106635	Missense_Mutation	2685	2671	891	G/R	Gga/Aga	G	R	891	0.09	TOLERATED	Arid1a	Arid1a.p.G1274	p.G1274*	lung	carcinoma	COSM3977547	Substitution-Nonsense	PATHOGENIC	p.G/R	p.G/*	FALSE
5_151912685_C/T	Arid1a_866	0.0714286	5	151912685	C	T	+	14/19	Arid1a	NM_001106635	Missense_Mutation	2610	2596	866	G/R	Ggg/Agg	G	R	866	0.26	TOLERATED	NA	NA	NA	NA	NA	NA	NA	NA	NA	NA	NA
5_151913364_C/T	Arid1a_854	0.0714286	5	151913364	C	T	+	13/19	Arid1a	NM_001106635	Missense_Mutation	2575	2561	854	R/K	aGg/aAg	R	K	854	0.77	TOLERATED	NA	NA	NA	NA	NA	NA	NA	NA	NA	NA	NA
5_151913373_C/T	Arid1a_851	0.142857	5	151913373	C	T	+	13/19	Arid1a	NM_001106635	Missense_Mutation	2566	2552	851	G/D	gGc/gAc	G	D	851	0.45	TOLERATED	Arid1a	Arid1a.p.G1234	p.G1234C,p.G1234D	breast,stomach,haematopoietic_and_lymphoid_tissue	carcinoma,haematopoietic_neoplasm	COSM9119192,COSM8468750,COSM7630724	Substitution-Missense	PATHOGENIC	p.G/D	p.G/C,p.G/D	FALSE,TRUE
5_151913374_C/T	Arid1a_851	0.142857	5	151913374	C	T	+	13/19	Arid1a	NM_001106635	Missense_Mutation	2565	2551	851	G/S	Ggc/Agc	G	S	851	1	TOLERATED	Arid1a	Arid1a.p.G1234	p.G1234C,p.G1234D	breast,stomach,haematopoietic_and_lymphoid_tissue	carcinoma,haematopoietic_neoplasm	COSM9119192,COSM8468750,COSM7630724	Substitution-Missense	PATHOGENIC	p.G/S	p.G/C,p.G/D	FALSE
5_151913383_C/T	Arid1a_848	0.0714286	5	151913383	C	T	+	13/19	Arid1a	NM_001106635	Missense_Mutation	2556	2542	848	D/N	Gat/Aat	D	N	848	0.13	TOLERATED	Arid1a	Arid1a.p.D1231	p.D1231N	breast	carcinoma	COSM6849565	Substitution-Missense	PATHOGENIC	p.D/N	p.D/N	TRUE
5_151913406_C/T	Arid1a_840	0.0714286	5	151913406	C	T	+	13/19	Arid1a	NM_001106635	Missense_Mutation	2533	2519	840	R/H	cGc/cAc	R	H	840	0.07	TOLERATED	Arid1a	Arid1a.p.R1223	p.R1223H,p.R1223C	urinary_tract,stomach,large_intestine,kidney	carcinoma	COSM1183546,COSM278970	Substitution-Missense	PATHOGENIC	p.R/H	p.R/H,p.R/C	TRUE,FALSE
5_151913409_C/T	Arid1a_839	0.0714286	5	151913409	C	T	+	13/19	Arid1a	NM_001106635	Missense_Mutation	2530	2516	839	G/E	gGg/gAg	G	E	839	0.04	DELETERIOUS	Arid1a	Arid1a.p.G1222	p.G1222E	central_nervous_system	glioma	COSM6973071	Substitution-Missense	PATHOGENIC	p.G/E	p.G/E	TRUE
5_151913411_C/T	Arid1a_838	0.0714286	5	151913411	C	T	+	13/19	Arid1a	NM_001106635	Missense_Mutation	2528	2514	838	M/I	atG/atA	M	I	838	0.24	TOLERATED	Arid1a	Arid1a.p.M1221	p.M1221I,p.M1221R,p.M1221T	soft_tissue,lung	rhabdomyosarcoma,sarcoma,carcinoma	COSM9225124,COSM8462388,COSM680172	Substitution-Missense	PATHOGENIC	p.M/I	p.M/I,p.M/R,p.M/T	TRUE,FALSE
5_151913438_C/T	Arid1a_829	0.142857	5	151913438	C	T	+	13/19	Arid1a	NM_001106635	Silent	2501	2487	829	Q	caG/caA	Q	Q	829	1	TOLERATED	Arid1a	Arid1a.p.Q1212	p.Q1212*,p.Q1212E,p.Q1212L	urinary_tract,pancreas,endometrium,breast,haematopoietic_and_lymphoid_tissue,NS,liver,skin	carcinoma,lymphoid_neoplasm,malignant_melanoma	COSM254541,COSM6942827,COSM328953	Substitution-Nonsense,Substitution-Missense	PATHOGENIC	p.Q/%/D	p.Q/*,p.Q/E,p.Q/L	FALSE
5_151915164_G/T	Arid1a_751	0.0714286	5	151915164	G	T	+	11/19	Arid1a	NM_001106635	Silent	2267	2253	751	P	ccC/ccA	P	P	751	1	TOLERATED	Arid1a	Arid1a.p.P1133	p.P1133S,p.P1133=,p.P1133T	skin,prostate,endometrium,NS,stomach	carcinoma	COSM9800882,COSM9495832,COSM907710,COSM6917783,COSM6969281	Substitution-Missense,Substitution-coding-silent	PATHOGENIC,NEUTRAL	p.P/%/D	p.P/S,p.P/=,p.P/T	FALSE
5_151915191_C/T	Arid1a_742	0.0714286	5	151915191	C	T	+	11/19	Arid1a	NM_001106635	Silent	2240	2226	742	K	aaG/aaA	K	K	742	1	TOLERATED	NA	NA	NA	NA	NA	NA	NA	NA	NA	NA	NA
5_151915199_C/T	Arid1a_740	0.0714286	5	151915199	C	T	+	11/19	Arid1a	NM_001106635	Missense_Mutation	2232	2218	740	D/N	Gat/Aat	D	N	740	0.11	TOLERATED	NA	NA	NA	NA	NA	NA	NA	NA	NA	NA	NA
5_151915229_C/T	Arid1a_730	0.0714286	5	151915229	C	T	+	11/19	Arid1a	NM_001106635	Missense_Mutation	2202	2188	730	D/N	Gac/Aac	D	N	730	0.33	TOLERATED	Arid1a	Arid1a.p.D1112	p.D1112N,p.D1112H	urinary_tract,large_intestine	carcinoma	COSM7163976,COSM4663224	Substitution-Missense	PATHOGENIC	p.D/N	p.D/N,p.D/H	TRUE,FALSE
5_151915319_C/T	Arid1a_700	0.0714286	5	151915319	C	T	+	11/19	Arid1a	NM_001106635	Missense_Mutation	2112	2098	700	V/M	Gtg/Atg	V	M	700	0.19	TOLERATED	NA	NA	NA	NA	NA	NA	NA	NA	NA	NA	NA
5_151917050_C/T	Arid1a_634	0.0714286	5	151917050	C	T	+	10/19	Arid1a	NM_001106635	Missense_Mutation	1915	1901	634	G/D	gGt/gAt	G	D	634	0.4	TOLERATED	NA	NA	NA	NA	NA	NA	NA	NA	NA	NA	NA
5_151917051_C/T	Arid1a_634	0.0714286	5	151917051	C	T	+	10/19	Arid1a	NM_001106635	Missense_Mutation	1914	1900	634	G/S	Ggt/Agt	G	S	634	0.65	TOLERATED	NA	NA	NA	NA	NA	NA	NA	NA	NA	NA	NA
5_151917053_C/T	Arid1a_633	0.0714286	5	151917053	C	T	+	10/19	Arid1a	NM_001106635	Missense_Mutation	1912	1898	633	G/D	gGt/gAt	G	D	633	0.14	TOLERATED	NA	NA	NA	NA	NA	NA	NA	NA	NA	NA	NA
5_151919609_G/A	Arid1a_515	0.0714286	5	151919609	G	A	+	7/19	Arid1a	NM_001106635	Missense_Mutation	1558	1544	515	S/F	tCt/tTt	S	F	515	0.49	TOLERATED	NA	NA	NA	NA	NA	NA	NA	NA	NA	NA	NA
5_151919636_C/T	Arid1a_506	0.0714286	5	151919636	C	T	+	7/19	Arid1a	NM_001106635	Missense_Mutation	1531	1517	506	G/E	gGg/gAg	G	E	506	1	TOLERATED	NA	NA	NA	NA	NA	NA	NA	NA	NA	NA	NA
5_151919642_G/C	Arid1a_504	0.0714286	5	151919642	G	C	+	7/19	Arid1a	NM_001106635	Missense_Mutation	1525	1511	504	P/R	cCa/cGa	P	R	504	0.12	TOLERATED	Arid1a	Arid1a.p.P886	p.P886S,p.P886L	skin,liver	malignant_melanoma,carcinoma	COSM5380513,COSM5990636	Substitution-Missense	PATHOGENIC	p.P/R	p.P/S,p.P/L	FALSE
5_151919648_C/T	Arid1a_502	0.0714286	5	151919648	C	T	+	7/19	Arid1a	NM_001106635	Missense_Mutation	1519	1505	502	C/Y	tGt/tAt	C	Y	502	1	TOLERATED	Arid1a	Arid1a.p.C884	p.C884*	lung,endometrium,upper_aerodigestive_tract	carcinoma,carcinoid-endocrine_tumour	COSM2235464,COSM6973372,COSM6917588	Substitution-Nonsense,Insertion-Frameshift	PATHOGENIC,na	p.C/Y	p.C/*	FALSE
5_151919660_C/T	Arid1a_498	0.0714286	5	151919660	C	T	+	7/19	Arid1a	NM_001106635	Missense_Mutation	1507	1493	498	G/E	gGg/gAg	G	E	498	0.2	TOLERATED	NA	NA	NA	NA	NA	NA	NA	NA	NA	NA	NA
5_151919664_C/T	Arid1a_497	0.0714286	5	151919664	C	T	+	7/19	Arid1a	NM_001106635	Missense_Mutation	1503	1489	497	V/I	Gtt/Att	V	I	497	0.37	TOLERATED	NA	NA	NA	NA	NA	NA	NA	NA	NA	NA	NA
5_151919669_G/T	Arid1a_495	0.0714286	5	151919669	G	T	+	7/19	Arid1a	NM_001106635	Missense_Mutation	1498	1484	495	P/H	cCt/cAt	P	H	495	0.03	DELETERIOUS	Arid1a	Arid1a.p.P877	p.P877L	liver	carcinoma	COSM5990635	Substitution-Missense	PATHOGENIC	p.P/H	p.P/L	FALSE
5_151919683_C/T	Arid1a_490	0.0714286	5	151919683	C	T	+	7/19	Arid1a	NM_001106635	Missense_Mutation	1484	1470	490	M/I	atG/atA	M	I	490	0.43	TOLERATED	Arid1a	Arid1a.p.M872	p.M872T	endometrium	carcinoma	COSM5347080	Substitution-Missense	PATHOGENIC	p.M/I	p.M/T	FALSE
5_151919709_C/T	Arid1a_482	0.142857	5	151919709	C	T	+	7/19	Arid1a	NM_001106635	Missense_Mutation	1458	1444	482	G/S	Ggc/Agc	G	S	482	0.81	TOLERATED	Arid1a	Arid1a.p.G864	p.G864V,p.G864=	upper_aerodigestive_tract,ovary	carcinoma	COSM8370150,COSM7513103	Substitution-Missense,Substitution-coding-silent	PATHOGENIC	p.G/S	p.G/V,p.G/=	FALSE
5_151919725_C/T	Arid1a_476	0.0714286	5	151919725	C	T	+	7/19	Arid1a	NM_001106635	Missense_Mutation	1442	1428	476	M/I	atG/atA	M	I	476	0.47	TOLERATED	NA	NA	NA	NA	NA	NA	NA	NA	NA	NA	NA
5_151919768_T/G	Arid1a_462	0.0714286	5	151919768	T	G	+	7/19	Arid1a	NM_001106635	Missense_Mutation	1399	1385	462	Q/P	cAg/cCg	Q	P	462	0.15	TOLERATED	Arid1a	Arid1a.p.Q844	p.Q844*	liver,endometrium	carcinoma	COSM1602142	Substitution-Nonsense	PATHOGENIC	p.Q/P	p.Q/*	FALSE
5_151920477_C/T	Arid1a_415	0.0714286	5	151920477	C	T	+	6/19	Arid1a	NM_001106635	Missense_Mutation	1257	1243	415	G/R	Gga/Aga	G	R	415	0.35	TOLERATED	Arid1a	Arid1a.p.G797	p.G797=,p.G797D	prostate,pancreas	carcinoma,carcinoid-endocrine_tumour	COSM9495826,COSM6503518	Substitution-coding-silent,Substitution-Missense	PATHOGENIC	p.G/R	p.G/=,p.G/D	FALSE
5_151920522_G/A	Arid1a_400	0.0714286	5	151920522	G	A	+	6/19	Arid1a	NM_001106635	Missense_Mutation	1212	1198	400	H/Y	Cac/Tac	H	Y	400	0.67	TOLERATED	NA	NA	NA	NA	NA	NA	NA	NA	NA	NA	NA
5_151920533_C/T	Arid1a_396	0.0714286	5	151920533	C	T	+	6/19	Arid1a	NM_001106635	Missense_Mutation	1201	1187	396	G/E	gGa/gAa	G	E	396	0.12	TOLERATED	Arid1a	Arid1a.p.G778	p.G778R,p.G778*	large_intestine,lung	carcinoma	COSM1341404,COSM7604340	Substitution-Missense,Substitution-Nonsense	PATHOGENIC	p.G/E	p.G/R,p.G/*	FALSE
5_151920563_C/T	Arid1a_386	0.0714286	5	151920563	C	T	+	6/19	Arid1a	NM_001106635	Missense_Mutation	1171	1157	386	G/D	gGc/gAc	G	D	386	0.02	DELETERIOUS	Arid1a	Arid1a.p.G768	p.G768S	endometrium	carcinoma	COSM5347032	Substitution-Missense	PATHOGENIC	p.G/D	p.G/S	FALSE
5_151920572_G/C	Arid1a_383	0.0714286	5	151920572	G	C	+	6/19	Arid1a	NM_001106635	Missense_Mutation	1162	1148	383	P/R	cCt/cGt	P	R	383	0.33	TOLERATED	Arid1a	Arid1a.p.P765	p.P765L,p.P765=	skin,prostate	carcinoma	COSM9656522,COSM9495815	Substitution-Missense,Substitution-coding-silent	na,NEUTRAL	p.P/R	p.P/L,p.P/=	FALSE
5_151921494_C/T	Arid1a_342	0.0714286	5	151921494	C	T	+	5/19	Arid1a	NM_001106635	Missense_Mutation	1040	1026	342	M/I	atG/atA	M	I	342	0.43	TOLERATED	NA	NA	NA	NA	NA	NA	NA	NA	NA	NA	NA
5_151921497_C/T	Arid1a_341	0.0714286	5	151921497	C	T	+	5/19	Arid1a	NM_001106635	Silent	1037	1023	341	Q	caG/caA	Q	Q	341	0.89	TOLERATED	Arid1a	Arid1a.p.Q723	p.Q723*,p.Q723H	large_intestine,pancreas,kidney,breast,skin	carcinoma,malignant_melanoma	COSM170579,COSM7988687	Substitution-Nonsense,Substitution-Missense	PATHOGENIC	p.Q/%/D	p.Q/*,p.Q/H	FALSE
5_151947508_C/T	Arid1a_66	0.0714286	5	151947508	C	T	+	1/19	Arid1a	NM_001106635	Silent	212	198	66	Q	caG/caA	Q	Q	66	1	TOLERATED	Arid1a	Arid1a.p.Q449	p.Q449*	biliary_tract,kidney	carcinoma	COSM4767415	Substitution-Nonsense	PATHOGENIC	p.Q/%/D	p.Q/*	FALSE
5_151947513_C/T	Arid1a_65	0.142857	5	151947513	C	T	+	1/19	Arid1a	NM_001106635	Missense_Mutation	207	193	65	A/T	Gca/Aca	A	T	65	0.57	TOLERATED	NA	NA	NA	NA	NA	NA	NA	NA	NA	NA	NA
5_151947529_C/A	Arid1a_59	0.0714286	5	151947529	C	A	+	1/19	Arid1a	NM_001106635	Missense_Mutation	191	177	59	M/I	atG/atT	M	I	59	0.26	TOLERATED	NA	NA	NA	NA	NA	NA	NA	NA	NA	NA	NA
5_151947538_C/T	Arid1a_56	0.0714286	5	151947538	C	T	+	1/19	Arid1a	NM_001106635	Silent	182	168	56	Q	caG/caA	Q	Q	56	0.79	TOLERATED	Arid1a	Arid1a.p.Q439	p.Q439*	central_nervous_system	glioma	COSM6835066	Substitution-Nonsense	PATHOGENIC	p.Q/%/D	p.Q/*	FALSE
5_151947559_C/T	Arid1a_49	0.0714286	5	151947559	C	T	+	1/19	Arid1a	NM_001106635	Missense_Mutation	161	147	49	M/I	atG/atA	M	I	49	0.34	TOLERATED	NA	NA	NA	NA	NA	NA	NA	NA	NA	NA	NA
5_151947562_C/T	Arid1a_48	0.0714286	5	151947562	C	T	+	1/19	Arid1a	NM_001106635	Silent	158	144	48	P	ccG/ccA	P	P	48	1	TOLERATED	Arid1a	Arid1a.p.P431	p.P431=,p.P431Q	central_nervous_system,breast,lung,upper_aerodigestive_tract	glioma,carcinoma	COSM4885538,COSM680180	Substitution-coding-silent,Substitution-Missense	NEUTRAL,PATHOGENIC	p.P/%/D	p.P/=,p.P/Q	FALSE
8_118824200_C/T	Setd2_612	0.0714286	8	118824200	C	T	+	3/21	Setd2	NM_001108189	Silent	2341	1836	612	N	aaC/aaT	N	N	612	1	TOLERATED	NA	NA	NA	NA	NA	NA	NA	NA	NA	NA	NA
8_118824537_C/T	Setd2_725	0.0714286	8	118824537	C	T	+	3/21	Setd2	NM_001108189	Missense_Mutation	2678	2173	725	H/Y	Cat/Tat	H	Y	725	0.08	TOLERATED	NA	NA	NA	NA	NA	NA	NA	NA	NA	NA	NA
8_118825088_G/T	Setd2_908	0.0714286	8	118825088	G	T	+	3/21	Setd2	NM_001108189	Missense_Mutation	3229	2724	908	K/N	aaG/aaT	K	N	908	0.45	TOLERATED	NA	NA	NA	NA	NA	NA	NA	NA	NA	NA	NA
8_118825092_G/A	Setd2_910	0.0714286	8	118825092	G	A	+	3/21	Setd2	NM_001108189	Missense_Mutation	3233	2728	910	D/N	Gac/Aac	D	N	910	0.81	TOLERATED	NA	NA	NA	NA	NA	NA	NA	NA	NA	NA	NA
8_118825116_G/A	Setd2_918	0.0714286	8	118825116	G	A	+	3/21	Setd2	NM_001108189	Missense_Mutation	3257	2752	918	E/K	Gaa/Aaa	E	K	918	0.1	TOLERATED	NA	NA	NA	NA	NA	NA	NA	NA	NA	NA	NA
8_118825149_C/T	Setd2_929	0.0714286	8	118825149	C	T	+	3/21	Setd2	NM_001108189	Nonsense_Mutation	3290	2785	929	Q/*	Caa/Taa	Q	*	929	NA	NA	NA	NA	NA	NA	NA	NA	NA	NA	NA	NA	NA
8_118825242_C/T	Setd2_960	0.0714286	8	118825242	C	T	+	3/21	Setd2	NM_001108189	Silent	3383	2878	960	L	Cta/Tta	L	L	960	1	TOLERATED	NA	NA	NA	NA	NA	NA	NA	NA	NA	NA	NA
8_118825253_C/T	Setd2_963	0.0714286	8	118825253	C	T	+	3/21	Setd2	NM_001108189	Silent	3394	2889	963	A	gcC/gcT	A	A	963	1	TOLERATED	NA	NA	NA	NA	NA	NA	NA	NA	NA	NA	NA
8_118825273_C/T	Setd2_970	0.0714286	8	118825273	C	T	+	3/21	Setd2	NM_001108189	Missense_Mutation	3414	2909	970	S/F	tCt/tTt	S	F	970	0	DELETERIOUS_(*WARNING!_Low_confidence)	NA	NA	NA	NA	NA	NA	NA	NA	NA	NA	NA
8_118825679_C/T	Setd2_1105	0.0714286	8	118825679	C	T	+	3/21	Setd2	NM_001108189	Silent	3820	3315	1105	S	agC/agT	S	S	1105	1	TOLERATED	NA	NA	NA	NA	NA	NA	NA	NA	NA	NA	NA
8_118825864_C/T	Setd2_1167	0.0714286	8	118825864	C	T	+	3/21	Setd2	NM_001108189	Missense_Mutation	4005	3500	1167	S/L	tCg/tTg	S	L	1167	0	DELETERIOUS_(*WARNING!_Low_confidence)	NA	NA	NA	NA	NA	NA	NA	NA	NA	NA	NA
8_118825896_C/T	Setd2_1178	0.0714286	8	118825896	C	T	+	3/21	Setd2	NM_001108189	Missense_Mutation	4037	3532	1178	P/S	Cct/Tct	P	S	1178	0.2	TOLERATED	NA	NA	NA	NA	NA	NA	NA	NA	NA	NA	NA
8_118827214_C/T	Setd2_1223	0.0714286	8	118827214	C	T	+	4/21	Setd2	NM_001108189	Missense_Mutation	4172	3667	1223	R/W	Cgg/Tgg	R	W	1223	0	DELETERIOUS_(*WARNING!_Low_confidence)	NA	NA	NA	NA	NA	NA	NA	NA	NA	NA	NA
8_118827245_C/T	Setd2_1233	0.0714286	8	118827245	C	T	+	4/21	Setd2	NM_001108189	Missense_Mutation	4203	3698	1233	T/I	aCa/aTa	T	I	1233	0.05	TOLERATED	NA	NA	NA	NA	NA	NA	NA	NA	NA	NA	NA
8_118827254_C/A	Setd2_1236	0.0714286	8	118827254	C	A	+	4/21	Setd2	NM_001108189	Missense_Mutation	4212	3707	1236	S/Y	tCt/tAt	S	Y	1236	0.01	DELETERIOUS_(*WARNING!_Low_confidence)	NA	NA	NA	NA	NA	NA	NA	NA	NA	NA	NA
8_118827265_C/T	Setd2_1240	0.0714286	8	118827265	C	T	+	4/21	Setd2	NM_001108189	Nonsense_Mutation	4223	3718	1240	R/*	Cga/Tga	R	*	1240	NA	NA	NA	NA	NA	NA	NA	NA	NA	NA	NA	NA	NA
8_118827271_C/T	Setd2_1242	0.0714286	8	118827271	C	T	+	4/21	Setd2	NM_001108189	Nonsense_Mutation	4229	3724	1242	Q/*	Caa/Taa	Q	*	1242	NA	NA	NA	NA	NA	NA	NA	NA	NA	NA	NA	NA	NA
8_118827277_G/T	Setd2_1244	0.0714286	8	118827277	G	T	+	4/21	Setd2	NM_001108189	Nonsense_Mutation	4235	3730	1244	E/*	Gaa/Taa	E	*	1244	NA	NA	NA	NA	NA	NA	NA	NA	NA	NA	NA	NA	NA
8_118827284_C/T	Setd2_1246	0.0714286	8	118827284	C	T	+	4/21	Setd2	NM_001108189	Missense_Mutation	4242	3737	1246	A/V	gCc/gTc	A	V	1246	0.21	TOLERATED	NA	NA	NA	NA	NA	NA	NA	NA	NA	NA	NA
8_118827301_C/T	Setd2_1252	0.0714286	8	118827301	C	T	+	4/21	Setd2	NM_001108189	Missense_Mutation	4259	3754	1252	L/F	Ctt/Ttt	L	F	1252	0.05	TOLERATED	NA	NA	NA	NA	NA	NA	NA	NA	NA	NA	NA
8_118827307_C/T	Setd2_1254	0.0714286	8	118827307	C	T	+	4/21	Setd2	NM_001108189	Missense_Mutation	4265	3760	1254	R/C	Cgt/Tgt	R	C	1254	0	DELETERIOUS_(*WARNING!_Low_confidence)	NA	NA	NA	NA	NA	NA	NA	NA	NA	NA	NA
8_118834403_C/T	Setd2_1304	0.0714286	8	118834403	C	T	+	6/21	Setd2	NM_001108189	Silent	4417	3912	1304	N	aaC/aaT	N	N	1304	1	TOLERATED	NA	NA	NA	NA	NA	NA	NA	NA	NA	NA	NA
8_118834412_C/T	Setd2_1307	0.0714286	8	118834412	C	T	+	6/21	Setd2	NM_001108189	Silent	4426	3921	1307	V	gtC/gtT	V	V	1307	1	TOLERATED	NA	NA	NA	NA	NA	NA	NA	NA	NA	NA	NA
8_118834421_C/T	Setd2_1310	0.0714286	8	118834421	C	T	+	6/21	Setd2	NM_001108189	Silent	4435	3930	1310	Y	taC/taT	Y	Y	1310	1	TOLERATED	NA	NA	NA	NA	NA	NA	NA	NA	NA	NA	NA
8_118834434_C/T	Setd2_1315	0.0714286	8	118834434	C	T	+	6/21	Setd2	NM_001108189	Missense_Mutation	4448	3943	1315	L/F	Ctt/Ttt	L	F	1315	0.04	DELETERIOUS_(*WARNING!_Low_confidence)	NA	NA	NA	NA	NA	NA	NA	NA	NA	NA	NA
8_118834437_G/T	Setd2_1316	0.0714286	8	118834437	G	T	+	6/21	Setd2	NM_001108189	Missense_Mutation	4451	3946	1316	D/Y	Gat/Tat	D	Y	1316	0.2	TOLERATED	NA	NA	NA	NA	NA	NA	NA	NA	NA	NA	NA
8_118834467_G/A	Setd2_1326	0.0714286	8	118834467	G	A	+	6/21	Setd2	NM_001108189	Missense_Mutation	4481	3976	1326	E/K	Gaa/Aaa	E	K	1326	0.91	TOLERATED	NA	NA	NA	NA	NA	NA	NA	NA	NA	NA	NA
8_118834474_C/T	Setd2_1328	0.0714286	8	118834474	C	T	+	6/21	Setd2	NM_001108189	Missense_Mutation	4488	3983	1328	A/V	gCg/gTg	A	V	1328	0.1	TOLERATED	NA	NA	NA	NA	NA	NA	NA	NA	NA	NA	NA
8_118834481_C/T	Setd2_1330	0.0714286	8	118834481	C	T	+	6/21	Setd2	NM_001108189	Silent	4495	3990	1330	N	aaC/aaT	N	N	1330	0.63	TOLERATED	NA	NA	NA	NA	NA	NA	NA	NA	NA	NA	NA
8_118834487_C/T	Setd2_1332	0.0714286	8	118834487	C	T	+	6/21	Setd2	NM_001108189	Silent	4501	3996	1332	N	aaC/aaT	N	N	1332	1	TOLERATED	NA	NA	NA	NA	NA	NA	NA	NA	NA	NA	NA
8_118835925_C/T	Setd2_1349	0.0714286	8	118835925	C	T	+	7/21	Setd2	NM_001108189	Missense_Mutation	4551	4046	1349	T/I	aCt/aTt	T	I	1349	0.12	TOLERATED	NA	NA	NA	NA	NA	NA	NA	NA	NA	NA	NA
8_118835927_C/T	Setd2_1350	0.0714286	8	118835927	C	T	+	7/21	Setd2	NM_001108189	Nonsense_Mutation	4553	4048	1350	Q/*	Cag/Tag	Q	*	1350	NA	NA	NA	NA	NA	NA	NA	NA	NA	NA	NA	NA	NA
8_118835943_C/T	Setd2_1355	0.0714286	8	118835943	C	T	+	7/21	Setd2	NM_001108189	Missense_Mutation	4569	4064	1355	S/F	tCt/tTt	S	F	1355	0.01	DELETERIOUS_(*WARNING!_Low_confidence)	NA	NA	NA	NA	NA	NA	NA	NA	NA	NA	NA
8_118837361_C/T	Setd2_1384	0.0714286	8	118837361	C	T	+	8/21	Setd2	NM_001108189	Silent	4657	4152	1384	T	acC/acT	T	T	1384	1	TOLERATED	NA	NA	NA	NA	NA	NA	NA	NA	NA	NA	NA
8_118837390_C/T	Setd2_1394	0.0714286	8	118837390	C	T	+	8/21	Setd2	NM_001108189	Missense_Mutation	4686	4181	1394	T/M	aCg/aTg	T	M	1394	0	DELETERIOUS_(*WARNING!_Low_confidence)	NA	NA	NA	NA	NA	NA	NA	NA	NA	NA	NA
8_118839927_C/T	Setd2_1428	0.0714286	8	118839927	C	T	+	9/21	Setd2	NM_001108189	Silent	4789	4284	1428	I	atC/atT	I	I	1428	1	TOLERATED	NA	NA	NA	NA	NA	NA	NA	NA	NA	NA	NA
8_118839959_G/A	Setd2_1439	0.714286	8	118839959	G	A	+	9/21	Setd2	NM_001108189	Missense_Mutation	4821	4316	1439	R/H	cGc/cAc	R	H	1439	0.02	DELETERIOUS_(*WARNING!_Low_confidence)	NA	NA	NA	NA	NA	NA	NA	NA	NA	NA	NA
8_118839959_G/C	Setd2_1439	0.714286	8	118839959	G	C	+	9/21	Setd2	NM_001108189	Missense_Mutation	4821	4316	1439	R/P	cGc/cCc	R	P	1439	0.02	DELETERIOUS_(*WARNING!_Low_confidence)	NA	NA	NA	NA	NA	NA	NA	NA	NA	NA	NA
8_118839959_G/T	Setd2_1439	0.714286	8	118839959	G	T	+	9/21	Setd2	NM_001108189	Missense_Mutation	4821	4316	1439	R/L	cGc/cTc	R	L	1439	0.02	DELETERIOUS_(*WARNING!_Low_confidence)	NA	NA	NA	NA	NA	NA	NA	NA	NA	NA	NA
8_118841655_C/T	Setd2_1452	0.0714286	8	118841655	C	T	+	10/21	Setd2	NM_001108189	Missense_Mutation	4860	4355	1452	A/V	gCa/gTa	A	V	1452	0.51	TOLERATED	NA	NA	NA	NA	NA	NA	NA	NA	NA	NA	NA
8_118841677_C/T	Setd2_1459	0.0714286	8	118841677	C	T	+	10/21	Setd2	NM_001108189	Silent	4882	4377	1459	G	ggC/ggT	G	G	1459	0.69	TOLERATED	NA	NA	NA	NA	NA	NA	NA	NA	NA	NA	NA
8_118841711_C/T	Setd2_1471	0.0714286	8	118841711	C	T	+	10/21	Setd2	NM_001108189	Missense_Mutation	4916	4411	1471	R/W	Cgg/Tgg	R	W	1471	0.01	DELETERIOUS_(*WARNING!_Low_confidence)	NA	NA	NA	NA	NA	NA	NA	NA	NA	NA	NA
8_118842750_C/T	Setd2_1491	0.357143	8	118842750	C	T	+	11/21	Setd2	NM_001108189	Splice_Region	4978	4473	1491	N	aaC/aaT	N	N	1491	1	TOLERATED	NA	NA	NA	NA	NA	NA	NA	NA	NA	NA	NA
8_118842865_G/A	Setd2_1530	0.0714286	8	118842865	G	A	+	11/21	Setd2	NM_001108189	Missense_Mutation	5093	4588	1530	E/K	Gag/Aag	E	K	1530	0	DELETERIOUS_(*WARNING!_Low_confidence)	NA	NA	NA	NA	NA	NA	NA	NA	NA	NA	NA
8_118844768_A/T	Setd2_1688	0.0714286	8	118844768	A	T	+	12/21	Setd2	NM_001108189	Missense_Mutation	5568	5063	1688	D/V	gAc/gTc	D	V	1688	0.2	TOLERATED	NA	NA	NA	NA	NA	NA	NA	NA	NA	NA	NA
8_118844787_A/C	Setd2_1694	0.142857	8	118844787	A	C	+	12/21	Setd2	NM_001108189	Missense_Mutation	5587	5082	1694	K/N	aaA/aaC	K	N	1694	0.17	TOLERATED	NA	NA	NA	NA	NA	NA	NA	NA	NA	NA	NA
8_118844787_A/T	Setd2_1694	0.142857	8	118844787	A	T	+	12/21	Setd2	NM_001108189	Missense_Mutation	5587	5082	1694	K/N	aaA/aaT	K	N	1694	0.17	TOLERATED	NA	NA	NA	NA	NA	NA	NA	NA	NA	NA	NA
8_118844798_G/A	Setd2_1698	0.0714286	8	118844798	G	A	+	12/21	Setd2	NM_001108189	Missense_Mutation	5598	5093	1698	G/D	gGc/gAc	G	D	1698	0.12	TOLERATED	NA	NA	NA	NA	NA	NA	NA	NA	NA	NA	NA
8_118844879_G/A	Setd2_1725	0.0714286	8	118844879	G	A	+	12/21	Setd2	NM_001108189	Missense_Mutation	5679	5174	1725	R/K	aGa/aAa	R	K	1725	0.16	TOLERATED	NA	NA	NA	NA	NA	NA	NA	NA	NA	NA	NA
8_118844936_T/A	Setd2_1744	0.0714286	8	118844936	T	A	+	12/21	Setd2	NM_001108189	Missense_Mutation	5736	5231	1744	L/Q	cTa/cAa	L	Q	1744	0.08	TOLERATED	NA	NA	NA	NA	NA	NA	NA	NA	NA	NA	NA
8_118844953_C/T	Setd2_1750	0.0714286	8	118844953	C	T	+	12/21	Setd2	NM_001108189	Silent	5753	5248	1750	L	Cta/Tta	L	L	1750	1	TOLERATED	NA	NA	NA	NA	NA	NA	NA	NA	NA	NA	NA
8_118860312_C/T	Setd2_1761	0.0714286	8	118860312	C	T	+	13/21	Setd2	NM_001108189	Nonsense_Mutation	5786	5281	1761	Q/*	Caa/Taa	Q	*	1761	NA	NA	NA	NA	NA	NA	NA	NA	NA	NA	NA	NA	NA
8_118860331_C/T	Setd2_1767	0.0714286	8	118860331	C	T	+	13/21	Setd2	NM_001108189	Missense_Mutation	5805	5300	1767	T/I	aCa/aTa	T	I	1767	0.11	TOLERATED	NA	NA	NA	NA	NA	NA	NA	NA	NA	NA	NA
8_118862371_C/T	Setd2_1778	0.142857	8	118862371	C	T	+	14/21	Setd2	NM_001108189	Silent	5839	5334	1778	F	ttC/ttT	F	F	1778	0.58	TOLERATED	NA	NA	NA	NA	NA	NA	NA	NA	NA	NA	NA
8_118862382_C/T	Setd2_1782	0.0714286	8	118862382	C	T	+	14/21	Setd2	NM_001108189	Missense_Mutation	5850	5345	1782	T/I	aCa/aTa	T	I	1782	0.06	TOLERATED	NA	NA	NA	NA	NA	NA	NA	NA	NA	NA	NA
8_118862402_A/C	Setd2_1789	0.0714286	8	118862402	A	C	+	14/21	Setd2	NM_001108189	Silent	5870	5365	1789	R	Agg/Cgg	R	R	1789	1	TOLERATED	NA	NA	NA	NA	NA	NA	NA	NA	NA	NA	NA
8_118864102_A/T	Setd2_1996	0.0714286	8	118864102	A	T	+	15/21	Setd2	NM_001108189	Missense_Mutation	6493	5988	1996	Q/H	caA/caT	Q	H	1996	0.03	DELETERIOUS_(*WARNING!_Low_confidence)	NA	NA	NA	NA	NA	NA	NA	NA	NA	NA	NA
8_118864126_T/C	Setd2_2004	0.0714286	8	118864126	T	C	+	15/21	Setd2	NM_001108189	Silent	6517	6012	2004	D	gaT/gaC	D	D	2004	1	TOLERATED	NA	NA	NA	NA	NA	NA	NA	NA	NA	NA	NA
8_118864128_C/T	Setd2_2005	0.142857	8	118864128	C	T	+	15/21	Setd2	NM_001108189	Missense_Mutation	6519	6014	2005	S/L	tCa/tTa	S	L	2005	0.02	DELETERIOUS_(*WARNING!_Low_confidence)	NA	NA	NA	NA	NA	NA	NA	NA	NA	NA	NA
8_118864171_C/T	Setd2_2019	0.0714286	8	118864171	C	T	+	15/21	Setd2	NM_001108189	Silent	6562	6057	2019	A	gcC/gcT	A	A	2019	1	TOLERATED	NA	NA	NA	NA	NA	NA	NA	NA	NA	NA	NA
8_118864178_C/T	Setd2_2022	0.0714286	8	118864178	C	T	+	15/21	Setd2	NM_001108189	Nonsense_Mutation	6569	6064	2022	Q/*	Caa/Taa	Q	*	2022	NA	NA	NA	NA	NA	NA	NA	NA	NA	NA	NA	NA	NA
8_118864236_C/T	Setd2_2041	0.0714286	8	118864236	C	T	+	15/21	Setd2	NM_001108189	Missense_Mutation	6627	6122	2041	P/L	cCt/cTt	P	L	2041	0.01	DELETERIOUS_(*WARNING!_Low_confidence)	NA	NA	NA	NA	NA	NA	NA	NA	NA	NA	NA
8_118868198_C/T	Setd2_2054	0.0714286	8	118868198	C	T	+	16/21	Setd2	NM_001108189	Silent	6667	6162	2054	A	gcC/gcT	A	A	2054	1	TOLERATED	NA	NA	NA	NA	NA	NA	NA	NA	NA	NA	NA
8_118868199_C/T	Setd2_2055	0.0714286	8	118868199	C	T	+	16/21	Setd2	NM_001108189	Nonsense_Mutation	6668	6163	2055	Q/*	Cag/Tag	Q	*	2055	NA	NA	NA	NA	NA	NA	NA	NA	NA	NA	NA	NA	NA
8_118868203_C/T	Setd2_2056	0.0714286	8	118868203	C	T	+	16/21	Setd2	NM_001108189	Missense_Mutation	6672	6167	2056	P/L	cCa/cTa	P	L	2056	0	DELETERIOUS_(*WARNING!_Low_confidence)	NA	NA	NA	NA	NA	NA	NA	NA	NA	NA	NA
8_118868205_A/T	Setd2_2057	0.0714286	8	118868205	A	T	+	16/21	Setd2	NM_001108189	Missense_Mutation	6674	6169	2057	S/C	Agt/Tgt	S	C	2057	0.01	DELETERIOUS_(*WARNING!_Low_confidence)	NA	NA	NA	NA	NA	NA	NA	NA	NA	NA	NA
8_118868226_C/T	Setd2_2064	0.0714286	8	118868226	C	T	+	16/21	Setd2	NM_001108189	Nonsense_Mutation	6695	6190	2064	Q/*	Cag/Tag	Q	*	2064	NA	NA	NA	NA	NA	NA	NA	NA	NA	NA	NA	NA	NA
8_118868229_C/T	Setd2_2065	0.0714286	8	118868229	C	T	+	16/21	Setd2	NM_001108189	Nonsense_Mutation	6698	6193	2065	Q/*	Cag/Tag	Q	*	2065	NA	NA	NA	NA	NA	NA	NA	NA	NA	NA	NA	NA	NA
8_118868247_C/T	Setd2_2071	0.0714286	8	118868247	C	T	+	16/21	Setd2	NM_001108189	Missense_Mutation	6716	6211	2071	P/S	Cca/Tca	P	S	2071	0.05	TOLERATED	NA	NA	NA	NA	NA	NA	NA	NA	NA	NA	NA
8_118871383_C/T	Setd2_2102	0.0714286	8	118871383	C	T	+	17/21	Setd2	NM_001108189	Missense_Mutation	6810	6305	2102	T/I	aCa/aTa	T	I	2102	0	DELETERIOUS_(*WARNING!_Low_confidence)	NA	NA	NA	NA	NA	NA	NA	NA	NA	NA	NA
8_118871391_C/T	Setd2_2105	0.0714286	8	118871391	C	T	+	17/21	Setd2	NM_001108189	Silent	6818	6313	2105	L	Cta/Tta	L	L	2105	0.65	TOLERATED	NA	NA	NA	NA	NA	NA	NA	NA	NA	NA	NA
8_118871406_C/T	Setd2_2110	0.0714286	8	118871406	C	T	+	17/21	Setd2	NM_001108189	Missense_Mutation	6833	6328	2110	P/S	Ccg/Tcg	P	S	2110	0.14	TOLERATED	NA	NA	NA	NA	NA	NA	NA	NA	NA	NA	NA
8_118871415_C/T	Setd2_2113	0.0714286	8	118871415	C	T	+	17/21	Setd2	NM_001108189	Missense_Mutation	6842	6337	2113	P/S	Cct/Tct	P	S	2113	0.4	TOLERATED	NA	NA	NA	NA	NA	NA	NA	NA	NA	NA	NA
8_118873076_G/A	Setd2_2147	0.0714286	8	118873076	G	A	+	18/21	Setd2	NM_001108189	Nonsense_Mutation	6945	6440	2147	W/*	tGg/tAg	W	*	2147	NA	NA	NA	NA	NA	NA	NA	NA	NA	NA	NA	NA	NA
8_118873100_C/T	Setd2_2155	0.0714286	8	118873100	C	T	+	18/21	Setd2	NM_001108189	Missense_Mutation	6969	6464	2155	P/L	cCa/cTa	P	L	2155	0	DELETERIOUS_(*WARNING!_Low_confidence)	NA	NA	NA	NA	NA	NA	NA	NA	NA	NA	NA
8_118873132_G/T	Setd2_2166	0.0714286	8	118873132	G	T	+	18/21	Setd2	NM_001108189	Nonsense_Mutation	7001	6496	2166	E/*	Gag/Tag	E	*	2166	NA	NA	NA	NA	NA	NA	NA	NA	NA	NA	NA	NA	NA
8_118873169_C/T	Setd2_2178	0.0714286	8	118873169	C	T	+	18/21	Setd2	NM_001108189	Missense_Mutation	7038	6533	2178	P/L	cCc/cTc	P	L	2178	0	DELETERIOUS_(*WARNING!_Low_confidence)	NA	NA	NA	NA	NA	NA	NA	NA	NA	NA	NA
8_118887012_C/T	Setd2_2209	0.0714286	8	118887012	C	T	+	20/21	Setd2	NM_001108189	Missense_Mutation	7131	6626	2209	S/F	tCt/tTt	S	F	2209	0	DELETERIOUS_(*WARNING!_Low_confidence)	NA	NA	NA	NA	NA	NA	NA	NA	NA	NA	NA
8_118887539_G/A	Setd2_2284	0.0714286	8	118887539	G	A	+	21/21	Setd2	NM_001108189	Missense_Mutation	7355	6850	2284	V/I	Gtt/Att	V	I	2284	0	DELETERIOUS_(*WARNING!_Low_confidence)	NA	NA	NA	NA	NA	NA	NA	NA	NA	NA	NA
9_71895733_C/T	Idh1_123	0.0714286	9	71895733	C	T	+	3/9	Idh1	NM_031510	Missense_Mutation	396	367	123	G/S	Ggc/Agc	G	S	123	0	DELETERIOUS_(*WARNING!_Low_confidence)	Idh1	Idh1.p.G123	p.G123R,p.G123E	thyroid,haematopoietic_and_lymphoid_tissue	carcinoma,haematopoietic_neoplasm	COSM96922,COSM51542	Substitution-Missense	PATHOGENIC	p.G/S	p.G/R,p.G/E	FALSE
9_71895744_C/T	Idh1_119	0.0714286	9	71895744	C	T	+	3/9	Idh1	NM_031510	Missense_Mutation	385	356	119	R/Q	cGg/cAg	R	Q	119	0	DELETERIOUS_(*WARNING!_Low_confidence)	Idh1	Idh1.p.R119	p.R119W,p.R119Q	haematopoietic_and_lymphoid_tissue,prostate,large_intestine,endometrium,oesophagus	lymphoid_neoplasm,carcinoma,other	COSM1015578,COSM242544	Substitution-Missense	PATHOGENIC	p.R/Q	p.R/W,p.R/Q	FALSE,TRUE
X_76824209_T/C	Atrx_2376	0.0714286	X	76824209	T	C	+	35/36	Atrx	NM_001105757	Missense_Mutation	7383	7126	2376	N/D	Aac/Gac	NA	NA	NA	NA	NA	NA	NA	NA	NA	NA	NA	NA	NA	NA	NA	NA
X_76824229_A/G	Atrx_2369	0.0714286	X	76824229	A	G	+	35/36	Atrx	NM_001105757	Missense_Mutation	7363	7106	2369	F/S	tTt/tCt	NA	NA	NA	NA	NA	NA	NA	NA	NA	NA	NA	NA	NA	NA	NA	NA
X_76824288_C/T	Atrx_2349	0.0714286	X	76824288	C	T	+	35/36	Atrx	NM_001105757	Silent	7304	7047	2349	K	aaG/aaA	NA	NA	NA	NA	NA	NA	NA	NA	NA	NA	NA	NA	NA	NA	NA	NA
X_76824824_C/T	Atrx_2335	0.0714286	X	76824824	C	T	+	34/36	Atrx	NM_001105757	Splice_Region	7262	7005	2335	L	ctG/ctA	NA	NA	NA	NA	NA	NA	NA	NA	NA	NA	NA	NA	NA	NA	NA	NA
X_76824839_C/T	Atrx_2330	0.142857	X	76824839	C	T	+	34/36	Atrx	NM_001105757	Silent	7247	6990	2330	K	aaG/aaA	NA	NA	NA	NA	NA	NA	NA	NA	NA	NA	NA	NA	NA	NA	NA	NA
X_76824858_C/T	Atrx_2324	0.0714286	X	76824858	C	T	+	34/36	Atrx	NM_001105757	Silent	7228	6971	2324	*	tGa/tAa	NA	NA	NA	NA	NA	NA	NA	NA	NA	NA	NA	NA	NA	NA	NA	NA
X_76824867_C/T	Atrx_2321	0.0714286	X	76824867	C	T	+	34/36	Atrx	NM_001105757	Silent	7219	6962	2321	*	tGa/tAa	NA	NA	NA	NA	NA	NA	NA	NA	NA	NA	NA	NA	NA	NA	NA	NA
X_76824881_C/T	Atrx_2316	0.0714286	X	76824881	C	T	+	34/36	Atrx	NM_001105757	Silent	7205	6948	2316	K	aaG/aaA	NA	NA	NA	NA	NA	NA	NA	NA	NA	NA	NA	NA	NA	NA	NA	NA
X_76824901_C/T	Atrx_2310	0.0714286	X	76824901	C	T	+	34/36	Atrx	NM_001105757	Missense_Mutation	7185	6928	2310	E/K	Gaa/Aaa	NA	NA	NA	NA	NA	NA	NA	NA	NA	NA	NA	NA	NA	NA	NA	NA
X_76825644_C/T	Atrx_2295	0.0714286	X	76825644	C	T	+	33/36	Atrx	NM_001105757	Missense_Mutation	7141	6884	2295	C/Y	tGt/tAt	NA	NA	NA	NA	NA	NA	NA	NA	NA	NA	NA	NA	NA	NA	NA	NA
X_76825686_G/T	Atrx_2281	0.0714286	X	76825686	G	T	+	33/36	Atrx	NM_001105757	Nonsense_Mutation	7099	6842	2281	S/*	tCa/tAa	NA	NA	NA	NA	NA	NA	NA	NA	NA	NA	NA	NA	NA	NA	NA	NA
X_76825722_G/T	Atrx_2269	0.0714286	X	76825722	G	T	+	33/36	Atrx	NM_001105757	Missense_Mutation	7063	6806	2269	T/K	aCa/aAa	NA	NA	NA	NA	NA	NA	NA	NA	NA	NA	NA	NA	NA	NA	NA	NA
X_76826693_G/T	Atrx_2259	0.0714286	X	76826693	G	T	+	32/36	Atrx	NM_001105757	Missense_Mutation	7032	6775	2259	Q/K	Cag/Aag	NA	NA	NA	NA	NA	NA	NA	NA	NA	NA	NA	NA	NA	NA	NA	NA
X_76826694_C/T	Atrx_2258	0.0714286	X	76826694	C	T	+	32/36	Atrx	NM_001105757	Silent	7031	6774	2258	K	aaG/aaA	NA	NA	NA	NA	NA	NA	NA	NA	NA	NA	NA	NA	NA	NA	NA	NA
X_76826720_C/T	Atrx_2250	0.0714286	X	76826720	C	T	+	32/36	Atrx	NM_001105757	Missense_Mutation	7005	6748	2250	E/K	Gaa/Aaa	NA	NA	NA	NA	NA	NA	NA	NA	NA	NA	NA	NA	NA	NA	NA	NA
X_76826734_C/T	Atrx_2245	0.0714286	X	76826734	C	T	+	32/36	Atrx	NM_001105757	Silent	6991	6734	2245	*	tGa/tAa	NA	NA	NA	NA	NA	NA	NA	NA	NA	NA	NA	NA	NA	NA	NA	NA
X_76826757_C/T	Atrx_2237	0.142857	X	76826757	C	T	+	32/36	Atrx	NM_001105757	Nonsense_Mutation	6968	6711	2237	W/*	tgG/tgA	NA	NA	NA	NA	NA	NA	NA	NA	NA	NA	NA	NA	NA	NA	NA	NA
X_76826765_G/T	Atrx_2235	0.0714286	X	76826765	G	T	+	32/36	Atrx	NM_001105757	Missense_Mutation	6960	6703	2235	L/I	Ctc/Atc	NA	NA	NA	NA	NA	NA	NA	NA	NA	NA	NA	NA	NA	NA	NA	NA
X_76826769_C/T	Atrx_2233	0.0714286	X	76826769	C	T	+	32/36	Atrx	NM_001105757	Missense_Mutation	6956	6699	2233	M/I	atG/atA	NA	NA	NA	NA	NA	NA	NA	NA	NA	NA	NA	NA	NA	NA	NA	NA
X_76826784_C/T	Atrx_2228	0.0714286	X	76826784	C	T	+	32/36	Atrx	NM_001105757	Silent	6941	6684	2228	*	taG/taA	NA	NA	NA	NA	NA	NA	NA	NA	NA	NA	NA	NA	NA	NA	NA	NA
X_76826811_G/A	Atrx_2219	0.0714286	X	76826811	G	A	+	32/36	Atrx	NM_001105757	Silent	6914	6657	2219	F	ttC/ttT	NA	NA	NA	NA	NA	NA	NA	NA	NA	NA	NA	NA	NA	NA	NA	NA
X_76843174_C/T	Atrx_2205	0.0714286	X	76843174	C	T	+	31/36	Atrx	NM_001105757	Silent	6872	6615	2205	G	ggG/ggA	NA	NA	NA	NA	NA	NA	NA	NA	NA	NA	NA	NA	NA	NA	NA	NA
X_76843187_C/A	Atrx_2201	0.0714286	X	76843187	C	A	+	31/36	Atrx	NM_001105757	Missense_Mutation	6859	6602	2201	R/I	aGa/aTa	NA	NA	NA	NA	NA	NA	NA	NA	NA	NA	NA	NA	NA	NA	NA	NA
X_76843241_A/T	Atrx_2183	0.0714286	X	76843241	A	T	+	31/36	Atrx	NM_001105757	Nonsense_Mutation	6805	6548	2183	L/*	tTa/tAa	NA	NA	NA	NA	NA	NA	NA	NA	NA	NA	NA	NA	NA	NA	NA	NA
X_76843250_C/T	Atrx_2180	0.0714286	X	76843250	C	T	+	31/36	Atrx	NM_001105757	Silent	6796	6539	2180	*	tGa/tAa	NA	NA	NA	NA	NA	NA	NA	NA	NA	NA	NA	NA	NA	NA	NA	NA
X_76843298_T/A	Atrx_2164	0.0714286	X	76843298	T	A	+	31/36	Atrx	NM_001105757	Missense_Mutation	6748	6491	2164	Y/F	tAt/tTt	NA	NA	NA	NA	NA	NA	NA	NA	NA	NA	NA	NA	NA	NA	NA	NA
X_76843324_C/T	Atrx_2155	0.142857	X	76843324	C	T	+	31/36	Atrx	NM_001105757	Silent	6722	6465	2155	T	acG/acA	NA	NA	NA	NA	NA	NA	NA	NA	NA	NA	NA	NA	NA	NA	NA	NA
X_76843336_C/T	Atrx_2151	0.0714286	X	76843336	C	T	+	31/36	Atrx	NM_001105757	Silent	6710	6453	2151	K	aaG/aaA	NA	NA	NA	NA	NA	NA	NA	NA	NA	NA	NA	NA	NA	NA	NA	NA
X_76843339_C/T	Atrx_2150	0.0714286	X	76843339	C	T	+	31/36	Atrx	NM_001105757	Nonsense_Mutation	6707	6450	2150	W/*	tgG/tgA	NA	NA	NA	NA	NA	NA	NA	NA	NA	NA	NA	NA	NA	NA	NA	NA
X_76843340_C/T	Atrx_2150	0.0714286	X	76843340	C	T	+	31/36	Atrx	NM_001105757	Nonsense_Mutation	6706	6449	2150	W/*	tGg/tAg	NA	NA	NA	NA	NA	NA	NA	NA	NA	NA	NA	NA	NA	NA	NA	NA
X_76844415_C/T	Atrx_2143	0.0714286	X	76844415	C	T	+	30/36	Atrx	NM_001105757	Missense_Mutation	6685	6428	2143	G/D	gGt/gAt	NA	NA	NA	NA	NA	NA	NA	NA	NA	NA	NA	NA	NA	NA	NA	NA
X_76844511_C/T	Atrx_2111	0.0714286	X	76844511	C	T	+	30/36	Atrx	NM_001105757	Silent	6589	6332	2111	*	tGa/tAa	NA	NA	NA	NA	NA	NA	NA	NA	NA	NA	NA	NA	NA	NA	NA	NA
X_76844513_C/T	Atrx_2110	0.0714286	X	76844513	C	T	+	30/36	Atrx	NM_001105757	Silent	6587	6330	2110	E	gaG/gaA	NA	NA	NA	NA	NA	NA	NA	NA	NA	NA	NA	NA	NA	NA	NA	NA
X_76844575_C/T	Atrx_2090	0.0714286	X	76844575	C	T	+	30/36	Atrx	NM_001105757	Missense_Mutation	6525	6268	2090	D/N	Gat/Aat	NA	NA	NA	NA	NA	NA	NA	NA	NA	NA	NA	NA	NA	NA	NA	NA
X_76844576_G/A	Atrx_2089	0.0714286	X	76844576	G	A	+	30/36	Atrx	NM_001105757	Silent	6524	6267	2089	G	ggC/ggT	NA	NA	NA	NA	NA	NA	NA	NA	NA	NA	NA	NA	NA	NA	NA	NA
X_76845867_G/T	Atrx_2078	0.0714286	X	76845867	G	T	+	29/36	Atrx	NM_001105757	Missense_Mutation	6489	6232	2078	L/M	Ctg/Atg	NA	NA	NA	NA	NA	NA	NA	NA	NA	NA	NA	NA	NA	NA	NA	NA
X_76845888_G/A	Atrx_2071	0.0714286	X	76845888	G	A	+	29/36	Atrx	NM_001105757	Missense_Mutation	6468	6211	2071	H/Y	Cac/Tac	NA	NA	NA	NA	NA	NA	NA	NA	NA	NA	NA	NA	NA	NA	NA	NA
X_76847859_C/T	Atrx_2042	0.0714286	X	76847859	C	T	+	28/36	Atrx	NM_001105757	Silent	6383	6126	2042	K	aaG/aaA	NA	NA	NA	NA	NA	NA	NA	NA	NA	NA	NA	NA	NA	NA	NA	NA
X_76847898_C/T	Atrx_2029	0.0714286	X	76847898	C	T	+	28/36	Atrx	NM_001105757	Silent	6344	6087	2029	L	ttG/ttA	NA	NA	NA	NA	NA	NA	NA	NA	NA	NA	NA	NA	NA	NA	NA	NA
X_76849738_C/G	Atrx_2008	0.0714286	X	76849738	C	G	+	27/36	Atrx	NM_001105757	Missense_Mutation	6281	6024	2008	W/C	tgG/tgC	NA	NA	NA	NA	NA	NA	NA	NA	NA	NA	NA	NA	NA	NA	NA	NA
X_76849766_C/T	Atrx_1999	0.142857	X	76849766	C	T	+	27/36	Atrx	NM_001105757	Nonsense_Mutation	6253	5996	1999	W/*	tGg/tAg	NA	NA	NA	NA	NA	NA	NA	NA	NA	NA	NA	NA	NA	NA	NA	NA
X_76849804_C/T	Atrx_1986	0.0714286	X	76849804	C	T	+	27/36	Atrx	NM_001105757	Silent	6215	5958	1986	Q	caG/caA	NA	NA	NA	NA	NA	NA	NA	NA	NA	NA	NA	NA	NA	NA	NA	NA
X_76849816_C/T	Atrx_1982	0.0714286	X	76849816	C	T	+	27/36	Atrx	NM_001105757	Silent	6203	5946	1982	K	aaG/aaA	NA	NA	NA	NA	NA	NA	NA	NA	NA	NA	NA	NA	NA	NA	NA	NA
X_76857331_C/T	Atrx_1960	0.0714286	X	76857331	C	T	+	26/36	Atrx	NM_001105757	Silent	6136	5879	1960	*	tGa/tAa	NA	NA	NA	NA	NA	NA	NA	NA	NA	NA	NA	NA	NA	NA	NA	NA
X_76857354_C/T	Atrx_1952	0.0714286	X	76857354	C	T	+	26/36	Atrx	NM_001105757	Silent	6113	5856	1952	R	cgG/cgA	NA	NA	NA	NA	NA	NA	NA	NA	NA	NA	NA	NA	NA	NA	NA	NA
X_76857381_C/T	Atrx_1943	0.0714286	X	76857381	C	T	+	26/36	Atrx	NM_001105757	Silent	6086	5829	1943	G	ggG/ggA	NA	NA	NA	NA	NA	NA	NA	NA	NA	NA	NA	NA	NA	NA	NA	NA
X_76859043_C/T	Atrx_1855	0.0714286	X	76859043	C	T	+	24/36	Atrx	NM_001105757	Missense_Mutation	5821	5564	1855	R/K	aGa/aAa	NA	NA	NA	NA	NA	NA	NA	NA	NA	NA	NA	NA	NA	NA	NA	NA
X_76862083_G/T	Atrx_1833	0.0714286	X	76862083	G	T	+	22/36	Atrx	NM_001105757	Missense_Mutation	5755	5498	1833	T/K	aCa/aAa	NA	NA	NA	NA	NA	NA	NA	NA	NA	NA	NA	NA	NA	NA	NA	NA
X_76862112_C/T	Atrx_1823	0.0714286	X	76862112	C	T	+	22/36	Atrx	NM_001105757	Silent	5726	5469	1823	K	aaG/aaA	NA	NA	NA	NA	NA	NA	NA	NA	NA	NA	NA	NA	NA	NA	NA	NA
X_76862118_C/T	Atrx_1821	0.0714286	X	76862118	C	T	+	22/36	Atrx	NM_001105757	Silent	5720	5463	1821	Q	caG/caA	NA	NA	NA	NA	NA	NA	NA	NA	NA	NA	NA	NA	NA	NA	NA	NA
X_76862130_C/T	Atrx_1817	0.0714286	X	76862130	C	T	+	22/36	Atrx	NM_001105757	Missense_Mutation	5708	5451	1817	M/I	atG/atA	NA	NA	NA	NA	NA	NA	NA	NA	NA	NA	NA	NA	NA	NA	NA	NA
X_76862141_C/T	Atrx_1814	0.0714286	X	76862141	C	T	+	22/36	Atrx	NM_001105757	Missense_Mutation	5697	5440	1814	A/T	Gct/Act	NA	NA	NA	NA	NA	NA	NA	NA	NA	NA	NA	NA	NA	NA	NA	NA
X_76863679_C/T	Atrx_1792	0.0714286	X	76863679	C	T	+	21/36	Atrx	NM_001105757	Missense_Mutation	5632	5375	1792	C/Y	tGt/tAt	NA	NA	NA	NA	NA	NA	NA	NA	NA	NA	NA	NA	NA	NA	NA	NA
X_76863683_C/T	Atrx_1791	0.0714286	X	76863683	C	T	+	21/36	Atrx	NM_001105757	Missense_Mutation	5628	5371	1791	G/R	Gga/Aga	NA	NA	NA	NA	NA	NA	NA	NA	NA	NA	NA	NA	NA	NA	NA	NA
X_76863727_C/T	Atrx_1776	0.0714286	X	76863727	C	T	+	21/36	Atrx	NM_001105757	Missense_Mutation	5584	5327	1776	R/K	aGa/aAa	NA	NA	NA	NA	NA	NA	NA	NA	NA	NA	NA	NA	NA	NA	NA	NA
X_76863738_C/T	Atrx_1772	0.0714286	X	76863738	C	T	+	21/36	Atrx	NM_001105757	Missense_Mutation	5573	5316	1772	M/I	atG/atA	NA	NA	NA	NA	NA	NA	NA	NA	NA	NA	NA	NA	NA	NA	NA	NA
X_76863761_C/T	Atrx_1765	0.0714286	X	76863761	C	T	+	21/36	Atrx	NM_001105757	Missense_Mutation	5550	5293	1765	G/R	Gga/Aga	NA	NA	NA	NA	NA	NA	NA	NA	NA	NA	NA	NA	NA	NA	NA	NA
X_76863786_A/T	Atrx_1756	0.0714286	X	76863786	A	T	+	21/36	Atrx	NM_001105757	Missense_Mutation	5525	5268	1756	N/K	aaT/aaA	NA	NA	NA	NA	NA	NA	NA	NA	NA	NA	NA	NA	NA	NA	NA	NA
X_76865157_A/T	Atrx_1723	0.0714286	X	76865157	A	T	+	20/36	Atrx	NM_001105757	Missense_Mutation	5425	5168	1723	I/N	aTt/aAt	NA	NA	NA	NA	NA	NA	NA	NA	NA	NA	NA	NA	NA	NA	NA	NA
X_76870642_T/C	Atrx_1679	0.0714286	X	76870642	T	C	+	19/36	Atrx	NM_001105757	Missense_Mutation	5292	5035	1679	K/E	Aag/Gag	NA	NA	NA	NA	NA	NA	NA	NA	NA	NA	NA	NA	NA	NA	NA	NA
X_76870653_C/A	Atrx_1675	0.0714286	X	76870653	C	A	+	19/36	Atrx	NM_001105757	Missense_Mutation	5281	5024	1675	S/I	aGt/aTt	NA	NA	NA	NA	NA	NA	NA	NA	NA	NA	NA	NA	NA	NA	NA	NA
X_76870700_T/C	Atrx_1659	0.0714286	X	76870700	T	C	+	19/36	Atrx	NM_001105757	Missense_Mutation	5234	4977	1659	I/M	atA/atG	NA	NA	NA	NA	NA	NA	NA	NA	NA	NA	NA	NA	NA	NA	NA	NA
X_76870717_C/T	Atrx_1654	0.0714286	X	76870717	C	T	+	19/36	Atrx	NM_001105757	Missense_Mutation	5217	4960	1654	G/S	Ggc/Agc	NA	NA	NA	NA	NA	NA	NA	NA	NA	NA	NA	NA	NA	NA	NA	NA
X_76871737_C/T	Atrx_1575	0.0714286	X	76871737	C	T	+	17/36	Atrx	NM_001105757	Missense_Mutation	4980	4723	1575	G/S	Ggc/Agc	NA	NA	NA	NA	NA	NA	NA	NA	NA	NA	NA	NA	NA	NA	NA	NA
X_76871777_C/T	Atrx_1561	0.142857	X	76871777	C	T	+	17/36	Atrx	NM_001105757	Silent	4940	4683	1561	K	aaG/aaA	NA	NA	NA	NA	NA	NA	NA	NA	NA	NA	NA	NA	NA	NA	NA	NA
X_76871809_C/T	Atrx_1551	0.0714286	X	76871809	C	T	+	17/36	Atrx	NM_001105757	Missense_Mutation	4908	4651	1551	D/N	Gat/Aat	NA	NA	NA	NA	NA	NA	NA	NA	NA	NA	NA	NA	NA	NA	NA	NA
X_76871813_C/T	Atrx_1549	0.0714286	X	76871813	C	T	+	17/36	Atrx	NM_001105757	Missense_Mutation	4904	4647	1549	M/I	atG/atA	NA	NA	NA	NA	NA	NA	NA	NA	NA	NA	NA	NA	NA	NA	NA	NA
