# Supplementary material for: Genetic profiling of rat gliomas and cardiac schwannomas from life-time radiofrequency radiation exposure study using a targeted next-generation sequencing gene panel
Source: PLoS One. 2024 Jan 17;19(1):e0296699. doi: 10.1371/journal.pone.0296699 (PMC10793937; doi:10.1371/journal.pone.0296699)
Supplement: S3 Table — Where relevant, homologous protein position in human and COSMIC inclusion is indicated. (XLSX) [file pone.0296699.s005.xlsx]

## Sheet: Sheet1
Table S3: Details of rat ENT variants including positional information, predicted changes and functional consequences. Where relevant, homologous protein position in human and COSMIC inclusion is indicated.
Variant	codon.spec	Frequency of altered codon	chr	position	ref	alt	Strand	EXON	Gene	Feature	Variant_Classification	cDNA_position	CDS_position	Protein_position	Amino_acids	Codons	Extra	REF_AMINO	ALT_AMINO	AMINO_POS	SIFT_SCORE	SIFT_PREDICTION	Rn.protein.id	Hs.protein.aa	cosmic.aa.change	tissue	tumor	COSMIC.ID	COSMIC.Hs.cons	COSMIC.path	Rn.aa.basic	Hs.aa.basic	Human.Rat.AA.Change.Match
1_214180353_C/T	Hras_44	0.0333333	1	214180353	C	T	+	3/5	Hras	NM_001098241	Missense_Mutation	296	130	44	V/I	Gta/Ata	IMPACT=MODERATE;STRAND=-1;SOURCE=Rn6.ens.refseq.MODIFIED.gtf.gz;EXON=3/5	V	I	44	0.83	TOLERATED	Hras	Hras.p.V44	p.V44M	stomach	carcinoma	COSM9233211	Substitution-Missense	PATHOGENIC	p.V/I	p.V/M	FALSE
1_214180354_C/T	Hras_43	0.0333333	1	214180354	C	T	+	3/5	Hras	NM_001098241	Silent	295	129	43	Q	caG/caA	IMPACT=LOW;STRAND=-1;SOURCE=Rn6.ens.refseq.MODIFIED.gtf.gz;EXON=3/5	Q	Q	43	0.74	TOLERATED	NA	NA	NA	NA	NA	NA	NA	NA	NA	NA	NA
1_251421818_C/G	Pten_2	0.0333333	1	251421818	C	G	+	1/9	Pten	NM_031606	Missense_Mutation	5	5	2	T/R	aCa/aGa	IMPACT=MODERATE;STRAND=1;SOURCE=Rn6.ens.refseq.MODIFIED.gtf.gz;EXON=1/9	T	R	2	0	DELETERIOUS_(*WARNING!_Low_confidence)	NA	NA	NA	NA	NA	NA	NA	NA	NA	NA	NA
1_251421849_C/A	Pten_12	0.0333333	1	251421849	C	A	+	1/9	Pten	NM_031606	Missense_Mutation	36	36	12	N/K	aaC/aaA	IMPACT=MODERATE;STRAND=1;SOURCE=Rn6.ens.refseq.MODIFIED.gtf.gz;EXON=1/9	N	K	12	0	DELETERIOUS	NA	NA	NA	NA	NA	NA	NA	NA	NA	NA	NA
1_251421851_A/G	Pten_13	0.0333333	1	251421851	A	G	+	1/9	Pten	NM_031606	Missense_Mutation	38	38	13	K/R	aAa/aGa	IMPACT=MODERATE;STRAND=1;SOURCE=Rn6.ens.refseq.MODIFIED.gtf.gz;EXON=1/9	K	R	13	0.61	TOLERATED	NA	NA	NA	NA	NA	NA	NA	NA	NA	NA	NA
1_251440336_G/A	Pten_45	0.0333333	1	251440336	G	A	+	2/9	Pten	NM_031606	Missense_Mutation	133	133	45	V/I	Gta/Ata	IMPACT=MODERATE;STRAND=1;SOURCE=Rn6.ens.refseq.MODIFIED.gtf.gz;EXON=2/9	V	I	45	0.4	TOLERATED	NA	NA	NA	NA	NA	NA	NA	NA	NA	NA	NA
1_251440357_G/A	Pten_52	0.0333333	1	251440357	G	A	+	2/9	Pten	NM_031606	Missense_Mutation	154	154	52	D/N	Gat/Aat	IMPACT=MODERATE;STRAND=1;SOURCE=Rn6.ens.refseq.MODIFIED.gtf.gz;EXON=2/9	D	N	52	0.05	TOLERATED	NA	NA	NA	NA	NA	NA	NA	NA	NA	NA	NA
1_251455636_T/C	Pten_64	0.0333333	1	251455636	T	C	+	3/9	Pten	NM_031606	Silent	192	192	64	H	caT/caC	IMPACT=LOW;STRAND=1;SOURCE=Rn6.ens.refseq.MODIFIED.gtf.gz;EXON=3/9	H	H	64	0.75	TOLERATED	NA	NA	NA	NA	NA	NA	NA	NA	NA	NA	NA
1_251455639_C/T	Pten_65	0.0333333	1	251455639	C	T	+	3/9	Pten	NM_031606	Silent	195	195	65	Y	taC/taT	IMPACT=LOW;STRAND=1;SOURCE=Rn6.ens.refseq.MODIFIED.gtf.gz;EXON=3/9	Y	Y	65	1	TOLERATED	NA	NA	NA	NA	NA	NA	NA	NA	NA	NA	NA
1_251463651_G/A	Pten_132	0.0333333	1	251463651	G	A	+	5/9	Pten	NM_031606	Missense_Mutation	395	395	132	G/D	gGt/gAt	IMPACT=MODERATE;STRAND=1;SOURCE=Rn6.ens.refseq.MODIFIED.gtf.gz;EXON=5/9	G	D	132	0	DELETERIOUS	NA	NA	NA	NA	NA	NA	NA	NA	NA	NA	NA
1_251477132_G/A	Pten_173	0.0333333	1	251477132	G	A	+	6/9	Pten	NM_031606	Missense_Mutation	518	518	173	R/H	cGc/cAc	IMPACT=MODERATE;STRAND=1;SOURCE=Rn6.ens.refseq.MODIFIED.gtf.gz;EXON=6/9	R	H	173	0.01	DELETERIOUS	NA	NA	NA	NA	NA	NA	NA	NA	NA	NA	NA
1_251485295_C/T	Pten_281	0.0333333	1	251485295	C	T	+	8/9	Pten	NM_031606	Missense_Mutation	841	841	281	P/S	Cca/Tca	IMPACT=MODERATE;STRAND=1;SOURCE=Rn6.ens.refseq.MODIFIED.gtf.gz;EXON=8/9	P	S	281	0.6	TOLERATED	NA	NA	NA	NA	NA	NA	NA	NA	NA	NA	NA
1_251487608_C/A	Pten_396	0.0333333	1	251487608	C	A	+	9/9	Pten	NM_031606	Missense_Mutation	1186	1186	396	Q/K	Cag/Aag	IMPACT=MODERATE;STRAND=1;SOURCE=Rn6.ens.refseq.MODIFIED.gtf.gz;EXON=9/9	Q	K	396	0.85	TOLERATED	NA	NA	NA	NA	NA	NA	NA	NA	NA	NA	NA
1_251487615_C/A	Pten_398	0.0333333	1	251487615	C	A	+	9/9	Pten	NM_031606	Nonsense_Mutation	1193	1193	398	S/*	tCa/tAa	IMPACT=HIGH;STRAND=1;SOURCE=Rn6.ens.refseq.MODIFIED.gtf.gz;EXON=9/9	S	*	398	NA	NA	NA	NA	NA	NA	NA	NA	NA	NA	NA	NA	NA
1_32272525_G/A	Tert_-	0	1	32272525	G	A	+		Tert	NM_053423	5'Flank	-	-	-	-	-	IMPACT=MODIFIER;DISTANCE=49;STRAND=-1;SOURCE=Rn6.ens.refseq.MODIFIED.gtf.gz	NA	NA	NA	NA	NA	NA	NA	NA	NA	NA	NA	NA	NA	NA	NA	NA
1_82154771_A/T	Cic_258	0.0333333	1	82154771	A	T	+	6/20	Cic	NM_001107490	Missense_Mutation	920	773	258	E/V	gAg/gTg	IMPACT=MODERATE;STRAND=1;SOURCE=Rn6.ens.refseq.MODIFIED.gtf.gz;EXON=6/20	E	V	258	0	DELETERIOUS_(*WARNING!_Low_confidence)	Cic	Cic.p.E258	p.E258K	urinary_tract	carcinoma	COSM7645457	Substitution-Missense	PATHOGENIC	p.E/V	p.E/K	FALSE
1_82160031_T/G	Cic_1080	0.0333333	1	82160031	T	G	+	14/20	Cic	NM_001107490	Missense_Mutation	3385	3238	1080	C/G	Tgt/Ggt	IMPACT=MODERATE;STRAND=1;SOURCE=Rn6.ens.refseq.MODIFIED.gtf.gz;EXON=14/20	C	G	1080	0.35	TOLERATED	NA	NA	NA	NA	NA	NA	NA	NA	NA	NA	NA
1_82160466_G/C	Cic_1189	0.0333333	1	82160466	G	C	+	15/20	Cic	NM_001107490	Missense_Mutation	3713	3566	1189	G/A	gGt/gCt	IMPACT=MODERATE;STRAND=1;SOURCE=Rn6.ens.refseq.MODIFIED.gtf.gz;EXON=15/20	G	A	1189	0.19	TOLERATED	NA	NA	NA	NA	NA	NA	NA	NA	NA	NA	NA
1_82160471_A/T	Cic_1191	0.0333333	1	82160471	A	T	+	15/20	Cic	NM_001107490	Missense_Mutation	3718	3571	1191	T/S	Act/Tct	IMPACT=MODERATE;STRAND=1;SOURCE=Rn6.ens.refseq.MODIFIED.gtf.gz;EXON=15/20	T	S	1191	1	TOLERATED	NA	NA	NA	NA	NA	NA	NA	NA	NA	NA	NA
1_82160476_G/C	Cic_1192	0.0333333	1	82160476	G	C	+	15/20	Cic	NM_001107490	Silent	3723	3576	1192	G	ggG/ggC	IMPACT=LOW;STRAND=1;SOURCE=Rn6.ens.refseq.MODIFIED.gtf.gz;EXON=15/20	G	G	1192	1	TOLERATED	NA	NA	NA	NA	NA	NA	NA	NA	NA	NA	NA
1_82160485_A/T	Cic_1195	0.0333333	1	82160485	A	T	+	15/20	Cic	NM_001107490	Silent	3732	3585	1195	G	ggA/ggT	IMPACT=LOW;STRAND=1;SOURCE=Rn6.ens.refseq.MODIFIED.gtf.gz;EXON=15/20	G	G	1195	1	TOLERATED	NA	NA	NA	NA	NA	NA	NA	NA	NA	NA	NA
1_82160489_A/T	Cic_1197	0.0333333	1	82160489	A	T	+	15/20	Cic	NM_001107490	Missense_Mutation	3736	3589	1197	T/S	Aca/Tca	IMPACT=MODERATE;STRAND=1;SOURCE=Rn6.ens.refseq.MODIFIED.gtf.gz;EXON=15/20	T	S	1197	0.79	TOLERATED	NA	NA	NA	NA	NA	NA	NA	NA	NA	NA	NA
1_82161053_C/T	Cic_1302	0.0666667	1	82161053	C	T	+	16/20	Cic	NM_001107490	Silent	4053	3906	1302	G	ggC/ggT	IMPACT=LOW;STRAND=1;SOURCE=Rn6.ens.refseq.MODIFIED.gtf.gz;EXON=16/20	G	G	1302	0.62	TOLERATED	NA	NA	NA	NA	NA	NA	NA	NA	NA	NA	NA
1_82162192_G/T	Cic_1539	0.1	1	82162192	G	T	+	20/20	Cic	NM_001107490	Missense_Mutation	4763	4616	1539	G/V	gGc/gTc	IMPACT=MODERATE;STRAND=1;SOURCE=Rn6.ens.refseq.MODIFIED.gtf.gz;EXON=20/20	G	V	1539	0.05	TOLERATED	NA	NA	NA	NA	NA	NA	NA	NA	NA	NA	NA
1_82162194_A/T	Cic_1540	0.0333333	1	82162194	A	T	+	20/20	Cic	NM_001107490	Missense_Mutation	4765	4618	1540	M/L	Atg/Ttg	IMPACT=MODERATE;STRAND=1;SOURCE=Rn6.ens.refseq.MODIFIED.gtf.gz;EXON=20/20	M	L	1540	0.37	TOLERATED	NA	NA	NA	NA	NA	NA	NA	NA	NA	NA	NA
1_82162455_A/G	Cic_-	0	1	82162455	A	G	+	20/20	Cic	NM_001107490	3'UTR	5026	-	-	-	-	IMPACT=MODIFIER;STRAND=1;SOURCE=Rn6.ens.refseq.MODIFIED.gtf.gz;EXON=20/20	NA	NA	NA	NA	NA	NA	NA	NA	NA	NA	NA	NA	NA	NA	NA	NA
10_56194213_A/T	Tp53_29	0.0333333	10	56194213	A	T	+	3/10	Tp53	NM_030989	Missense_Mutation	217	86	29	D/V	gAt/gTt	IMPACT=MODERATE;STRAND=1;SOURCE=Rn6.ens.refseq.MODIFIED.gtf.gz;EXON=3/10	D	V	29	0.3	TOLERATED	NA	NA	NA	NA	NA	NA	NA	NA	NA	NA	NA
10_56194585_A/C	Tp53_121	0.2	10	56194585	A	C	+	4/10	Tp53	NM_030989	Missense_Mutation	492	361	121	M/L	Atg/Ctg	IMPACT=MODERATE;STRAND=1;SOURCE=Rn6.ens.refseq.MODIFIED.gtf.gz;EXON=4/10	M	L	121	1	TOLERATED	Tp53	Tp53.p.T123	p.T123I	central_nervous_system	glioma	COSM44188	Substitution-Missense	PATHOGENIC	p.M/L	p.T/I	FALSE
10_56194585_A/T	Tp53_121	0.2	10	56194585	A	T	+	4/10	Tp53	NM_030989	Missense_Mutation	492	361	121	M/L	Atg/Ttg	IMPACT=MODERATE;STRAND=1;SOURCE=Rn6.ens.refseq.MODIFIED.gtf.gz;EXON=4/10	M	L	121	1	TOLERATED	Tp53	Tp53.p.T123	p.T123I	central_nervous_system	glioma	COSM44188	Substitution-Missense	PATHOGENIC	p.M/L	p.T/I	FALSE
10_56195570_G/C	Tp53_194	0.0333333	10	56195570	G	C	+	6/10	Tp53	NM_030989	Silent	713	582	194	R	cgG/cgC	IMPACT=LOW;STRAND=1;SOURCE=Rn6.ens.refseq.MODIFIED.gtf.gz;EXON=6/10	R	R	194	1	TOLERATED	Tp53	Tp53.p.R196	p.R196*,p.R196P,p.R196Q,p.R196=,p.R196L,p.R196G	skin,NS,oesophagus,prostate,biliary_tract,upper_aerodigestive_tract,large_intestine,ovary,haematopoietic_and_lymphoid_tissue,central_nervous_system,stomach,breast,urinary_tract,pancreas,lung,kidney,eye,thyroid,cervix,small_intestine,penis,liver,thymus,endometrium,soft_tissue,salivary_gland,adrenal_gland	carcinoma,malignant_melanoma,lymphoid_neoplasm,glioma,adnexal_tumour,haematopoietic_neoplasm,other,primitive_neuroectodermal_tumour-medulloblastoma,Wilms_tumour,thymic_carcinoma,carcinoid-endocrine_tumour,leiomyosarcoma,papilloma,synovial_sarcoma,adrenal_cortical_adenoma,carcinoma_in_situ	COSM10705,COSM43814,COSM45021,COSM44599,COSM44569,COSM45444,COSM5635597,COSM44615,COSM44527	Substitution-Nonsense,Substitution-Missense,Substitution-coding-silent	PATHOGENIC,na,NEUTRAL	p.R/%/D	p.R/*,p.R/P,p.R/Q,p.R/=,p.R/L,p.R/G	FALSE
10_56195598_C/T	Tp53_204	0.0333333	10	56195598	C	T	+	6/10	Tp53	NM_030989	Silent	741	610	204	L	Ctg/Ttg	IMPACT=LOW;STRAND=1;SOURCE=Rn6.ens.refseq.MODIFIED.gtf.gz;EXON=6/10	L	L	204	0.83	TOLERATED	Tp53	Tp53.p.L206	p.L206*,p.L206=,p.L206F	upper_aerodigestive_tract,haematopoietic_and_lymphoid_tissue,skin,biliary_tract,oesophagus,breast,liver	carcinoma,lymphoid_neoplasm,haematopoietic_neoplasm	COSM43793,COSM44414,COSM44797	Substitution-Nonsense,Substitution-coding-silent,Substitution-Missense	na,NEUTRAL	p.L/%/D	p.L/*,p.L/=,p.L/F	FALSE
10_56195619_C/T	Tp53_211	0.0333333	10	56195619	C	T	+	6/10	Tp53	NM_030989	Missense_Mutation	762	631	211	R/W	Cgg/Tgg	IMPACT=MODERATE;STRAND=1;SOURCE=Rn6.ens.refseq.MODIFIED.gtf.gz;EXON=6/10	R	W	211	0	DELETERIOUS_(*WARNING!_Low_confidence)	Tp53	Tp53.p.R213	p.R213Q,p.R213*,p.R213L,p.R213P,p.R213G,p.R213=,p.R213W	kidney,oesophagus,stomach,skin,breast,large_intestine,liver,biliary_tract,upper_aerodigestive_tract,pancreas,NS,prostate,endometrium,thymus,lung,urinary_tract,thyroid,ovary,central_nervous_system,haematopoietic_and_lymphoid_tissue,adrenal_gland,soft_tissue,salivary_gland,small_intestine,pleura,penis,peritoneum,eye,bone,meninges,cervix,vulva	carcinoma,malignant_melanoma,other,thymic_carcinoma,glioma,lymphoid_neoplasm,adrenal_cortical_carcinoma,rhabdomyosarcoma,adnexal_tumour,mesothelioma,haematopoietic_neoplasm,leiomyosarcoma,in_situ_epithelial_neoplasm,adenoma,carcinoid-endocrine_tumour,liposarcoma,chondrosarcoma,adenoma-nodule-goitre,meningioma,malignant_fibrous_histiocytoma-pleomorphic_sarcoma,fibrosarcoma,sarcoma,synovial_sarcoma…	COSM10735,COSM10654,COSM43650,COSM11860,COSM44102,COSM249885,COSM43798,COSM45753,COSM7410344	Substitution-Missense,Substitution-Nonsense,Substitution-coding-silent	PATHOGENIC,NEUTRAL,na	p.R/W	p.R/Q,p.R/*,p.R/L,p.R/P,p.R/G,p.R/=,p.R/W	FALSE,TRUE
10_56195628_G/A	Tp53_214	0.0333333	10	56195628	G	A	+	6/10	Tp53	NM_030989	Missense_Mutation	771	640	214	V/M	Gtg/Atg	IMPACT=MODERATE;STRAND=1;SOURCE=Rn6.ens.refseq.MODIFIED.gtf.gz;EXON=6/10	V	M	214	0	DELETERIOUS_(*WARNING!_Low_confidence)	Tp53	Tp53.p.V216	p.V216M,p.V216E,p.V216L,p.V216A,p.V216G	haematopoietic_and_lymphoid_tissue,breast,stomach,liver,pancreas,upper_aerodigestive_tract,lung,oesophagus,large_intestine,ovary,biliary_tract,vulva,soft_tissue,bone,prostate,skin,endometrium,central_nervous_system,small_intestine,penis,pleura,salivary_gland,urinary_tract,thyroid,NS	haematopoietic_neoplasm,carcinoma,lymphoid_neoplasm,leiomyosarcoma,osteosarcoma,glioma,carcinoid-endocrine_tumour,gastrointestinal_stromal_tumour,mesothelioma,malignant_fibrous_histiocytoma-pleomorphic_sarcoma,sarcoma,malignant_melanoma	COSM10667,COSM44274,COSM11210,COSM44567,COSM43681,COSM6911741	Substitution-Missense	PATHOGENIC	p.V/M	p.V/M,p.V/E,p.V/L,p.V/A,p.V/G	TRUE,FALSE
10_56196141_G/A	Tp53_281	0.0333333	10	56196141	G	A	+	7/10	Tp53	NM_030989	Missense_Mutation	973	842	281	R/Q	cGg/cAg	IMPACT=MODERATE;STRAND=1;SOURCE=Rn6.ens.refseq.MODIFIED.gtf.gz;EXON=7/10	R	Q	281	0.11	TOLERATED	Tp53	Tp53.p.R283	p.R283P,p.R283C,p.R283H,p.R283G,p.R283S,p.R283L,p.R283=	stomach,penis,haematopoietic_and_lymphoid_tissue,skin,urinary_tract,lung,pancreas,prostate,breast,soft_tissue,upper_aerodigestive_tract,salivary_gland,large_intestine,oesophagus,thyroid,ovary,central_nervous_system,adrenal_gland,endometrium,liver,cervix,biliary_tract	carcinoma,lymphoid_neoplasm,malignant_melanoma,gastrointestinal_stromal_tumour,haematopoietic_neoplasm,other,glioma,adrenal_cortical_carcinoma	COSM10743,COSM10911,COSM11483,COSM46035,COSM44831,COSM44463,COSM45461,COSM43977,COSM44434	Substitution-Missense,Substitution-coding-silent	PATHOGENIC,NEUTRAL	p.R/Q	p.R/P,p.R/C,p.R/H,p.R/G,p.R/S,p.R/L,p.R/=	FALSE
10_56196144_C/T	Tp53_282	0.0333333	10	56196144	C	T	+	7/10	Tp53	NM_030989	Missense_Mutation	976	845	282	T/I	aCa/aTa	IMPACT=MODERATE;STRAND=1;SOURCE=Rn6.ens.refseq.MODIFIED.gtf.gz;EXON=7/10	T	I	282	0.13	TOLERATED	Tp53	Tp53.p.T284	p.T284=,p.T284P,p.T284I,p.T284A,p.T284S	skin,large_intestine,lung,haematopoietic_and_lymphoid_tissue,upper_aerodigestive_tract,biliary_tract,breast,stomach,ovary,central_nervous_system	carcinoma,lymphoid_neoplasm,glioma,haematopoietic_neoplasm	COSM44835,COSM44352,COSM44540,COSM45728,COSM4302128	Substitution-coding-silent,Substitution-Missense	NEUTRAL,PATHOGENIC	p.T/I	p.T/=,p.T/P,p.T/I,p.T/A,p.T/S	FALSE,TRUE
10_56197923_C/T	Tp53_367	0.0666667	10	56197923	C	T	+	10/10	Tp53	NM_030989	Missense_Mutation	1230	1099	367	P/S	Ccg/Tcg	IMPACT=MODERATE;STRAND=1;SOURCE=Rn6.ens.refseq.MODIFIED.gtf.gz;EXON=10/10	P	S	367	0.45	TOLERATED	NA	NA	NA	NA	NA	NA	NA	NA	NA	NA	NA
10_56197925_G/A	Tp53_367	0.0666667	10	56197925	G	A	+	10/10	Tp53	NM_030989	Silent	1232	1101	367	P	ccG/ccA	IMPACT=LOW;STRAND=1;SOURCE=Rn6.ens.refseq.MODIFIED.gtf.gz;EXON=10/10	P	P	367	0.24	TOLERATED	NA	NA	NA	NA	NA	NA	NA	NA	NA	NA	NA
10_56197940_C/T	Tp53_372	0.0333333	10	56197940	C	T	+	10/10	Tp53	NM_030989	Silent	1247	1116	372	G	ggC/ggT	IMPACT=LOW;STRAND=1;SOURCE=Rn6.ens.refseq.MODIFIED.gtf.gz;EXON=10/10	G	G	372	1	TOLERATED	Tp53	Tp53.p.G374	p.G374C	oesophagus	carcinoma	COSM4984777	Substitution-Missense	PATHOGENIC	p.G/%/D	p.G/C	FALSE
10_56198027_C/A	Tp53_-	0	10	56198027	C	A	+	10/10	Tp53	NM_030989	3'UTR	1334	-	-	-	-	IMPACT=MODIFIER;STRAND=1;SOURCE=Rn6.ens.refseq.MODIFIED.gtf.gz;EXON=10/10	NA	NA	NA	NA	NA	NA	NA	NA	NA	NA	NA	NA	NA	NA	NA	NA
10_56198053_C/A	Tp53_-	0	10	56198053	C	A	+	10/10	Tp53	NM_030989	3'UTR	1360	-	-	-	-	IMPACT=MODIFIER;STRAND=1;SOURCE=Rn6.ens.refseq.MODIFIED.gtf.gz;EXON=10/10	NA	NA	NA	NA	NA	NA	NA	NA	NA	NA	NA	NA	NA	NA	NA	NA
10_56198061_T/C	Tp53_-	0	10	56198061	T	C	+	10/10	Tp53	NM_030989	3'UTR	1368	-	-	-	-	IMPACT=MODIFIER;STRAND=1;SOURCE=Rn6.ens.refseq.MODIFIED.gtf.gz;EXON=10/10	NA	NA	NA	NA	NA	NA	NA	NA	NA	NA	NA	NA	NA	NA	NA	NA
10_66734856_T/A	Nf1_82	0.0333333	10	66734856	T	A	+	7/61	Nf1	NM_012609	Missense_Mutation	390	244	82	S/T	Tct/Act	IMPACT=MODERATE;STRAND=1;SOURCE=Rn6.ens.refseq.MODIFIED.gtf.gz;EXON=7/61	S	T	82	0	DELETERIOUS_(*WARNING!_Low_confidence)	Nf1	Nf1.p.S82	p.S82F,p.S82C	lung,skin,pancreas	carcinoma,malignant_melanoma,other	COSM6503456,COSM705683	Substitution-Missense	PATHOGENIC	p.S/T	p.S/F,p.S/C	FALSE
10_66734878_C/A	Nf1_89	0.0333333	10	66734878	C	A	+	7/61	Nf1	NM_012609	Missense_Mutation	412	266	89	T/K	aCa/aAa	IMPACT=MODERATE;STRAND=1;SOURCE=Rn6.ens.refseq.MODIFIED.gtf.gz;EXON=7/61	T	K	89	0	DELETERIOUS_(*WARNING!_Low_confidence)	NA	NA	NA	NA	NA	NA	NA	NA	NA	NA	NA
10_66744600_G/T	Nf1_174	0.0333333	10	66744600	G	T	+	9/61	Nf1	NM_012609	Missense_Mutation	666	520	174	V/F	Gtt/Ttt	IMPACT=MODERATE;STRAND=1;SOURCE=Rn6.ens.refseq.MODIFIED.gtf.gz;EXON=9/61	V	F	174	0	DELETERIOUS_(*WARNING!_Low_confidence)	NA	NA	NA	NA	NA	NA	NA	NA	NA	NA	NA
10_66744607_A/G	Nf1_176	0.0333333	10	66744607	A	G	+	9/61	Nf1	NM_012609	Missense_Mutation	673	527	176	D/G	gAt/gGt	IMPACT=MODERATE;STRAND=1;SOURCE=Rn6.ens.refseq.MODIFIED.gtf.gz;EXON=9/61	D	G	176	0	DELETERIOUS_(*WARNING!_Low_confidence)	Nf1	Nf1.p.D176	p.D176E	meninges,soft_tissue,kidney,large_intestine,breast,cervix	meningioma,neurofibroma,Wilms_tumour,carcinoma	COSM24498	Substitution-Missense	PATHOGENIC	p.D/G	p.D/E	FALSE
10_66755495_A/T	Nf1_240	0.0333333	10	66755495	A	T	+	11/61	Nf1	NM_012609	Missense_Mutation	864	718	240	T/S	Aca/Tca	IMPACT=MODERATE;STRAND=1;SOURCE=Rn6.ens.refseq.MODIFIED.gtf.gz;EXON=11/61	T	S	240	0	DELETERIOUS_(*WARNING!_Low_confidence)	NA	NA	NA	NA	NA	NA	NA	NA	NA	NA	NA
10_66756137_G/T	Nf1_247	0.0333333	10	66756137	G	T	+	12/61	Nf1	NM_012609	Nonsense_Mutation	885	739	247	E/*	Gaa/Taa	IMPACT=HIGH;STRAND=1;SOURCE=Rn6.ens.refseq.MODIFIED.gtf.gz;EXON=12/61	E	*	247	NA	NA	NA	NA	NA	NA	NA	NA	NA	NA	NA	NA	NA
10_66756145_G/T	Nf1_249	0.0333333	10	66756145	G	T	+	12/61	Nf1	NM_012609	Silent	893	747	249	L	ctG/ctT	IMPACT=LOW;STRAND=1;SOURCE=Rn6.ens.refseq.MODIFIED.gtf.gz;EXON=12/61	L	L	249	1	TOLERATED	NA	NA	NA	NA	NA	NA	NA	NA	NA	NA	NA
10_66756154_G/T	Nf1_252	0.0333333	10	66756154	G	T	+	12/61	Nf1	NM_012609	Missense_Mutation	902	756	252	L/F	ttG/ttT	IMPACT=MODERATE;STRAND=1;SOURCE=Rn6.ens.refseq.MODIFIED.gtf.gz;EXON=12/61	L	F	252	0	DELETERIOUS_(*WARNING!_Low_confidence)	Nf1	Nf1.p.L252	p.L252W,p.L252*	upper_aerodigestive_tract,central_nervous_system	carcinoma,glioma	COSM9178377,COSM7484418	Substitution-Missense,Substitution-Nonsense	PATHOGENIC	p.L/F	p.L/W,p.L/*	FALSE
10_66756182_C/T	Nf1_262	0.0333333	10	66756182	C	T	+	12/61	Nf1	NM_012609	Missense_Mutation	930	784	262	R/C	Cgt/Tgt	IMPACT=MODERATE;STRAND=1;SOURCE=Rn6.ens.refseq.MODIFIED.gtf.gz;EXON=12/61	R	C	262	0	DELETERIOUS_(*WARNING!_Low_confidence)	Nf1	Nf1.p.R262	p.R262C,p.R262H	skin,thyroid	malignant_melanoma,carcinoma	COSM1710089,COSM7339841	Substitution-Missense	PATHOGENIC	p.R/C	p.R/C,p.R/H	TRUE,FALSE
10_66756265_C/T	Nf1_289	0.0333333	10	66756265	C	T	+	12/61	Nf1	NM_012609	Silent	1013	867	289	V	gtC/gtT	IMPACT=LOW;STRAND=1;SOURCE=Rn6.ens.refseq.MODIFIED.gtf.gz;EXON=12/61	V	V	289	1	TOLERATED	NA	NA	NA	NA	NA	NA	NA	NA	NA	NA	NA
10_66756286_G/A	Nf1_296	0.0333333	10	66756286	G	A	+	12/61	Nf1	NM_012609	Splice_Region	1034	888	296	K	aaG/aaA	IMPACT=LOW;STRAND=1;SOURCE=Rn6.ens.refseq.MODIFIED.gtf.gz;EXON=12/61	K	K	296	1	TOLERATED	Nf1	Nf1.p.K296	p.K296N	lung,skin	carcinoma,malignant_melanoma	COSM6921105,COSM7877279	Substitution-Missense	PATHOGENIC	p.K/%/D	p.K/N	FALSE
10_66759736_C/A	Nf1_304	0.0333333	10	66759736	C	A	+	13/61	Nf1	NM_012609	Silent	1056	910	304	R	Cgg/Agg	IMPACT=LOW;STRAND=1;SOURCE=Rn6.ens.refseq.MODIFIED.gtf.gz;EXON=13/61	R	R	304	1	TOLERATED	Nf1	Nf1.p.R304	p.R304*,p.R304Q,p.R304G	adrenal_gland,soft_tissue,large_intestine,endometrium,central_nervous_system,liver,NS,breast,lung,ovary,autonomic_ganglia,urinary_tract,biliary_tract	pheochromocytoma,fibrosarcoma,carcinoma,neurofibroma,glioma,other,malignant_melanoma,neuroblastoma	COSM24486,COSM6724986,COSM6966988,COSM7252809	Substitution-Nonsense,Substitution-Missense	PATHOGENIC,na	p.R/%/D	p.R/*,p.R/Q,p.R/G	FALSE
10_66759782_G/A	Nf1_319	0.0333333	10	66759782	G	A	+	13/61	Nf1	NM_012609	Missense_Mutation	1102	956	319	S/N	aGt/aAt	IMPACT=MODERATE;STRAND=1;SOURCE=Rn6.ens.refseq.MODIFIED.gtf.gz;EXON=13/61	S	N	319	0	DELETERIOUS_(*WARNING!_Low_confidence)	NA	NA	NA	NA	NA	NA	NA	NA	NA	NA	NA
10_66760352_C/A	Nf1_363	0.0333333	10	66760352	C	A	+	14/61	Nf1	NM_012609	Missense_Mutation	1233	1087	363	P/T	Cca/Aca	IMPACT=MODERATE;STRAND=1;SOURCE=Rn6.ens.refseq.MODIFIED.gtf.gz;EXON=14/61	P	T	363	0	DELETERIOUS_(*WARNING!_Low_confidence)	NA	NA	NA	NA	NA	NA	NA	NA	NA	NA	NA
10_66760387_C/A	Nf1_374	0.0333333	10	66760387	C	A	+	14/61	Nf1	NM_012609	Missense_Mutation	1268	1122	374	D/E	gaC/gaA	IMPACT=MODERATE;STRAND=1;SOURCE=Rn6.ens.refseq.MODIFIED.gtf.gz;EXON=14/61	D	E	374	0	DELETERIOUS_(*WARNING!_Low_confidence)	NA	NA	NA	NA	NA	NA	NA	NA	NA	NA	NA
10_66760851_C/T	Nf1_396	0.0333333	10	66760851	C	T	+	15/61	Nf1	NM_012609	Splice_Region	1334	1188	396	I	atC/atT	IMPACT=LOW;STRAND=1;SOURCE=Rn6.ens.refseq.MODIFIED.gtf.gz;EXON=15/61	I	I	396	1	TOLERATED	Nf1	Nf1.p.I396	p.I396=	breast	carcinoma	COSM7700026	Substitution-coding-silent	PATHOGENIC	p.I/%/D	p.I/=	FALSE
10_66770893_C/A	Nf1_466	0.0333333	10	66770893	C	A	+	17/61	Nf1	NM_012609	Missense_Mutation	1542	1396	466	L/I	Ctt/Att	IMPACT=MODERATE;STRAND=1;SOURCE=Rn6.ens.refseq.MODIFIED.gtf.gz;EXON=17/61	L	I	466	0	DELETERIOUS_(*WARNING!_Low_confidence)	NA	NA	NA	NA	NA	NA	NA	NA	NA	NA	NA
10_66770943_G/A	Nf1_482	0.0333333	10	66770943	G	A	+	17/61	Nf1	NM_012609	Silent	1592	1446	482	T	acG/acA	IMPACT=LOW;STRAND=1;SOURCE=Rn6.ens.refseq.MODIFIED.gtf.gz;EXON=17/61	T	T	482	1	TOLERATED	Nf1	Nf1.p.T482	p.T482A,p.T482K	skin,thyroid,lung	malignant_melanoma,carcinoma	COSM705673,COSM6401006	Substitution-Missense	PATHOGENIC	p.T/%/D	p.T/A,p.T/K	FALSE
10_66770956_A/G	Nf1_487	0.0333333	10	66770956	A	G	+	17/61	Nf1	NM_012609	Missense_Mutation	1605	1459	487	R/G	Agg/Ggg	IMPACT=MODERATE;STRAND=1;SOURCE=Rn6.ens.refseq.MODIFIED.gtf.gz;EXON=17/61	R	G	487	0	DELETERIOUS_(*WARNING!_Low_confidence)	NA	NA	NA	NA	NA	NA	NA	NA	NA	NA	NA
10_66771004_G/T	Nf1_503	0.1	10	66771004	G	T	+	17/61	Nf1	NM_012609	Missense_Mutation	1653	1507	503	D/Y	Gac/Tac	IMPACT=MODERATE;STRAND=1;SOURCE=Rn6.ens.refseq.MODIFIED.gtf.gz;EXON=17/61	D	Y	503	0	DELETERIOUS_(*WARNING!_Low_confidence)	NA	NA	NA	NA	NA	NA	NA	NA	NA	NA	NA
10_66771005_A/C	Nf1_503	0.1	10	66771005	A	C	+	17/61	Nf1	NM_012609	Missense_Mutation	1654	1508	503	D/A	gAc/gCc	IMPACT=MODERATE;STRAND=1;SOURCE=Rn6.ens.refseq.MODIFIED.gtf.gz;EXON=17/61	D	A	503	0	DELETERIOUS_(*WARNING!_Low_confidence)	NA	NA	NA	NA	NA	NA	NA	NA	NA	NA	NA
10_66773975_C/T	Nf1_529	0.0333333	10	66773975	C	T	+	18/61	Nf1	NM_012609	Silent	1733	1587	529	L	ctC/ctT	IMPACT=LOW;STRAND=1;SOURCE=Rn6.ens.refseq.MODIFIED.gtf.gz;EXON=18/61	L	L	529	1	TOLERATED	Nf1	Nf1.p.L529	p.L529P	breast,skin	carcinoma,malignant_melanoma	COSM6922952	Substitution-Missense	PATHOGENIC	p.L/%/D	p.L/P	FALSE
10_66774011_C/G	Nf1_541	0.0333333	10	66774011	C	G	+	18/61	Nf1	NM_012609	Silent	1769	1623	541	V	gtC/gtG	IMPACT=LOW;STRAND=1;SOURCE=Rn6.ens.refseq.MODIFIED.gtf.gz;EXON=18/61	V	V	541	1	TOLERATED	NA	NA	NA	NA	NA	NA	NA	NA	NA	NA	NA
10_66781567_A/G	Nf1_584	0.0333333	10	66781567	A	G	+	20/61	Nf1	NM_012609	Missense_Mutation	1897	1751	584	K/R	aAa/aGa	IMPACT=MODERATE;STRAND=1;SOURCE=Rn6.ens.refseq.MODIFIED.gtf.gz;EXON=20/61	K	R	584	0	DELETERIOUS_(*WARNING!_Low_confidence)	NA	NA	NA	NA	NA	NA	NA	NA	NA	NA	NA
10_66781586_G/A	Nf1_590	0.0333333	10	66781586	G	A	+	20/61	Nf1	NM_012609	Missense_Mutation	1916	1770	590	M/I	atG/atA	IMPACT=MODERATE;STRAND=1;SOURCE=Rn6.ens.refseq.MODIFIED.gtf.gz;EXON=20/61	M	I	590	0	DELETERIOUS_(*WARNING!_Low_confidence)	NA	NA	NA	NA	NA	NA	NA	NA	NA	NA	NA
10_66781614_T/C	Nf1_600	0.0333333	10	66781614	T	C	+	20/61	Nf1	NM_012609	Silent	1944	1798	600	L	Tta/Cta	IMPACT=LOW;STRAND=1;SOURCE=Rn6.ens.refseq.MODIFIED.gtf.gz;EXON=20/61	L	L	600	1	TOLERATED	NA	NA	NA	NA	NA	NA	NA	NA	NA	NA	NA
10_66786028_C/T	Nf1_732	0.0333333	10	66786028	C	T	+	22/61	Nf1	NM_012609	Silent	2342	2196	732	N	aaC/aaT	IMPACT=LOW;STRAND=1;SOURCE=Rn6.ens.refseq.MODIFIED.gtf.gz;EXON=22/61	N	N	732	1	TOLERATED	NA	NA	NA	NA	NA	NA	NA	NA	NA	NA	NA
10_66786078_T/A	Nf1_749	0.0333333	10	66786078	T	A	+	22/61	Nf1	NM_012609	Missense_Mutation	2392	2246	749	M/K	aTg/aAg	IMPACT=MODERATE;STRAND=1;SOURCE=Rn6.ens.refseq.MODIFIED.gtf.gz;EXON=22/61	M	K	749	0	DELETERIOUS_(*WARNING!_Low_confidence)	NA	NA	NA	NA	NA	NA	NA	NA	NA	NA	NA
10_66788849_C/T	Nf1_833	0.0333333	10	66788849	C	T	+	25/61	Nf1	NM_012609	Missense_Mutation	2644	2498	833	T/I	aCa/aTa	IMPACT=MODERATE;STRAND=1;SOURCE=Rn6.ens.refseq.MODIFIED.gtf.gz;EXON=25/61	T	I	833	0	DELETERIOUS_(*WARNING!_Low_confidence)	NA	NA	NA	NA	NA	NA	NA	NA	NA	NA	NA
10_66788928_C/T	Nf1_859	0.0333333	10	66788928	C	T	+	25/61	Nf1	NM_012609	Silent	2723	2577	859	S	agC/agT	IMPACT=LOW;STRAND=1;SOURCE=Rn6.ens.refseq.MODIFIED.gtf.gz;EXON=25/61	S	S	859	1	TOLERATED	NA	NA	NA	NA	NA	NA	NA	NA	NA	NA	NA
10_66789672_G/A	Nf1_963	0.0333333	10	66789672	G	A	+	26/61	Nf1	NM_012609	Missense_Mutation	3033	2887	963	V/I	Gta/Ata	IMPACT=MODERATE;STRAND=1;SOURCE=Rn6.ens.refseq.MODIFIED.gtf.gz;EXON=26/61	V	I	963	0	DELETERIOUS_(*WARNING!_Low_confidence)	NA	NA	NA	NA	NA	NA	NA	NA	NA	NA	NA
10_66789698_G/A	Nf1_971	0.0333333	10	66789698	G	A	+	26/61	Nf1	NM_012609	Silent	3059	2913	971	K	aaG/aaA	IMPACT=LOW;STRAND=1;SOURCE=Rn6.ens.refseq.MODIFIED.gtf.gz;EXON=26/61	K	K	971	1	TOLERATED	NA	NA	NA	NA	NA	NA	NA	NA	NA	NA	NA
10_66790069_G/A	Nf1_1021	0.0333333	10	66790069	G	A	+	27/61	Nf1	NM_012609	Missense_Mutation	3207	3061	1021	V/I	Gtt/Att	IMPACT=MODERATE;STRAND=1;SOURCE=Rn6.ens.refseq.MODIFIED.gtf.gz;EXON=27/61	V	I	1021	0	DELETERIOUS_(*WARNING!_Low_confidence)	Nf1	Nf1.p.V1019	p.V1019I	central_nervous_system	glioma	COSM6959538	Substitution-Missense	PATHOGENIC	p.V/I	p.V/I	TRUE
10_66790678_T/A	Nf1_1052	0.0333333	10	66790678	T	A	+	28/61	Nf1	NM_012609	Missense_Mutation	3301	3155	1052	M/K	aTg/aAg	IMPACT=MODERATE;STRAND=1;SOURCE=Rn6.ens.refseq.MODIFIED.gtf.gz;EXON=28/61	M	K	1052	0	DELETERIOUS_(*WARNING!_Low_confidence)	NA	NA	NA	NA	NA	NA	NA	NA	NA	NA	NA
10_66792549_G/T	Nf1_1157	0.0333333	10	66792549	G	T	+	30/61	Nf1	NM_012609	Missense_Mutation	3615	3469	1157	A/S	Gct/Tct	IMPACT=MODERATE;STRAND=1;SOURCE=Rn6.ens.refseq.MODIFIED.gtf.gz;EXON=30/61	A	S	1157	0	DELETERIOUS_(*WARNING!_Low_confidence)	NA	NA	NA	NA	NA	NA	NA	NA	NA	NA	NA
10_66793184_C/A	Nf1_1193	0.0333333	10	66793184	C	A	+	31/61	Nf1	NM_012609	Missense_Mutation	3724	3578	1193	T/K	aCa/aAa	IMPACT=MODERATE;STRAND=1;SOURCE=Rn6.ens.refseq.MODIFIED.gtf.gz;EXON=31/61	T	K	1193	0.02	DELETERIOUS_(*WARNING!_Low_confidence)	NA	NA	NA	NA	NA	NA	NA	NA	NA	NA	NA
10_66793262_A/G	Nf1_1219	0.0333333	10	66793262	A	G	+	31/61	Nf1	NM_012609	Missense_Mutation	3802	3656	1219	D/G	gAc/gGc	IMPACT=MODERATE;STRAND=1;SOURCE=Rn6.ens.refseq.MODIFIED.gtf.gz;EXON=31/61	D	G	1219	0.04	DELETERIOUS_(*WARNING!_Low_confidence)	Nf1	Nf1.p.D1217	p.D1217E,p.D1217*	stomach	carcinoma	COSM8212798,COSM6908864	Substitution-Missense,Insertion-Frameshift	PATHOGENIC,na	p.D/G	p.D/E,p.D/*	FALSE
10_66797452_G/A	Nf1_1315	0.0333333	10	66797452	G	A	+	33/61	Nf1	NM_012609	Missense_Mutation	4089	3943	1315	D/N	Gat/Aat	IMPACT=MODERATE;STRAND=1;SOURCE=Rn6.ens.refseq.MODIFIED.gtf.gz;EXON=33/61	D	N	1315	0.07	TOLERATED	NA	NA	NA	NA	NA	NA	NA	NA	NA	NA	NA
10_66797484_T/G	Nf1_1325	0.0333333	10	66797484	T	G	+	33/61	Nf1	NM_012609	Silent	4121	3975	1325	P	ccT/ccG	IMPACT=LOW;STRAND=1;SOURCE=Rn6.ens.refseq.MODIFIED.gtf.gz;EXON=33/61	P	P	1325	1	TOLERATED	Nf1	Nf1.p.P1323	p.P1323H,p.P1323L	thyroid,skin	carcinoma,malignant_melanoma	COSM6366374,COSM1167998	Substitution-Missense	PATHOGENIC	p.P/%/D	p.P/H,p.P/L	FALSE
10_66802633_T/A	Nf1_1344	0.0333333	10	66802633	T	A	+	34/61	Nf1	NM_012609	Missense_Mutation	4177	4031	1344	M/K	aTg/aAg	IMPACT=MODERATE;STRAND=1;SOURCE=Rn6.ens.refseq.MODIFIED.gtf.gz;EXON=34/61	M	K	1344	0.06	TOLERATED	Nf1	Nf1.p.M1342	p.M1342V,p.M1342I	skin,lung	malignant_melanoma,carcinoma	COSM5945945,COSM9590628	Substitution-Missense	PATHOGENIC,na	p.M/K	p.M/V,p.M/I	FALSE
10_66812269_G/A	Nf1_1393	0.0333333	10	66812269	G	A	+	35/61	Nf1	NM_012609	Silent	4325	4179	1393	R	agG/agA	IMPACT=LOW;STRAND=1;SOURCE=Rn6.ens.refseq.MODIFIED.gtf.gz;EXON=35/61	R	R	1393	1	TOLERATED	NA	NA	NA	NA	NA	NA	NA	NA	NA	NA	NA
10_66812319_A/T	Nf1_1410	0.0333333	10	66812319	A	T	+	35/61	Nf1	NM_012609	Missense_Mutation	4375	4229	1410	K/I	aAa/aTa	IMPACT=MODERATE;STRAND=1;SOURCE=Rn6.ens.refseq.MODIFIED.gtf.gz;EXON=35/61	K	I	1410	0.01	DELETERIOUS_(*WARNING!_Low_confidence)	NA	NA	NA	NA	NA	NA	NA	NA	NA	NA	NA
10_66815041_A/G	Nf1_1472	0.0333333	10	66815041	A	G	+	37/61	Nf1	NM_012609	Silent	4562	4416	1472	A	gcA/gcG	IMPACT=LOW;STRAND=1;SOURCE=Rn6.ens.refseq.MODIFIED.gtf.gz;EXON=37/61	A	A	1472	1	TOLERATED	NA	NA	NA	NA	NA	NA	NA	NA	NA	NA	NA
10_66815072_G/A	Nf1_1483	0.0333333	10	66815072	G	A	+	37/61	Nf1	NM_012609	Missense_Mutation	4593	4447	1483	G/S	Ggc/Agc	IMPACT=MODERATE;STRAND=1;SOURCE=Rn6.ens.refseq.MODIFIED.gtf.gz;EXON=37/61	G	S	1483	0.08	TOLERATED	NA	NA	NA	NA	NA	NA	NA	NA	NA	NA	NA
10_66821903_T/A	Nf1_1559	0.0333333	10	66821903	T	A	+	39/61	Nf1	NM_012609	Missense_Mutation	4822	4676	1559	V/D	gTt/gAt	IMPACT=MODERATE;STRAND=1;SOURCE=Rn6.ens.refseq.MODIFIED.gtf.gz;EXON=39/61	V	D	1559	0	DELETERIOUS_(*WARNING!_Low_confidence)	NA	NA	NA	NA	NA	NA	NA	NA	NA	NA	NA
10_66821931_G/A	Nf1_1568	0.0333333	10	66821931	G	A	+	39/61	Nf1	NM_012609	Silent	4850	4704	1568	L	ttG/ttA	IMPACT=LOW;STRAND=1;SOURCE=Rn6.ens.refseq.MODIFIED.gtf.gz;EXON=39/61	L	L	1568	1	TOLERATED	NA	NA	NA	NA	NA	NA	NA	NA	NA	NA	NA
10_66821938_T/A	Nf1_1571	0.0333333	10	66821938	T	A	+	39/61	Nf1	NM_012609	Missense_Mutation	4857	4711	1571	L/I	Tta/Ata	IMPACT=MODERATE;STRAND=1;SOURCE=Rn6.ens.refseq.MODIFIED.gtf.gz;EXON=39/61	L	I	1571	0.07	TOLERATED	NA	NA	NA	NA	NA	NA	NA	NA	NA	NA	NA
10_66821956_G/T	Nf1_1577	0.0333333	10	66821956	G	T	+	39/61	Nf1	NM_012609	Missense_Mutation	4875	4729	1577	A/S	Gct/Tct	IMPACT=MODERATE;STRAND=1;SOURCE=Rn6.ens.refseq.MODIFIED.gtf.gz;EXON=39/61	A	S	1577	0	DELETERIOUS_(*WARNING!_Low_confidence)	NA	NA	NA	NA	NA	NA	NA	NA	NA	NA	NA
10_66890252_G/A	Nf1_1691	0.0333333	10	66890252	G	A	+	40/61	Nf1	NM_012609	Missense_Mutation	5217	5071	1691	D/N	Gac/Aac	IMPACT=MODERATE;STRAND=1;SOURCE=Rn6.ens.refseq.MODIFIED.gtf.gz;EXON=40/61	D	N	1691	0	DELETERIOUS_(*WARNING!_Low_confidence)	NA	NA	NA	NA	NA	NA	NA	NA	NA	NA	NA
10_66890299_G/A	Nf1_1706	0.0333333	10	66890299	G	A	+	40/61	Nf1	NM_012609	Silent	5264	5118	1706	K	aaG/aaA	IMPACT=LOW;STRAND=1;SOURCE=Rn6.ens.refseq.MODIFIED.gtf.gz;EXON=40/61	K	K	1706	1	TOLERATED	NA	NA	NA	NA	NA	NA	NA	NA	NA	NA	NA
10_66891014_T/A	Nf1_1738	0.0333333	10	66891014	T	A	+	41/61	Nf1	NM_012609	Missense_Mutation	5359	5213	1738	V/D	gTt/gAt	IMPACT=MODERATE;STRAND=1;SOURCE=Rn6.ens.refseq.MODIFIED.gtf.gz;EXON=41/61	V	D	1738	0	DELETERIOUS_(*WARNING!_Low_confidence)	NA	NA	NA	NA	NA	NA	NA	NA	NA	NA	NA
10_66891023_C/G	Nf1_1741	0.0333333	10	66891023	C	G	+	41/61	Nf1	NM_012609	Missense_Mutation	5368	5222	1741	T/S	aCt/aGt	IMPACT=MODERATE;STRAND=1;SOURCE=Rn6.ens.refseq.MODIFIED.gtf.gz;EXON=41/61	T	S	1741	0	DELETERIOUS_(*WARNING!_Low_confidence)	NA	NA	NA	NA	NA	NA	NA	NA	NA	NA	NA
10_66891034_G/A	Nf1_1745	0.0333333	10	66891034	G	A	+	41/61	Nf1	NM_012609	Missense_Mutation	5379	5233	1745	V/I	Gta/Ata	IMPACT=MODERATE;STRAND=1;SOURCE=Rn6.ens.refseq.MODIFIED.gtf.gz;EXON=41/61	V	I	1745	0	DELETERIOUS_(*WARNING!_Low_confidence)	NA	NA	NA	NA	NA	NA	NA	NA	NA	NA	NA
10_66891058_G/T	Nf1_1753	0.0333333	10	66891058	G	T	+	41/61	Nf1	NM_012609	Missense_Mutation	5403	5257	1753	V/L	Gta/Tta	IMPACT=MODERATE;STRAND=1;SOURCE=Rn6.ens.refseq.MODIFIED.gtf.gz;EXON=41/61	V	L	1753	0	DELETERIOUS_(*WARNING!_Low_confidence)	NA	NA	NA	NA	NA	NA	NA	NA	NA	NA	NA
10_66891096_T/A	Nf1_1765	0.0666667	10	66891096	T	A	+	41/61	Nf1	NM_012609	Nonsense_Mutation	5441	5295	1765	Y/*	taT/taA	IMPACT=HIGH;STRAND=1;SOURCE=Rn6.ens.refseq.MODIFIED.gtf.gz;EXON=41/61	Y	*	1765	NA	NA	NA	NA	NA	NA	NA	NA	NA	NA	NA	NA	NA
10_66891100_T/A	Nf1_1767	0.0666667	10	66891100	T	A	+	41/61	Nf1	NM_012609	Missense_Mutation	5445	5299	1767	S/T	Tct/Act	IMPACT=MODERATE;STRAND=1;SOURCE=Rn6.ens.refseq.MODIFIED.gtf.gz;EXON=41/61	S	T	1767	0	DELETERIOUS_(*WARNING!_Low_confidence)	NA	NA	NA	NA	NA	NA	NA	NA	NA	NA	NA
10_66891107_T/A	Nf1_1769	0.0333333	10	66891107	T	A	+	41/61	Nf1	NM_012609	Missense_Mutation	5452	5306	1769	I/N	aTc/aAc	IMPACT=MODERATE;STRAND=1;SOURCE=Rn6.ens.refseq.MODIFIED.gtf.gz;EXON=41/61	I	N	1769	0	DELETERIOUS_(*WARNING!_Low_confidence)	NA	NA	NA	NA	NA	NA	NA	NA	NA	NA	NA
10_66891116_T/G	Nf1_1772	0.233333	10	66891116	T	G	+	41/61	Nf1	NM_012609	Missense_Mutation	5461	5315	1772	I/S	aTc/aGc	IMPACT=MODERATE;STRAND=1;SOURCE=Rn6.ens.refseq.MODIFIED.gtf.gz;EXON=41/61	I	S	1772	0	DELETERIOUS_(*WARNING!_Low_confidence)	NA	NA	NA	NA	NA	NA	NA	NA	NA	NA	NA
10_66891118_T/A	Nf1_1773	0.166667	10	66891118	T	A	+	41/61	Nf1	NM_012609	Missense_Mutation	5463	5317	1773	C/S	Tgc/Agc	IMPACT=MODERATE;STRAND=1;SOURCE=Rn6.ens.refseq.MODIFIED.gtf.gz;EXON=41/61	C	S	1773	0	DELETERIOUS_(*WARNING!_Low_confidence)	NA	NA	NA	NA	NA	NA	NA	NA	NA	NA	NA
10_66891118_T/G	Nf1_1773	0.166667	10	66891118	T	G	+	41/61	Nf1	NM_012609	Missense_Mutation	5463	5317	1773	C/G	Tgc/Ggc	IMPACT=MODERATE;STRAND=1;SOURCE=Rn6.ens.refseq.MODIFIED.gtf.gz;EXON=41/61	C	G	1773	0	DELETERIOUS_(*WARNING!_Low_confidence)	NA	NA	NA	NA	NA	NA	NA	NA	NA	NA	NA
10_66894632_G/A	Nf1_1863	0.0333333	10	66894632	G	A	+	42/61	Nf1	NM_012609	Missense_Mutation	5734	5588	1863	C/Y	tGt/tAt	IMPACT=MODERATE;STRAND=1;SOURCE=Rn6.ens.refseq.MODIFIED.gtf.gz;EXON=42/61	C	Y	1863	0	DELETERIOUS_(*WARNING!_Low_confidence)	NA	NA	NA	NA	NA	NA	NA	NA	NA	NA	NA
10_66897944_A/G	Nf1_1946	0.0333333	10	66897944	A	G	+	43/61	Nf1	NM_012609	Missense_Mutation	5983	5837	1946	D/G	gAc/gGc	IMPACT=MODERATE;STRAND=1;SOURCE=Rn6.ens.refseq.MODIFIED.gtf.gz;EXON=43/61	D	G	1946	0	DELETERIOUS_(*WARNING!_Low_confidence)	NA	NA	NA	NA	NA	NA	NA	NA	NA	NA	NA
10_66898035_A/T	Nf1_1976	0.0333333	10	66898035	A	T	+	43/61	Nf1	NM_012609	Missense_Mutation	6074	5928	1976	K/N	aaA/aaT	IMPACT=MODERATE;STRAND=1;SOURCE=Rn6.ens.refseq.MODIFIED.gtf.gz;EXON=43/61	K	N	1976	0	DELETERIOUS_(*WARNING!_Low_confidence)	NA	NA	NA	NA	NA	NA	NA	NA	NA	NA	NA
10_66898809_G/A	Nf1_1991	0.0333333	10	66898809	G	A	+	44/61	Nf1	NM_012609	Missense_Mutation	6117	5971	1991	V/M	Gtg/Atg	IMPACT=MODERATE;STRAND=1;SOURCE=Rn6.ens.refseq.MODIFIED.gtf.gz;EXON=44/61	V	M	1991	0	DELETERIOUS_(*WARNING!_Low_confidence)	NA	NA	NA	NA	NA	NA	NA	NA	NA	NA	NA
10_66898894_T/A	Nf1_2019	0.0333333	10	66898894	T	A	+	44/61	Nf1	NM_012609	Nonsense_Mutation	6202	6056	2019	L/*	tTa/tAa	IMPACT=HIGH;STRAND=1;SOURCE=Rn6.ens.refseq.MODIFIED.gtf.gz;EXON=44/61	L	*	2019	NA	NA	NA	NA	NA	NA	NA	NA	NA	NA	NA	NA	NA
10_66898915_T/A	Nf1_2026	0.0333333	10	66898915	T	A	+	44/61	Nf1	NM_012609	Missense_Mutation	6223	6077	2026	L/Q	cTg/cAg	IMPACT=MODERATE;STRAND=1;SOURCE=Rn6.ens.refseq.MODIFIED.gtf.gz;EXON=44/61	L	Q	2026	0	DELETERIOUS_(*WARNING!_Low_confidence)	NA	NA	NA	NA	NA	NA	NA	NA	NA	NA	NA
10_66899662_G/A	Nf1_2043	0.0333333	10	66899662	G	A	+	45/61	Nf1	NM_012609	Missense_Mutation	6274	6128	2043	C/Y	tGc/tAc	IMPACT=MODERATE;STRAND=1;SOURCE=Rn6.ens.refseq.MODIFIED.gtf.gz;EXON=45/61	C	Y	2043	0	DELETERIOUS_(*WARNING!_Low_confidence)	NA	NA	NA	NA	NA	NA	NA	NA	NA	NA	NA
10_66899671_C/A	Nf1_2046	0.0333333	10	66899671	C	A	+	45/61	Nf1	NM_012609	Missense_Mutation	6283	6137	2046	P/Q	cCa/cAa	IMPACT=MODERATE;STRAND=1;SOURCE=Rn6.ens.refseq.MODIFIED.gtf.gz;EXON=45/61	P	Q	2046	0	DELETERIOUS_(*WARNING!_Low_confidence)	NA	NA	NA	NA	NA	NA	NA	NA	NA	NA	NA
10_66899804_C/A	Nf1_2090	0.0333333	10	66899804	C	A	+	45/61	Nf1	NM_012609	Missense_Mutation	6416	6270	2090	F/L	ttC/ttA	IMPACT=MODERATE;STRAND=1;SOURCE=Rn6.ens.refseq.MODIFIED.gtf.gz;EXON=45/61	F	L	2090	0	DELETERIOUS_(*WARNING!_Low_confidence)	NA	NA	NA	NA	NA	NA	NA	NA	NA	NA	NA
10_66899808_G/T	Nf1_2092	0.0333333	10	66899808	G	T	+	45/61	Nf1	NM_012609	Missense_Mutation	6420	6274	2092	V/L	Gta/Tta	IMPACT=MODERATE;STRAND=1;SOURCE=Rn6.ens.refseq.MODIFIED.gtf.gz;EXON=45/61	V	L	2092	0	DELETERIOUS_(*WARNING!_Low_confidence)	NA	NA	NA	NA	NA	NA	NA	NA	NA	NA	NA
10_66900363_C/G	Nf1_2140	0.0333333	10	66900363	C	G	+	46/61	Nf1	NM_012609	Silent	6566	6420	2140	P	ccC/ccG	IMPACT=LOW;STRAND=1;SOURCE=Rn6.ens.refseq.MODIFIED.gtf.gz;EXON=46/61	P	P	2140	1	TOLERATED	NA	NA	NA	NA	NA	NA	NA	NA	NA	NA	NA
10_66900452_C/T	Nf1_2170	0.0333333	10	66900452	C	T	+	46/61	Nf1	NM_012609	Missense_Mutation	6655	6509	2170	P/L	cCt/cTt	IMPACT=MODERATE;STRAND=1;SOURCE=Rn6.ens.refseq.MODIFIED.gtf.gz;EXON=46/61	P	L	2170	0	DELETERIOUS_(*WARNING!_Low_confidence)	NA	NA	NA	NA	NA	NA	NA	NA	NA	NA	NA
10_66900466_A/T	Nf1_2175	0.0333333	10	66900466	A	T	+	46/61	Nf1	NM_012609	Missense_Mutation	6669	6523	2175	R/W	Agg/Tgg	IMPACT=MODERATE;STRAND=1;SOURCE=Rn6.ens.refseq.MODIFIED.gtf.gz;EXON=46/61	R	W	2175	0	DELETERIOUS_(*WARNING!_Low_confidence)	NA	NA	NA	NA	NA	NA	NA	NA	NA	NA	NA
10_66901265_T/C	Nf1_2219	0.0333333	10	66901265	T	C	+	48/61	Nf1	NM_012609	Missense_Mutation	6802	6656	2219	F/S	tTt/tCt	IMPACT=MODERATE;STRAND=1;SOURCE=Rn6.ens.refseq.MODIFIED.gtf.gz;EXON=48/61	F	S	2219	0	DELETERIOUS_(*WARNING!_Low_confidence)	NA	NA	NA	NA	NA	NA	NA	NA	NA	NA	NA
10_66901279_T/C	Nf1_2224	0.0333333	10	66901279	T	C	+	48/61	Nf1	NM_012609	Missense_Mutation	6816	6670	2224	S/P	Tcc/Ccc	IMPACT=MODERATE;STRAND=1;SOURCE=Rn6.ens.refseq.MODIFIED.gtf.gz;EXON=48/61	S	P	2224	0	DELETERIOUS_(*WARNING!_Low_confidence)	NA	NA	NA	NA	NA	NA	NA	NA	NA	NA	NA
10_66901331_C/T	Nf1_2241	0.0333333	10	66901331	C	T	+	48/61	Nf1	NM_012609	Missense_Mutation	6868	6722	2241	S/F	tCt/tTt	IMPACT=MODERATE;STRAND=1;SOURCE=Rn6.ens.refseq.MODIFIED.gtf.gz;EXON=48/61	S	F	2241	0	DELETERIOUS_(*WARNING!_Low_confidence)	NA	NA	NA	NA	NA	NA	NA	NA	NA	NA	NA
10_66901335_C/A	Nf1_2242	0.0333333	10	66901335	C	A	+	48/61	Nf1	NM_012609	Missense_Mutation	6872	6726	2242	H/Q	caC/caA	IMPACT=MODERATE;STRAND=1;SOURCE=Rn6.ens.refseq.MODIFIED.gtf.gz;EXON=48/61	H	Q	2242	0	DELETERIOUS_(*WARNING!_Low_confidence)	NA	NA	NA	NA	NA	NA	NA	NA	NA	NA	NA
10_66902029_A/T	Nf1_2283	0.0666667	10	66902029	A	T	+	49/61	Nf1	NM_012609	Missense_Mutation	6994	6848	2283	Q/L	cAg/cTg	IMPACT=MODERATE;STRAND=1;SOURCE=Rn6.ens.refseq.MODIFIED.gtf.gz;EXON=49/61	Q	L	2283	0	DELETERIOUS_(*WARNING!_Low_confidence)	NA	NA	NA	NA	NA	NA	NA	NA	NA	NA	NA
10_66906476_G/T	Nf1_2352	0.0333333	10	66906476	G	T	+	51/61	Nf1	NM_012609	Missense_Mutation	7201	7055	2352	C/F	tGc/tTc	IMPACT=MODERATE;STRAND=1;SOURCE=Rn6.ens.refseq.MODIFIED.gtf.gz;EXON=51/61	C	F	2352	0	DELETERIOUS_(*WARNING!_Low_confidence)	NA	NA	NA	NA	NA	NA	NA	NA	NA	NA	NA
10_66911314_A/G	Nf1_2470	0.0333333	10	66911314	A	G	+	54/61	Nf1	NM_012609	Missense_Mutation	7555	7409	2470	K/R	aAg/aGg	IMPACT=MODERATE;STRAND=1;SOURCE=Rn6.ens.refseq.MODIFIED.gtf.gz;EXON=54/61	K	R	2470	0	DELETERIOUS_(*WARNING!_Low_confidence)	NA	NA	NA	NA	NA	NA	NA	NA	NA	NA	NA
10_66911347_C/A	Nf1_2481	0.0333333	10	66911347	C	A	+	54/61	Nf1	NM_012609	Nonsense_Mutation	7588	7442	2481	S/*	tCa/tAa	IMPACT=HIGH;STRAND=1;SOURCE=Rn6.ens.refseq.MODIFIED.gtf.gz;EXON=54/61	S	*	2481	NA	NA	Nf1	Nf1.p.S2500	p.S2500=	skin	malignant_melanoma	COSM8059622	Substitution-coding-silent	PATHOGENIC	p.S/*	p.S/=	FALSE
10_66911393_T/A	Nf1_2496	0.0666667	10	66911393	T	A	+	54/61	Nf1	NM_012609	Missense_Mutation	7634	7488	2496	S/R	agT/agA	IMPACT=MODERATE;STRAND=1;SOURCE=Rn6.ens.refseq.MODIFIED.gtf.gz;EXON=54/61	S	R	2496	0	DELETERIOUS_(*WARNING!_Low_confidence)	NA	NA	NA	NA	NA	NA	NA	NA	NA	NA	NA
10_66911393_T/G	Nf1_2496	0.0666667	10	66911393	T	G	+	54/61	Nf1	NM_012609	Missense_Mutation	7634	7488	2496	S/R	agT/agG	IMPACT=MODERATE;STRAND=1;SOURCE=Rn6.ens.refseq.MODIFIED.gtf.gz;EXON=54/61	S	R	2496	0	DELETERIOUS_(*WARNING!_Low_confidence)	NA	NA	NA	NA	NA	NA	NA	NA	NA	NA	NA
10_66911427_G/A	Nf1_2508	0.0333333	10	66911427	G	A	+	54/61	Nf1	NM_012609	Missense_Mutation	7668	7522	2508	G/R	Gga/Aga	IMPACT=MODERATE;STRAND=1;SOURCE=Rn6.ens.refseq.MODIFIED.gtf.gz;EXON=54/61	G	R	2508	0	DELETERIOUS_(*WARNING!_Low_confidence)	NA	NA	NA	NA	NA	NA	NA	NA	NA	NA	NA
10_66911434_C/T	Nf1_2510	0.0333333	10	66911434	C	T	+	54/61	Nf1	NM_012609	Missense_Mutation	7675	7529	2510	P/L	cCt/cTt	IMPACT=MODERATE;STRAND=1;SOURCE=Rn6.ens.refseq.MODIFIED.gtf.gz;EXON=54/61	P	L	2510	0	DELETERIOUS_(*WARNING!_Low_confidence)	NA	NA	NA	NA	NA	NA	NA	NA	NA	NA	NA
10_66911451_A/G	Nf1_2516	0.0333333	10	66911451	A	G	+	54/61	Nf1	NM_012609	Missense_Mutation	7692	7546	2516	K/E	Aaa/Gaa	IMPACT=MODERATE;STRAND=1;SOURCE=Rn6.ens.refseq.MODIFIED.gtf.gz;EXON=54/61	K	E	2516	0	DELETERIOUS_(*WARNING!_Low_confidence)	NA	NA	NA	NA	NA	NA	NA	NA	NA	NA	NA
10_66917078_G/A	Nf1_2589	0.0333333	10	66917078	G	A	+	56/61	Nf1	NM_012609	Missense_Mutation	7911	7765	2589	E/K	Gaa/Aaa	IMPACT=MODERATE;STRAND=1;SOURCE=Rn6.ens.refseq.MODIFIED.gtf.gz;EXON=56/61	E	K	2589	0	DELETERIOUS_(*WARNING!_Low_confidence)	NA	NA	NA	NA	NA	NA	NA	NA	NA	NA	NA
10_66917541_G/A	Nf1_2628	0.0333333	10	66917541	G	A	+	57/61	Nf1	NM_012609	Missense_Mutation	8029	7883	2628	S/N	aGt/aAt	IMPACT=MODERATE;STRAND=1;SOURCE=Rn6.ens.refseq.MODIFIED.gtf.gz;EXON=57/61	S	N	2628	0	DELETERIOUS_(*WARNING!_Low_confidence)	NA	NA	NA	NA	NA	NA	NA	NA	NA	NA	NA
10_66918266_T/A	Nf1_2651	0.0333333	10	66918266	T	A	+	58/61	Nf1	NM_012609	Missense_Mutation	8097	7951	2651	S/T	Tct/Act	IMPACT=MODERATE;STRAND=1;SOURCE=Rn6.ens.refseq.MODIFIED.gtf.gz;EXON=58/61	S	T	2651	0	DELETERIOUS_(*WARNING!_Low_confidence)	NA	NA	NA	NA	NA	NA	NA	NA	NA	NA	NA
10_66919833_G/A	Nf1_2726	0.0333333	10	66919833	G	A	+	60/61	Nf1	NM_012609	Missense_Mutation	8322	8176	2726	G/R	Gga/Aga	IMPACT=MODERATE;STRAND=1;SOURCE=Rn6.ens.refseq.MODIFIED.gtf.gz;EXON=60/61	G	R	2726	0	DELETERIOUS_(*WARNING!_Low_confidence)	NA	NA	NA	NA	NA	NA	NA	NA	NA	NA	NA
10_66919930_A/G	Nf1_2758	0.0333333	10	66919930	A	G	+	60/61	Nf1	NM_012609	Missense_Mutation	8419	8273	2758	N/S	aAc/aGc	IMPACT=MODERATE;STRAND=1;SOURCE=Rn6.ens.refseq.MODIFIED.gtf.gz;EXON=60/61	N	S	2758	0	DELETERIOUS_(*WARNING!_Low_confidence)	NA	NA	NA	NA	NA	NA	NA	NA	NA	NA	NA
10_66928047_G/A	Nf1_2781	0.0333333	10	66928047	G	A	+	61/61	Nf1	NM_012609	Missense_Mutation	8487	8341	2781	E/K	Gaa/Aaa	IMPACT=MODERATE;STRAND=1;SOURCE=Rn6.ens.refseq.MODIFIED.gtf.gz;EXON=61/61	E	K	2781	0	DELETERIOUS_(*WARNING!_Low_confidence)	NA	NA	NA	NA	NA	NA	NA	NA	NA	NA	NA
10_66928096_G/T	Nf1_2797	0.0333333	10	66928096	G	T	+	61/61	Nf1	NM_012609	Missense_Mutation	8536	8390	2797	G/V	gGa/gTa	IMPACT=MODERATE;STRAND=1;SOURCE=Rn6.ens.refseq.MODIFIED.gtf.gz;EXON=61/61	G	V	2797	0	DELETERIOUS_(*WARNING!_Low_confidence)	NA	NA	NA	NA	NA	NA	NA	NA	NA	NA	NA
10_66928216_C/T	Nf1_-	0	10	66928216	C	T	+	61/61	Nf1	NM_012609	3'UTR	8656	-	-	-	-	IMPACT=MODIFIER;STRAND=1;SOURCE=Rn6.ens.refseq.MODIFIED.gtf.gz;EXON=61/61	NA	NA	NA	NA	NA	NA	NA	NA	NA	NA	NA	NA	NA	NA	NA	NA
10_66928281_G/T	Nf1_-	0	10	66928281	G	T	+	61/61	Nf1	NM_012609	3'UTR	8721	-	-	-	-	IMPACT=MODIFIER;STRAND=1;SOURCE=Rn6.ens.refseq.MODIFIED.gtf.gz;EXON=61/61	NA	NA	NA	NA	NA	NA	NA	NA	NA	NA	NA	NA	NA	NA	NA	NA
10_66928295_A/C	Nf1_-	0	10	66928295	A	C	+	61/61	Nf1	NM_012609	3'UTR	8735	-	-	-	-	IMPACT=MODIFIER;STRAND=1;SOURCE=Rn6.ens.refseq.MODIFIED.gtf.gz;EXON=61/61	NA	NA	NA	NA	NA	NA	NA	NA	NA	NA	NA	NA	NA	NA	NA	NA
10_86375750_C/T	Erbb2_145	0.0333333	10	86375750	C	T	+	3/27	Erbb2	NM_017003	Nonsense_Mutation	538	433	145	Q/*	Cag/Tag	IMPACT=HIGH;STRAND=1;SOURCE=Rn6.ens.refseq.MODIFIED.gtf.gz;EXON=3/27	Q	*	145	NA	NA	Erbb2	Erbb2.p.Q141	p.Q141*	skin	malignant_melanoma,carcinoma	COSM3516808,COSM9646989	Substitution-Nonsense	NEUTRAL,na	p.Q/*	p.Q/*	TRUE
10_86379480_C/A	Erbb2_316	0.0333333	10	86379480	C	A	+	8/27	Erbb2	NM_017003	Missense_Mutation	1052	947	316	T/N	aCt/aAt	IMPACT=MODERATE;STRAND=1;SOURCE=Rn6.ens.refseq.MODIFIED.gtf.gz;EXON=8/27	T	N	316	0.13	TOLERATED	Erbb2	Erbb2.p.T312	p.T312A,p.T312=	biliary_tract,upper_aerodigestive_tract	carcinoma	COSM5504302,COSM8359038	Substitution-Missense,Substitution-coding-silent	PATHOGENIC,NEUTRAL	p.T/N	p.T/A,p.T/=	FALSE
12_51852475_C/T	Chek2_434	0.0333333	12	51852475	C	T	+	12/15	Chek2	NM_053677	Silent	1397	1302	434	K	aaG/aaA	IMPACT=LOW;STRAND=-1;SOURCE=Rn6.ens.refseq.MODIFIED.gtf.gz;EXON=12/15	K	K	434	1	TOLERATED	NA	NA	NA	NA	NA	NA	NA	NA	NA	NA	NA
12_51852476_T/A	Chek2_434	0.0333333	12	51852476	T	A	+	12/15	Chek2	NM_053677	Missense_Mutation	1396	1301	434	K/M	aAg/aTg	IMPACT=MODERATE;STRAND=-1;SOURCE=Rn6.ens.refseq.MODIFIED.gtf.gz;EXON=12/15	K	M	434	0.09	TOLERATED	NA	NA	NA	NA	NA	NA	NA	NA	NA	NA	NA
12_51852507_G/C	Chek2_424	0.0333333	12	51852507	G	C	+	12/15	Chek2	NM_053677	Missense_Mutation	1365	1270	424	L/V	Cta/Gta	IMPACT=MODERATE;STRAND=-1;SOURCE=Rn6.ens.refseq.MODIFIED.gtf.gz;EXON=12/15	L	V	424	0.42	TOLERATED	NA	NA	NA	NA	NA	NA	NA	NA	NA	NA	NA
12_51853604_G/A	Chek2_357	0.0333333	12	51853604	G	A	+	10/15	Chek2	NM_053677	Missense_Mutation	1164	1069	357	L/F	Ctt/Ttt	IMPACT=MODERATE;STRAND=-1;SOURCE=Rn6.ens.refseq.MODIFIED.gtf.gz;EXON=10/15	L	F	357	0.02	DELETERIOUS	Chek2	Chek2.p.L354	p.L354V	endometrium	carcinoma	COSM1033062	Substitution-Missense	PATHOGENIC	p.L/F	p.L/V	FALSE
12_51855683_A/C	Chek2_337	0.0333333	12	51855683	A	C	+	9/15	Chek2	NM_053677	Silent	1106	1011	337	A	gcT/gcG	IMPACT=LOW;STRAND=-1;SOURCE=Rn6.ens.refseq.MODIFIED.gtf.gz;EXON=9/15	A	A	337	1	TOLERATED	Chek2	Chek2.p.A334	p.A334T	kidney	Wilms_tumour	COSM6853358	Substitution-Missense	PATHOGENIC	p.A/%/D	p.A/T	FALSE
14_100046138_C/G	Egfr_149	0.0333333	14	100046138	C	G	+	4/28	Egfr	NM_031507	Missense_Mutation	596	445	149	R/G	Cga/Gga	IMPACT=MODERATE;STRAND=1;SOURCE=Rn6.ens.refseq.MODIFIED.gtf.gz;EXON=4/28	R	G	149	0.35	TOLERATED	Egfr	Egfr.p.R149	p.R149Q,p.R149W	prostate,central_nervous_system	carcinoma,glioma	COSM6005513,COSM3412168	Substitution-Missense	PATHOGENIC	p.R/G	p.R/Q,p.R/W	FALSE
14_100051665_T/C	Egfr_249	0.0333333	14	100051665	T	C	+	6/28	Egfr	NM_031507	Missense_Mutation	897	746	249	L/P	cTg/cCg	IMPACT=MODERATE;STRAND=1;SOURCE=Rn6.ens.refseq.MODIFIED.gtf.gz;EXON=6/28	L	P	249	0.02	DELETERIOUS	Egfr	Egfr.p.L249	p.L249V	large_intestine	carcinoma	COSM6008958	Substitution-Missense	PATHOGENIC	p.L/P	p.L/V	FALSE
14_100052759_A/G	Egfr_275	0.0333333	14	100052759	A	G	+	7/28	Egfr	NM_031507	Missense_Mutation	975	824	275	Y/C	tAc/tGc	IMPACT=MODERATE;STRAND=1;SOURCE=Rn6.ens.refseq.MODIFIED.gtf.gz;EXON=7/28	Y	C	275	0.04	DELETERIOUS	Egfr	Egfr.p.Y275	p.Y275=	central_nervous_system,kidney	glioma,carcinoma	COSM2152264	Substitution-coding-silent	PATHOGENIC	p.Y/C	p.Y/=	FALSE
14_100055122_A/G	Egfr_377	0.0333333	14	100055122	A	G	+	9/28	Egfr	NM_031507	Missense_Mutation	1281	1130	377	K/R	aAg/aGg	IMPACT=MODERATE;STRAND=1;SOURCE=Rn6.ens.refseq.MODIFIED.gtf.gz;EXON=9/28	K	R	377	0.21	TOLERATED	Egfr	Egfr.p.R377	p.R377S	lung	carcinoma	COSM6110421	Substitution-Missense	NEUTRAL	p.K/R	p.R/S	FALSE
14_100055319_T/C	Egfr_379	0.0333333	14	100055319	T	C	+	10/28	Egfr	NM_031507	Silent	1288	1137	379	D	gaT/gaC	IMPACT=LOW;STRAND=1;SOURCE=Rn6.ens.refseq.MODIFIED.gtf.gz;EXON=10/28	D	D	379	1	TOLERATED	Egfr	Egfr.p.D379	p.D379N	skin	malignant_melanoma	COSM7976081	Substitution-Missense	PATHOGENIC	p.D/%/D	p.D/N	FALSE
14_100055328_C/T	Egfr_382	0.0333333	14	100055328	C	T	+	10/28	Egfr	NM_031507	Silent	1297	1146	382	T	acC/acT	IMPACT=LOW;STRAND=1;SOURCE=Rn6.ens.refseq.MODIFIED.gtf.gz;EXON=10/28	T	T	382	1	TOLERATED	NA	NA	NA	NA	NA	NA	NA	NA	NA	NA	NA
14_100055346_C/A	Egfr_388	0.0333333	14	100055346	C	A	+	10/28	Egfr	NM_031507	Missense_Mutation	1315	1164	388	D/E	gaC/gaA	IMPACT=MODERATE;STRAND=1;SOURCE=Rn6.ens.refseq.MODIFIED.gtf.gz;EXON=10/28	D	E	388	0.96	TOLERATED	Egfr	Egfr.p.D388	p.D388N	upper_aerodigestive_tract	carcinoma	COSM9542454	Substitution-Missense	PATHOGENIC	p.D/E	p.D/N	FALSE
14_100056259_C/G	Egfr_419	0.0333333	14	100056259	C	G	+	11/28	Egfr	NM_031507	Missense_Mutation	1407	1256	419	A/G	gCt/gGt	IMPACT=MODERATE;STRAND=1;SOURCE=Rn6.ens.refseq.MODIFIED.gtf.gz;EXON=11/28	A	G	419	0.06	TOLERATED	Egfr	Egfr.p.A419	p.A419P,p.A419V	upper_aerodigestive_tract,skin	carcinoma,malignant_melanoma	COSM8389919,COSM6906389	Substitution-Missense	PATHOGENIC,na	p.A/G	p.A/P,p.A/V	FALSE
14_100058376_G/C	Egfr_457	0.0333333	14	100058376	G	C	+	12/28	Egfr	NM_031507	Missense_Mutation	1521	1370	457	S/T	aGt/aCt	IMPACT=MODERATE;STRAND=1;SOURCE=Rn6.ens.refseq.MODIFIED.gtf.gz;EXON=12/28	S	T	457	0.71	TOLERATED	NA	NA	NA	NA	NA	NA	NA	NA	NA	NA	NA
14_100058383_G/A	Egfr_459	0.0333333	14	100058383	G	A	+	12/28	Egfr	NM_031507	Silent	1528	1377	459	G	ggG/ggA	IMPACT=LOW;STRAND=1;SOURCE=Rn6.ens.refseq.MODIFIED.gtf.gz;EXON=12/28	G	G	459	1	TOLERATED	Egfr	Egfr.p.G459	p.G459S,p.G459A,p.G459D	haematopoietic_and_lymphoid_tissue,upper_aerodigestive_tract,central_nervous_system	lymphoid_neoplasm,carcinoma,glioma	COSM5986345,COSM4604310,COSM8256230	Substitution-Missense	PATHOGENIC	p.G/%/D	p.G/S,p.G/A,p.G/D	FALSE
14_100073038_C/A	Egfr_662	0.0333333	14	100073038	C	A	+	17/28	Egfr	NM_031507	Missense_Mutation	2136	1985	662	A/D	gCc/gAc	IMPACT=MODERATE;STRAND=1;SOURCE=Rn6.ens.refseq.MODIFIED.gtf.gz;EXON=17/28	A	D	662	0.24	TOLERATED	NA	NA	NA	NA	NA	NA	NA	NA	NA	NA	NA
14_100079972_C/T	Egfr_781	0.0333333	14	100079972	C	T	+	20/28	Egfr	NM_031507	Silent	2494	2343	781	I	atC/atT	IMPACT=LOW;STRAND=1;SOURCE=Rn6.ens.refseq.MODIFIED.gtf.gz;EXON=20/28	I	I	781	0.71	TOLERATED	NA	NA	NA	NA	NA	NA	NA	NA	NA	NA	NA
14_100090625_T/C	Egfr_835	0.0333333	14	100090625	T	C	+	21/28	Egfr	NM_031507	Missense_Mutation	2655	2504	835	V/A	gTa/gCa	IMPACT=MODERATE;STRAND=1;SOURCE=Rn6.ens.refseq.MODIFIED.gtf.gz;EXON=21/28	V	A	835	0.01	DELETERIOUS	NA	NA	NA	NA	NA	NA	NA	NA	NA	NA	NA
14_100091671_G/T	Egfr_885	0.0333333	14	100091671	G	T	+	22/28	Egfr	NM_031507	Nonsense_Mutation	2804	2653	885	E/*	Gaa/Taa	IMPACT=HIGH;STRAND=1;SOURCE=Rn6.ens.refseq.MODIFIED.gtf.gz;EXON=22/28	E	*	885	NA	NA	NA	NA	NA	NA	NA	NA	NA	NA	NA	NA	NA
14_100091717_G/C	Egfr_900	0.0333333	14	100091717	G	C	+	22/28	Egfr	NM_031507	Missense_Mutation	2850	2699	900	S/T	aGc/aCc	IMPACT=MODERATE;STRAND=1;SOURCE=Rn6.ens.refseq.MODIFIED.gtf.gz;EXON=22/28	S	T	900	0.05	TOLERATED	NA	NA	NA	NA	NA	NA	NA	NA	NA	NA	NA
14_100093188_G/C	Egfr_950	0.0333333	14	100093188	G	C	+	23/28	Egfr	NM_031507	Missense_Mutation	3001	2850	950	K/N	aaG/aaC	IMPACT=MODERATE;STRAND=1;SOURCE=Rn6.ens.refseq.MODIFIED.gtf.gz;EXON=23/28	K	N	950	0.21	TOLERATED	NA	NA	NA	NA	NA	NA	NA	NA	NA	NA	NA
14_100096015_A/C	Egfr_1022	0.133333	14	100096015	A	C	+	25/28	Egfr	NM_031507	Missense_Mutation	3217	3066	1022	Q/H	caA/caC	IMPACT=MODERATE;STRAND=1;SOURCE=Rn6.ens.refseq.MODIFIED.gtf.gz;EXON=25/28	Q	H	1022	0.05	TOLERATED	NA	NA	NA	NA	NA	NA	NA	NA	NA	NA	NA
14_100096500_G/T	Egfr_1053	0.0333333	14	100096500	G	T	+	26/28	Egfr	NM_031507	Missense_Mutation	3309	3158	1053	R/I	aGa/aTa	IMPACT=MODERATE;STRAND=1;SOURCE=Rn6.ens.refseq.MODIFIED.gtf.gz;EXON=26/28	R	I	1053	0.2	TOLERATED	NA	NA	NA	NA	NA	NA	NA	NA	NA	NA	NA
14_100098199_A/C	Egfr_1137	0.0333333	14	100098199	A	C	+	28/28	Egfr	NM_031507	Missense_Mutation	3561	3410	1137	Y/S	tAt/tCt	IMPACT=MODERATE;STRAND=1;SOURCE=Rn6.ens.refseq.MODIFIED.gtf.gz;EXON=28/28	Y	S	1137	0.82	TOLERATED	NA	NA	NA	NA	NA	NA	NA	NA	NA	NA	NA
14_100098202_T/A	Egfr_1138	0.0333333	14	100098202	T	A	+	28/28	Egfr	NM_031507	Missense_Mutation	3564	3413	1138	L/H	cTc/cAc	IMPACT=MODERATE;STRAND=1;SOURCE=Rn6.ens.refseq.MODIFIED.gtf.gz;EXON=28/28	L	H	1138	0.02	DELETERIOUS	NA	NA	NA	NA	NA	NA	NA	NA	NA	NA	NA
14_100098218_G/A	Egfr_1143	0.0333333	14	100098218	G	A	+	28/28	Egfr	NM_031507	Silent	3580	3429	1143	P	ccG/ccA	IMPACT=LOW;STRAND=1;SOURCE=Rn6.ens.refseq.MODIFIED.gtf.gz;EXON=28/28	P	P	1143	1	TOLERATED	NA	NA	NA	NA	NA	NA	NA	NA	NA	NA	NA
14_100098277_A/C	Egfr_1163	0.0333333	14	100098277	A	C	+	28/28	Egfr	NM_031507	Missense_Mutation	3639	3488	1163	Q/P	cAa/cCa	IMPACT=MODERATE;STRAND=1;SOURCE=Rn6.ens.refseq.MODIFIED.gtf.gz;EXON=28/28	Q	P	1163	0.05	TOLERATED	NA	NA	NA	NA	NA	NA	NA	NA	NA	NA	NA
14_100098286_T/G	Egfr_1166	0.0333333	14	100098286	T	G	+	28/28	Egfr	NM_031507	Missense_Mutation	3648	3497	1166	L/R	cTg/cGg	IMPACT=MODERATE;STRAND=1;SOURCE=Rn6.ens.refseq.MODIFIED.gtf.gz;EXON=28/28	L	R	1166	0	DELETERIOUS_(*WARNING!_Low_confidence)	NA	NA	NA	NA	NA	NA	NA	NA	NA	NA	NA
14_100098296_T/G	Egfr_1169	0.0333333	14	100098296	T	G	+	28/28	Egfr	NM_031507	Silent	3658	3507	1169	P	ccT/ccG	IMPACT=LOW;STRAND=1;SOURCE=Rn6.ens.refseq.MODIFIED.gtf.gz;EXON=28/28	P	P	1169	0.61	TOLERATED	NA	NA	NA	NA	NA	NA	NA	NA	NA	NA	NA
14_100098355_C/T	Egfr_1189	0.0333333	14	100098355	C	T	+	28/28	Egfr	NM_031507	Missense_Mutation	3717	3566	1189	P/L	cCc/cTc	IMPACT=MODERATE;STRAND=1;SOURCE=Rn6.ens.refseq.MODIFIED.gtf.gz;EXON=28/28	P	L	1189	0.34	TOLERATED	NA	NA	NA	NA	NA	NA	NA	NA	NA	NA	NA
14_100098372_G/A	Egfr_1195	0.0333333	14	100098372	G	A	+	28/28	Egfr	NM_031507	Missense_Mutation	3734	3583	1195	E/K	Gag/Aag	IMPACT=MODERATE;STRAND=1;SOURCE=Rn6.ens.refseq.MODIFIED.gtf.gz;EXON=28/28	E	K	1195	0	DELETERIOUS	NA	NA	NA	NA	NA	NA	NA	NA	NA	NA	NA
14_100098421_A/G	Egfr_-	0	14	100098421	A	G	+	28/28	Egfr	NM_031507	3'UTR	3783	-	-	-	-	IMPACT=MODIFIER;STRAND=1;SOURCE=Rn6.ens.refseq.MODIFIED.gtf.gz;EXON=28/28	NA	NA	NA	NA	NA	NA	NA	NA	NA	NA	NA	NA	NA	NA	NA	NA
14_100098545_T/C	Egfr_-	0	14	100098545	T	C	+	28/28	Egfr	NM_031507	3'UTR	3907	-	-	-	-	IMPACT=MODIFIER;STRAND=1;SOURCE=Rn6.ens.refseq.MODIFIED.gtf.gz;EXON=28/28	NA	NA	NA	NA	NA	NA	NA	NA	NA	NA	NA	NA	NA	NA	NA	NA
14_35531035_T/C	Pdgfra_-	0	14	35531035	T	C	+	23/23	Pdgfra	NM_012802	3'UTR	3406	-	-	-	-	IMPACT=MODIFIER;STRAND=-1;SOURCE=Rn6.ens.refseq.MODIFIED.gtf.gz;EXON=23/23	NA	NA	NA	NA	NA	NA	NA	NA	NA	NA	NA	NA	NA	NA	NA	NA
14_35533982_C/T	Pdgfra_1002	0.0666667	14	35533982	C	T	+	22/23	Pdgfra	NM_012802	Nonsense_Mutation	3138	3005	1002	W/*	tGg/tAg	IMPACT=HIGH;STRAND=-1;SOURCE=Rn6.ens.refseq.MODIFIED.gtf.gz;EXON=22/23	W	*	1002	NA	NA	NA	NA	NA	NA	NA	NA	NA	NA	NA	NA	NA
14_35534013_A/T	Pdgfra_992	0.0666667	14	35534013	A	T	+	22/23	Pdgfra	NM_012802	Missense_Mutation	3107	2974	992	Y/N	Tac/Aac	IMPACT=MODERATE;STRAND=-1;SOURCE=Rn6.ens.refseq.MODIFIED.gtf.gz;EXON=22/23	Y	N	992	0.07	TOLERATED	NA	NA	NA	NA	NA	NA	NA	NA	NA	NA	NA
14_35541720_G/A	Pdgfra_844	0.0333333	14	35541720	G	A	+	18/23	Pdgfra	NM_012802	Missense_Mutation	2663	2530	844	H/Y	Cac/Tac	IMPACT=MODERATE;STRAND=-1;SOURCE=Rn6.ens.refseq.MODIFIED.gtf.gz;EXON=18/23	H	Y	844	0.1	TOLERATED	NA	NA	NA	NA	NA	NA	NA	NA	NA	NA	NA
14_35541744_A/T	Pdgfra_836	0.0333333	14	35541744	A	T	+	18/23	Pdgfra	NM_012802	Missense_Mutation	2639	2506	836	F/I	Ttc/Atc	IMPACT=MODERATE;STRAND=-1;SOURCE=Rn6.ens.refseq.MODIFIED.gtf.gz;EXON=18/23	F	I	836	0	DELETERIOUS	NA	NA	NA	NA	NA	NA	NA	NA	NA	NA	NA
14_35545875_C/T	Pdgfra_715	0.0333333	14	35545875	C	T	+	15/23	Pdgfra	NM_012802	Missense_Mutation	2277	2144	715	S/N	aGt/aAt	IMPACT=MODERATE;STRAND=-1;SOURCE=Rn6.ens.refseq.MODIFIED.gtf.gz;EXON=15/23	S	N	715	0	DELETERIOUS	NA	NA	NA	NA	NA	NA	NA	NA	NA	NA	NA
14_35545887_G/A	Pdgfra_711	0.0333333	14	35545887	G	A	+	15/23	Pdgfra	NM_012802	Missense_Mutation	2265	2132	711	P/L	cCt/cTt	IMPACT=MODERATE;STRAND=-1;SOURCE=Rn6.ens.refseq.MODIFIED.gtf.gz;EXON=15/23	P	L	711	0.13	TOLERATED	NA	NA	NA	NA	NA	NA	NA	NA	NA	NA	NA
14_35545931_G/A	Pdgfra_696	0.0333333	14	35545931	G	A	+	15/23	Pdgfra	NM_012802	Silent	2221	2088	696	H	caC/caT	IMPACT=LOW;STRAND=-1;SOURCE=Rn6.ens.refseq.MODIFIED.gtf.gz;EXON=15/23	H	H	696	1	TOLERATED	NA	NA	NA	NA	NA	NA	NA	NA	NA	NA	NA
14_35546248_C/T	Pdgfra_663	0.0333333	14	35546248	C	T	+	14/23	Pdgfra	NM_012802	Missense_Mutation	2121	1988	663	C/Y	tGc/tAc	IMPACT=MODERATE;STRAND=-1;SOURCE=Rn6.ens.refseq.MODIFIED.gtf.gz;EXON=14/23	C	Y	663	0	DELETERIOUS	NA	NA	NA	NA	NA	NA	NA	NA	NA	NA	NA
14_35546314_A/G	Pdgfra_641	0.0333333	14	35546314	A	G	+	14/23	Pdgfra	NM_012802	Missense_Mutation	2055	1922	641	M/T	aTg/aCg	IMPACT=MODERATE;STRAND=-1;SOURCE=Rn6.ens.refseq.MODIFIED.gtf.gz;EXON=14/23	M	T	641	0	DELETERIOUS	NA	NA	NA	NA	NA	NA	NA	NA	NA	NA	NA
14_35549324_C/A	Pdgfra_568	0.0666667	14	35549324	C	A	+	12/23	Pdgfra	NM_012802	Missense_Mutation	1836	1703	568	G/V	gGa/gTa	IMPACT=MODERATE;STRAND=-1;SOURCE=Rn6.ens.refseq.MODIFIED.gtf.gz;EXON=12/23	G	V	568	0.02	DELETERIOUS	NA	NA	NA	NA	NA	NA	NA	NA	NA	NA	NA
14_35549325_C/A	Pdgfra_568	0.0666667	14	35549325	C	A	+	12/23	Pdgfra	NM_012802	Nonsense_Mutation	1835	1702	568	G/*	Gga/Tga	IMPACT=HIGH;STRAND=-1;SOURCE=Rn6.ens.refseq.MODIFIED.gtf.gz;EXON=12/23	G	*	568	NA	NA	NA	NA	NA	NA	NA	NA	NA	NA	NA	NA	NA
14_35564444_G/C	Pdgfra_238	0.0333333	14	35564444	G	C	+	5/23	Pdgfra	NM_012802	Missense_Mutation	847	714	238	N/K	aaC/aaG	IMPACT=MODERATE;STRAND=-1;SOURCE=Rn6.ens.refseq.MODIFIED.gtf.gz;EXON=5/23	N	K	238	0.92	TOLERATED	NA	NA	NA	NA	NA	NA	NA	NA	NA	NA	NA
14_35564456_G/T	Pdgfra_234	0.0333333	14	35564456	G	T	+	5/23	Pdgfra	NM_012802	Nonsense_Mutation	835	702	234	C/*	tgC/tgA	IMPACT=HIGH;STRAND=-1;SOURCE=Rn6.ens.refseq.MODIFIED.gtf.gz;EXON=5/23	C	*	234	NA	NA	NA	NA	NA	NA	NA	NA	NA	NA	NA	NA	NA
14_35569783_C/T	Pdgfra_113	0.0333333	14	35569783	C	T	+	3/23	Pdgfra	NM_012802	Missense_Mutation	470	337	113	G/S	Ggc/Agc	IMPACT=MODERATE;STRAND=-1;SOURCE=Rn6.ens.refseq.MODIFIED.gtf.gz;EXON=3/23	G	S	113	0.78	TOLERATED	Pdgfra	Pdgfra.p.G114	p.G114S	lung	carcinoma	COSM94950	Substitution-Missense	PATHOGENIC	p.G/S	p.G/S	TRUE
14_35569795_T/A	Pdgfra_109	0.0333333	14	35569795	T	A	+	3/23	Pdgfra	NM_012802	Missense_Mutation	458	325	109	S/C	Agt/Tgt	IMPACT=MODERATE;STRAND=-1;SOURCE=Rn6.ens.refseq.MODIFIED.gtf.gz;EXON=3/23	S	C	109	0.07	TOLERATED	NA	NA	NA	NA	NA	NA	NA	NA	NA	NA	NA
14_35570073_C/A	Pdgfra_16	0.0333333	14	35570073	C	A	+	3/23	Pdgfra	NM_012802	Missense_Mutation	180	47	16	G/V	gGg/gTg	IMPACT=MODERATE;STRAND=-1;SOURCE=Rn6.ens.refseq.MODIFIED.gtf.gz;EXON=3/23	G	V	16	0	DELETERIOUS	Pdgfra	Pdgfra.p.G17	p.G17E,p.G17R	skin,lung	malignant_melanoma,carcinoma	COSM6970443,COSM6978535	Substitution-Missense	PATHOGENIC	p.G/V	p.G/E,p.G/R	FALSE
14_99919608_A/C	Egfr_-	0	14	99919608	A	C	+	1/28	Egfr	NM_031507	5'UTR	124	-	-	-	-	IMPACT=MODIFIER;STRAND=1;SOURCE=Rn6.ens.refseq.MODIFIED.gtf.gz;EXON=1/28	NA	NA	NA	NA	NA	NA	NA	NA	NA	NA	NA	NA	NA	NA	NA	NA
14_99919632_C/A	Egfr_-	0	14	99919632	C	A	+	1/28	Egfr	NM_031507	5'UTR	148	-	-	-	-	IMPACT=MODIFIER;STRAND=1;SOURCE=Rn6.ens.refseq.MODIFIED.gtf.gz;EXON=1/28	NA	NA	NA	NA	NA	NA	NA	NA	NA	NA	NA	NA	NA	NA	NA	NA
15_55084624_A/T	Rb1_871	0.0333333	15	55084624	A	T	+	28/29	Rb1	NM_017045	Missense_Mutation	2612	2613	871	N/K	aaT/aaA	IMPACT=MODERATE;STRAND=-1;SOURCE=Rn6.ens.refseq.MODIFIED.gtf.gz;EXON=28/29	NA	NA	NA	NA	NA	NA	NA	NA	NA	NA	NA	NA	NA	NA	NA	NA
15_55084659_T/C	Rb1_860	0.0333333	15	55084659	T	C	+	28/29	Rb1	NM_017045	Missense_Mutation	2577	2578	860	S/G	Agc/Ggc	IMPACT=MODERATE;STRAND=-1;SOURCE=Rn6.ens.refseq.MODIFIED.gtf.gz;EXON=28/29	NA	NA	NA	NA	NA	NA	NA	NA	NA	NA	NA	NA	NA	NA	NA	NA
15_55085484_G/A	Rb1_835	0.0333333	15	55085484	G	A	+	27/29	Rb1	NM_017045	Missense_Mutation	2503	2504	835	S/F	tCc/tTc	IMPACT=MODERATE;STRAND=-1;SOURCE=Rn6.ens.refseq.MODIFIED.gtf.gz;EXON=27/29	NA	NA	NA	NA	NA	NA	NA	NA	NA	NA	NA	NA	NA	NA	NA	NA
15_55092665_A/G	Rb1_761	0.0333333	15	55092665	A	G	+	25/29	Rb1	NM_017045	Nonstop_Mutation	2280	2281	761	*/Q	Tag/Cag	IMPACT=HIGH;STRAND=-1;SOURCE=Rn6.ens.refseq.MODIFIED.gtf.gz;EXON=25/29	NA	NA	NA	NA	NA	NA	NA	NA	NA	NA	NA	NA	NA	NA	NA	NA
15_55092674_G/A	Rb1_758	0.0333333	15	55092674	G	A	+	25/29	Rb1	NM_017045	Nonsense_Mutation	2271	2272	758	Q/*	Caa/Taa	IMPACT=HIGH;STRAND=-1;SOURCE=Rn6.ens.refseq.MODIFIED.gtf.gz;EXON=25/29	NA	NA	NA	NA	NA	NA	NA	NA	NA	NA	NA	NA	NA	NA	NA	NA
15_55100391_C/T	Rb1_668	0.0333333	15	55100391	C	T	+	22/29	Rb1	NM_017045	Missense_Mutation	2002	2003	668	G/E	gGa/gAa	IMPACT=MODERATE;STRAND=-1;SOURCE=Rn6.ens.refseq.MODIFIED.gtf.gz;EXON=22/29	NA	NA	NA	NA	NA	NA	NA	NA	NA	NA	NA	NA	NA	NA	NA	NA
15_55100432_G/C	Rb1_654	0.0333333	15	55100432	G	C	+	22/29	Rb1	NM_017045	Nonsense_Mutation	1961	1962	654	Y/*	taC/taG	IMPACT=HIGH;STRAND=-1;SOURCE=Rn6.ens.refseq.MODIFIED.gtf.gz;EXON=22/29	NA	NA	NA	NA	NA	NA	NA	NA	NA	NA	NA	NA	NA	NA	NA	NA
15_55100514_G/T	Rb1_627	0.0333333	15	55100514	G	T	+	22/29	Rb1	NM_017045	Missense_Mutation	1879	1880	627	S/Y	tCt/tAt	IMPACT=MODERATE;STRAND=-1;SOURCE=Rn6.ens.refseq.MODIFIED.gtf.gz;EXON=22/29	NA	NA	NA	NA	NA	NA	NA	NA	NA	NA	NA	NA	NA	NA	NA	NA
15_55100527_G/T	Rb1_623	0.0333333	15	55100527	G	T	+	22/29	Rb1	NM_017045	Missense_Mutation	1866	1867	623	P/T	Ccg/Acg	IMPACT=MODERATE;STRAND=-1;SOURCE=Rn6.ens.refseq.MODIFIED.gtf.gz;EXON=22/29	NA	NA	NA	NA	NA	NA	NA	NA	NA	NA	NA	NA	NA	NA	NA	NA
15_55101795_T/C	Rb1_583	0.0333333	15	55101795	T	C	+	21/29	Rb1	NM_017045	Missense_Mutation	1746	1747	583	K/E	Aag/Gag	IMPACT=MODERATE;STRAND=-1;SOURCE=Rn6.ens.refseq.MODIFIED.gtf.gz;EXON=21/29	NA	NA	NA	NA	NA	NA	NA	NA	NA	NA	NA	NA	NA	NA	NA	NA
15_55104078_G/A	Rb1_568	0.0333333	15	55104078	G	A	+	20/29	Rb1	NM_017045	Silent	1703	1704	568	H	caC/caT	IMPACT=LOW;STRAND=-1;SOURCE=Rn6.ens.refseq.MODIFIED.gtf.gz;EXON=20/29	NA	NA	NA	NA	NA	NA	NA	NA	NA	NA	NA	NA	NA	NA	NA	NA
15_55151719_C/T	Rb1_495	0.0333333	15	55151719	C	T	+	19/29	Rb1	NM_017045	Silent	1483	1484	495	*	tGa/tAa	IMPACT=LOW;STRAND=-1;SOURCE=Rn6.ens.refseq.MODIFIED.gtf.gz;EXON=19/29	NA	NA	NA	NA	NA	NA	NA	NA	NA	NA	NA	NA	NA	NA	NA	NA
15_55151742_T/C	Rb1_487	0.0333333	15	55151742	T	C	+	19/29	Rb1	NM_017045	Silent	1460	1461	487	E	gaA/gaG	IMPACT=LOW;STRAND=-1;SOURCE=Rn6.ens.refseq.MODIFIED.gtf.gz;EXON=19/29	NA	NA	NA	NA	NA	NA	NA	NA	NA	NA	NA	NA	NA	NA	NA	NA
15_55153437_T/G	Rb1_443	0.0333333	15	55153437	T	G	+	18/29	Rb1	NM_017045	Missense_Mutation	1328	1329	443	Q/H	caA/caC	IMPACT=MODERATE;STRAND=-1;SOURCE=Rn6.ens.refseq.MODIFIED.gtf.gz;EXON=18/29	NA	NA	NA	NA	NA	NA	NA	NA	NA	NA	NA	NA	NA	NA	NA	NA
15_55154461_T/G	Rb1_376	0.0333333	15	55154461	T	G	+	15/29	Rb1	NM_017045	Missense_Mutation	1126	1127	376	H/P	cAc/cCc	IMPACT=MODERATE;STRAND=-1;SOURCE=Rn6.ens.refseq.MODIFIED.gtf.gz;EXON=15/29	NA	NA	NA	NA	NA	NA	NA	NA	NA	NA	NA	NA	NA	NA	NA	NA
15_55154465_A/T	Rb1_375	0.0333333	15	55154465	A	T	+	15/29	Rb1	NM_017045	Missense_Mutation	1122	1123	375	L/M	Ttg/Atg	IMPACT=MODERATE;STRAND=-1;SOURCE=Rn6.ens.refseq.MODIFIED.gtf.gz;EXON=15/29	NA	NA	NA	NA	NA	NA	NA	NA	NA	NA	NA	NA	NA	NA	NA	NA
15_55164846_C/A	Rb1_313	0.0333333	15	55164846	C	A	+	12/29	Rb1	NM_017045	Missense_Mutation	936	937	313	D/Y	Gac/Tac	IMPACT=MODERATE;STRAND=-1;SOURCE=Rn6.ens.refseq.MODIFIED.gtf.gz;EXON=12/29	NA	NA	NA	NA	NA	NA	NA	NA	NA	NA	NA	NA	NA	NA	NA	NA
15_55164880_G/A	Rb1_301	0.0333333	15	55164880	G	A	+	12/29	Rb1	NM_017045	Silent	902	903	301	C	tgC/tgT	IMPACT=LOW;STRAND=-1;SOURCE=Rn6.ens.refseq.MODIFIED.gtf.gz;EXON=12/29	NA	NA	NA	NA	NA	NA	NA	NA	NA	NA	NA	NA	NA	NA	NA	NA
15_55166624_A/T	Rb1_267	0.0333333	15	55166624	A	T	+	11/29	Rb1	NM_017045	Missense_Mutation	800	801	267	F/L	ttT/ttA	IMPACT=MODERATE;STRAND=-1;SOURCE=Rn6.ens.refseq.MODIFIED.gtf.gz;EXON=11/29	NA	NA	NA	NA	NA	NA	NA	NA	NA	NA	NA	NA	NA	NA	NA	NA
15_55166632_A/T	Rb1_265	0.0333333	15	55166632	A	T	+	11/29	Rb1	NM_017045	Missense_Mutation	792	793	265	Y/N	Tat/Aat	IMPACT=MODERATE;STRAND=-1;SOURCE=Rn6.ens.refseq.MODIFIED.gtf.gz;EXON=11/29	NA	NA	NA	NA	NA	NA	NA	NA	NA	NA	NA	NA	NA	NA	NA	NA
15_55166636_T/A	Rb1_263	0.0333333	15	55166636	T	A	+	11/29	Rb1	NM_017045	Missense_Mutation	788	789	263	K/N	aaA/aaT	IMPACT=MODERATE;STRAND=-1;SOURCE=Rn6.ens.refseq.MODIFIED.gtf.gz;EXON=11/29	NA	NA	NA	NA	NA	NA	NA	NA	NA	NA	NA	NA	NA	NA	NA	NA
15_55172943_G/T	Rb1_202	0.0333333	15	55172943	G	T	+	9/29	Rb1	NM_017045	Missense_Mutation	604	605	202	A/D	gCt/gAt	IMPACT=MODERATE;STRAND=-1;SOURCE=Rn6.ens.refseq.MODIFIED.gtf.gz;EXON=9/29	NA	NA	NA	NA	NA	NA	NA	NA	NA	NA	NA	NA	NA	NA	NA	NA
15_55172992_C/A	Rb1_186	0.0333333	15	55172992	C	A	+	9/29	Rb1	NM_017045	Missense_Mutation	555	556	186	V/F	Gtt/Ttt	IMPACT=MODERATE;STRAND=-1;SOURCE=Rn6.ens.refseq.MODIFIED.gtf.gz;EXON=9/29	NA	NA	NA	NA	NA	NA	NA	NA	NA	NA	NA	NA	NA	NA	NA	NA
15_55177919_A/G	Rb1_162	0.0333333	15	55177919	A	G	+	8/29	Rb1	NM_017045	Missense_Mutation	484	485	162	F/S	tTc/tCc	IMPACT=MODERATE;STRAND=-1;SOURCE=Rn6.ens.refseq.MODIFIED.gtf.gz;EXON=8/29	NA	NA	NA	NA	NA	NA	NA	NA	NA	NA	NA	NA	NA	NA	NA	NA
15_55185616_A/T	Rb1_119	0.0333333	15	55185616	A	T	+	6/29	Rb1	NM_017045	Silent	356	357	119	A	gcT/gcA	IMPACT=LOW;STRAND=-1;SOURCE=Rn6.ens.refseq.MODIFIED.gtf.gz;EXON=6/29	NA	NA	NA	NA	NA	NA	NA	NA	NA	NA	NA	NA	NA	NA	NA	NA
15_55188716_G/A	Rb1_75	0.0333333	15	55188716	G	A	+	5/29	Rb1	NM_017045	Silent	224	225	75	S	agC/agT	IMPACT=LOW;STRAND=-1;SOURCE=Rn6.ens.refseq.MODIFIED.gtf.gz;EXON=5/29	NA	NA	NA	NA	NA	Rb1	Rb1.p.S82	p.S82*	lung	carcinoma	COSM905	Substitution-Nonsense	PATHOGENIC	p.S/%/D	p.S/*	FALSE
15_55208987_A/G	Rb1_38	0.0333333	15	55208987	A	G	+	4/29	Rb1	NM_017045	Silent	113	114	38	C	tgT/tgC	IMPACT=LOW;STRAND=-1;SOURCE=Rn6.ens.refseq.MODIFIED.gtf.gz;EXON=4/29	NA	NA	NA	NA	NA	NA	NA	NA	NA	NA	NA	NA	NA	NA	NA	NA
2_118838046_G/A	Pik3ca_386	0.0333333	2	118838046	G	A	+	6/20	Pik3ca	NM_133399	Nonsense_Mutation	1157	1157	386	W/*	tGg/tAg	IMPACT=HIGH;STRAND=1;SOURCE=Rn6.ens.refseq.MODIFIED.gtf.gz;EXON=6/20	W	*	386	NA	NA	NA	NA	NA	NA	NA	NA	NA	NA	NA	NA	NA
2_118838876_C/A	Pik3ca_449	0.0333333	2	118838876	C	A	+	7/20	Pik3ca	NM_133399	Missense_Mutation	1346	1346	449	P/Q	cCa/cAa	IMPACT=MODERATE;STRAND=1;SOURCE=Rn6.ens.refseq.MODIFIED.gtf.gz;EXON=7/20	P	Q	449	0.02	DELETERIOUS	Pik3ca	Pik3ca.p.P449	p.P449L,p.P449S,p.P449T,p.P449R	endometrium,skin,large_intestine,thyroid,ovary,soft_tissue,breast	carcinoma,sarcoma	COSM1041482,COSM7339154,COSM18601,COSM6475772	Substitution-Missense	PATHOGENIC	p.P/Q	p.P/L,p.P/S,p.P/T,p.P/R	FALSE
2_118839042_T/C	Pik3ca_478	0.0666667	2	118839042	T	C	+	8/20	Pik3ca	NM_133399	Silent	1434	1434	478	D	gaT/gaC	IMPACT=LOW;STRAND=1;SOURCE=Rn6.ens.refseq.MODIFIED.gtf.gz;EXON=8/20	D	D	478	1	TOLERATED	NA	NA	NA	NA	NA	NA	NA	NA	NA	NA	NA
2_118839085_G/A	Pik3ca_493	0.0333333	2	118839085	G	A	+	8/20	Pik3ca	NM_133399	Missense_Mutation	1477	1477	493	E/K	Gaa/Aaa	IMPACT=MODERATE;STRAND=1;SOURCE=Rn6.ens.refseq.MODIFIED.gtf.gz;EXON=8/20	E	K	493	0.8	TOLERATED	Pik3ca	Pik3ca.p.E493	p.E493K	urinary_tract	carcinoma	COSM1757080	Substitution-Missense	PATHOGENIC	p.E/K	p.E/K	TRUE
2_118839129_T/C	Pik3ca_507	0.0333333	2	118839129	T	C	+	8/20	Pik3ca	NM_133399	Silent	1521	1521	507	S	agT/agC	IMPACT=LOW;STRAND=1;SOURCE=Rn6.ens.refseq.MODIFIED.gtf.gz;EXON=8/20	S	S	507	0.99	TOLERATED	NA	NA	NA	NA	NA	NA	NA	NA	NA	NA	NA
2_118843642_G/A	Pik3ca_533	0.0333333	2	118843642	G	A	+	9/20	Pik3ca	NM_133399	Missense_Mutation	1597	1597	533	A/T	Gca/Aca	IMPACT=MODERATE;STRAND=1;SOURCE=Rn6.ens.refseq.MODIFIED.gtf.gz;EXON=9/20	A	T	533	0.3	TOLERATED	Pik3ca	Pik3ca.p.A533	p.A533V	breast,thyroid	carcinoma	COSM29314	Substitution-Missense	PATHOGENIC	p.A/T	p.A/V	FALSE
2_118845137_T/A	Pik3ca_568	0.0333333	2	118845137	T	A	+	10/20	Pik3ca	NM_133399	Nonsense_Mutation	1703	1703	568	L/*	tTg/tAg	IMPACT=HIGH;STRAND=1;SOURCE=Rn6.ens.refseq.MODIFIED.gtf.gz;EXON=10/20	L	*	568	NA	NA	NA	NA	NA	NA	NA	NA	NA	NA	NA	NA	NA
2_118845479_C/T	Pik3ca_598	0.0333333	2	118845479	C	T	+	11/20	Pik3ca	NM_133399	Missense_Mutation	1793	1793	598	A/V	gCc/gTc	IMPACT=MODERATE;STRAND=1;SOURCE=Rn6.ens.refseq.MODIFIED.gtf.gz;EXON=11/20	A	V	598	0.02	DELETERIOUS	NA	NA	NA	NA	NA	NA	NA	NA	NA	NA	NA
2_118845517_G/T	Pik3ca_611	0.0333333	2	118845517	G	T	+	11/20	Pik3ca	NM_133399	Missense_Mutation	1831	1831	611	V/F	Gtt/Ttt	IMPACT=MODERATE;STRAND=1;SOURCE=Rn6.ens.refseq.MODIFIED.gtf.gz;EXON=11/20	V	F	611	0.01	DELETERIOUS	Pik3ca	Pik3ca.p.V611	p.V611=	breast	carcinoma	COSM446013	Substitution-coding-silent	PATHOGENIC	p.V/F	p.V/=	FALSE
2_118845833_A/T	Pik3ca_655	0.0333333	2	118845833	A	T	+	12/20	Pik3ca	NM_133399	Nonsense_Mutation	1963	1963	655	K/*	Aag/Tag	IMPACT=HIGH;STRAND=1;SOURCE=Rn6.ens.refseq.MODIFIED.gtf.gz;EXON=12/20	K	*	655	NA	NA	NA	NA	NA	NA	NA	NA	NA	NA	NA	NA	NA
2_118847327_A/G	Pik3ca_677	0.0333333	2	118847327	A	G	+	13/20	Pik3ca	NM_133399	Missense_Mutation	2030	2030	677	N/S	aAt/aGt	IMPACT=MODERATE;STRAND=1;SOURCE=Rn6.ens.refseq.MODIFIED.gtf.gz;EXON=13/20	N	S	677	0.81	TOLERATED	Pik3ca	Pik3ca.p.N677	p.N677D,p.N677=	liver,soft_tissue,urinary_tract	carcinoma,liposarcoma	COSM1617225,COSM7123946	Substitution-Missense,Substitution-coding-silent	PATHOGENIC	p.N/S	p.N/D,p.N/=	FALSE
2_118847412_G/A	Pik3ca_705	0.0333333	2	118847412	G	A	+	13/20	Pik3ca	NM_133399	Silent	2115	2115	705	Q	caG/caA	IMPACT=LOW;STRAND=1;SOURCE=Rn6.ens.refseq.MODIFIED.gtf.gz;EXON=13/20	Q	Q	705	1	TOLERATED	Pik3ca	Pik3ca.p.Q705	p.Q705K,p.Q705*	upper_aerodigestive_tract,large_intestine	carcinoma	COSM4604720,COSM6438088	Substitution-Missense,Substitution-Nonsense	PATHOGENIC	p.Q/%/D	p.Q/K,p.Q/*	FALSE
2_118850164_C/T	Pik3ca_773	0.0333333	2	118850164	C	T	+	15/20	Pik3ca	NM_133399	Silent	2319	2319	773	S	tcC/tcT	IMPACT=LOW;STRAND=1;SOURCE=Rn6.ens.refseq.MODIFIED.gtf.gz;EXON=15/20	S	S	773	0.98	TOLERATED	Pik3ca	Pik3ca.p.S773	p.S773F,p.S773=,p.S773P	skin,lung	malignant_melanoma,carcinoma	COSM3915406,COSM7962171,COSM9581281	Substitution-Missense,Substitution-coding-silent	PATHOGENIC,NEUTRAL	p.S/%/D	p.S/F,p.S/=,p.S/P	FALSE
2_118850174_A/T	Pik3ca_777	0.0333333	2	118850174	A	T	+	15/20	Pik3ca	NM_133399	Missense_Mutation	2329	2329	777	R/W	Agg/Tgg	IMPACT=MODERATE;STRAND=1;SOURCE=Rn6.ens.refseq.MODIFIED.gtf.gz;EXON=15/20	R	W	777	0.03	DELETERIOUS	Pik3ca	Pik3ca.p.R777	p.R777M,p.R777K	large_intestine,skin	carcinoma,malignant_melanoma	COSM284016,COSM4396166	Substitution-Missense	PATHOGENIC	p.R/W	p.R/M,p.R/K	FALSE
2_118850200_C/T	Pik3ca_785	0.0333333	2	118850200	C	T	+	15/20	Pik3ca	NM_133399	Silent	2355	2355	785	N	aaC/aaT	IMPACT=LOW;STRAND=1;SOURCE=Rn6.ens.refseq.MODIFIED.gtf.gz;EXON=15/20	N	N	785	1	TOLERATED	NA	NA	NA	NA	NA	NA	NA	NA	NA	NA	NA
2_118850202_C/T	Pik3ca_786	0.0333333	2	118850202	C	T	+	15/20	Pik3ca	NM_133399	Missense_Mutation	2357	2357	786	P/L	cCa/cTa	IMPACT=MODERATE;STRAND=1;SOURCE=Rn6.ens.refseq.MODIFIED.gtf.gz;EXON=15/20	P	L	786	0.28	TOLERATED	NA	NA	NA	NA	NA	NA	NA	NA	NA	NA	NA
2_118851722_A/T	Pik3ca_818	0.0333333	2	118851722	A	T	+	16/20	Pik3ca	NM_133399	Silent	2454	2454	818	R	cgA/cgT	IMPACT=LOW;STRAND=1;SOURCE=Rn6.ens.refseq.MODIFIED.gtf.gz;EXON=16/20	R	R	818	1	TOLERATED	Pik3ca	Pik3ca.p.R818	p.R818C,p.R818H	endometrium,upper_aerodigestive_tract,skin,large_intestine	carcinoma,malignant_melanoma	COSM1041507,COSM6746432	Substitution-Missense	PATHOGENIC	p.R/%/D	p.R/C,p.R/H	FALSE
2_118851741_C/T	Pik3ca_825	0.0333333	2	118851741	C	T	+	16/20	Pik3ca	NM_133399	Nonsense_Mutation	2473	2473	825	Q/*	Caa/Taa	IMPACT=HIGH;STRAND=1;SOURCE=Rn6.ens.refseq.MODIFIED.gtf.gz;EXON=16/20	Q	*	825	NA	NA	NA	NA	NA	NA	NA	NA	NA	NA	NA	NA	NA
2_118857194_T/C	Pik3ca_931	0.0333333	2	118857194	T	C	+	19/20	Pik3ca	NM_133399	Silent	2793	2793	931	H	caT/caC	IMPACT=LOW;STRAND=1;SOURCE=Rn6.ens.refseq.MODIFIED.gtf.gz;EXON=19/20	H	H	931	1	TOLERATED	Pik3ca	Pik3ca.p.H931	p.H931Y	upper_aerodigestive_tract	carcinoma	COSM4604977	Substitution-Missense	PATHOGENIC	p.H/%/D	p.H/Y	FALSE
2_118857262_T/C	Pik3ca_954	0.0333333	2	118857262	T	C	+	19/20	Pik3ca	NM_133399	Missense_Mutation	2861	2861	954	F/S	tTt/tCt	IMPACT=MODERATE;STRAND=1;SOURCE=Rn6.ens.refseq.MODIFIED.gtf.gz;EXON=19/20	F	S	954	0.03	DELETERIOUS	NA	NA	NA	NA	NA	NA	NA	NA	NA	NA	NA
2_118857267_T/C	Pik3ca_956	0.0333333	2	118857267	T	C	+	19/20	Pik3ca	NM_133399	Silent	2866	2866	956	L	Ttg/Ctg	IMPACT=LOW;STRAND=1;SOURCE=Rn6.ens.refseq.MODIFIED.gtf.gz;EXON=19/20	L	L	956	1	TOLERATED	Pik3ca	Pik3ca.p.L956	p.L956F	urinary_tract	carcinoma	COSM7098319	Substitution-Missense	PATHOGENIC	p.L/%/D	p.L/F	FALSE
2_118857290_G/T	Pik3ca_963	0.0333333	2	118857290	G	T	+	19/20	Pik3ca	NM_133399	Silent	2889	2889	963	V	gtG/gtT	IMPACT=LOW;STRAND=1;SOURCE=Rn6.ens.refseq.MODIFIED.gtf.gz;EXON=19/20	V	V	963	1	TOLERATED	Pik3ca	Pik3ca.p.V963	p.V963=	urinary_tract	carcinoma	COSM7081586	Substitution-coding-silent	PATHOGENIC	p.V/%/D	p.V/=	FALSE
2_118857302_A/G	Pik3ca_967	0.0333333	2	118857302	A	G	+	19/20	Pik3ca	NM_133399	Silent	2901	2901	967	G	ggA/ggG	IMPACT=LOW;STRAND=1;SOURCE=Rn6.ens.refseq.MODIFIED.gtf.gz;EXON=19/20	G	G	967	1	TOLERATED	NA	NA	NA	NA	NA	NA	NA	NA	NA	NA	NA
2_118857323_C/T	Pik3ca_974	0.0333333	2	118857323	C	T	+	19/20	Pik3ca	NM_133399	Silent	2922	2922	974	T	acC/acT	IMPACT=LOW;STRAND=1;SOURCE=Rn6.ens.refseq.MODIFIED.gtf.gz;EXON=19/20	T	T	974	1	TOLERATED	Pik3ca	Pik3ca.p.T974	p.T974R	upper_aerodigestive_tract	carcinoma	COSM5955151	Substitution-Missense	PATHOGENIC	p.T/%/D	p.T/R	FALSE
2_118858023_C/T	Pik3ca_987	0.0333333	2	118858023	C	T	+	20/20	Pik3ca	NM_133399	Missense_Mutation	2960	2960	987	A/V	gCg/gTg	IMPACT=MODERATE;STRAND=1;SOURCE=Rn6.ens.refseq.MODIFIED.gtf.gz;EXON=20/20	A	V	987	0.04	DELETERIOUS	NA	NA	NA	NA	NA	NA	NA	NA	NA	NA	NA
2_118858071_C/A	Pik3ca_1003	0.0333333	2	118858071	C	A	+	20/20	Pik3ca	NM_133399	Missense_Mutation	3008	3008	1003	S/Y	tCc/tAc	IMPACT=MODERATE;STRAND=1;SOURCE=Rn6.ens.refseq.MODIFIED.gtf.gz;EXON=20/20	S	Y	1003	0.01	DELETERIOUS	NA	NA	NA	NA	NA	NA	NA	NA	NA	NA	NA
2_118858151_A/C	Pik3ca_1030	0.0333333	2	118858151	A	C	+	20/20	Pik3ca	NM_133399	Missense_Mutation	3088	3088	1030	K/Q	Aaa/Caa	IMPACT=MODERATE;STRAND=1;SOURCE=Rn6.ens.refseq.MODIFIED.gtf.gz;EXON=20/20	K	Q	1030	0.52	TOLERATED	NA	NA	NA	NA	NA	NA	NA	NA	NA	NA	NA
2_257443335_C/T	Fubp1_548	0.0333333	2	257443335	C	T	+	17/20	Fubp1	NM_001037653	Missense_Mutation	1701	1642	548	P/S	Cct/Tct	IMPACT=MODERATE;STRAND=1;SOURCE=Rn6.ens.refseq.MODIFIED.gtf.gz;EXON=17/20	P	S	548	0.56	TOLERATED	Fubp1	Fubp1.p.P553	p.P553S	lung	carcinoma	COSM2242572	Substitution-Missense	PATHOGENIC	p.P/S	p.P/S	TRUE
2_257443338_G/A	Fubp1_549	0.0333333	2	257443338	G	A	+	17/20	Fubp1	NM_001037653	Missense_Mutation	1704	1645	549	A/T	Gca/Aca	IMPACT=MODERATE;STRAND=1;SOURCE=Rn6.ens.refseq.MODIFIED.gtf.gz;EXON=17/20	A	T	549	0.32	TOLERATED	NA	NA	NA	NA	NA	NA	NA	NA	NA	NA	NA
2_257443353_G/T	Fubp1_554	0.0333333	2	257443353	G	T	+	17/20	Fubp1	NM_001037653	Missense_Mutation	1719	1660	554	A/S	Gca/Tca	IMPACT=MODERATE;STRAND=1;SOURCE=Rn6.ens.refseq.MODIFIED.gtf.gz;EXON=17/20	A	S	554	0.55	TOLERATED	NA	NA	NA	NA	NA	NA	NA	NA	NA	NA	NA
2_257443362_A/T	Fubp1_557	0.0333333	2	257443362	A	T	+	17/20	Fubp1	NM_001037653	Missense_Mutation	1728	1669	557	T/S	Aca/Tca	IMPACT=MODERATE;STRAND=1;SOURCE=Rn6.ens.refseq.MODIFIED.gtf.gz;EXON=17/20	T	S	557	0.81	TOLERATED	NA	NA	NA	NA	NA	NA	NA	NA	NA	NA	NA
2_257445040_C/T	Fubp1_571	0.0333333	2	257445040	C	T	+	18/20	Fubp1	NM_001037653	Missense_Mutation	1770	1711	571	P/S	Cca/Tca	IMPACT=MODERATE;STRAND=1;SOURCE=Rn6.ens.refseq.MODIFIED.gtf.gz;EXON=18/20	P	S	571	0.04	DELETERIOUS	NA	NA	NA	NA	NA	NA	NA	NA	NA	NA	NA
2_257445062_C/T	Fubp1_578	0.0333333	2	257445062	C	T	+	18/20	Fubp1	NM_001037653	Missense_Mutation	1792	1733	578	T/I	aCa/aTa	IMPACT=MODERATE;STRAND=1;SOURCE=Rn6.ens.refseq.MODIFIED.gtf.gz;EXON=18/20	T	I	578	0.22	TOLERATED	NA	NA	NA	NA	NA	NA	NA	NA	NA	NA	NA
2_31746378_T/A	Pik3r1_721	0.0333333	2	31746378	T	A	+	15/15	Pik3r1	NM_013005	Missense_Mutation	2162	2162	721	Q/L	cAa/cTa	IMPACT=MODERATE;STRAND=-1;SOURCE=Rn6.ens.refseq.MODIFIED.gtf.gz;EXON=15/15	Q	L	721	0.02	DELETERIOUS_(*WARNING!_Low_confidence)	Pik3r1	Pik3r1.p.Q721	p.Q721*	endometrium	carcinoma	COSM6965407	Substitution-Nonsense	PATHOGENIC	p.Q/L	p.Q/*	FALSE
2_31746390_G/A	Pik3r1_717	0.0333333	2	31746390	G	A	+	15/15	Pik3r1	NM_013005	Missense_Mutation	2150	2150	717	P/L	cCa/cTa	IMPACT=MODERATE;STRAND=-1;SOURCE=Rn6.ens.refseq.MODIFIED.gtf.gz;EXON=15/15	P	L	717	0	DELETERIOUS_(*WARNING!_Low_confidence)	Pik3r1	Pik3r1.p.P717	p.P717=,p.P717S	ovary,endometrium	carcinoma	COSM1329470,COSM6969395	Substitution-coding-silent,Substitution-Missense	NEUTRAL,PATHOGENIC	p.P/L	p.P/=,p.P/S	FALSE
2_31746460_G/A	Pik3r1_694	0.0333333	2	31746460	G	A	+	15/15	Pik3r1	NM_013005	Silent	2080	2080	694	L	Ctg/Ttg	IMPACT=LOW;STRAND=-1;SOURCE=Rn6.ens.refseq.MODIFIED.gtf.gz;EXON=15/15	L	L	694	1	TOLERATED	Pik3r1	Pik3r1.p.L694	p.L694=	lung	carcinoma	COSM738333	Substitution-coding-silent	PATHOGENIC	p.L/%/D	p.L/=	FALSE
2_31746549_T/C	Pik3r1_664	0.0333333	2	31746549	T	C	+	15/15	Pik3r1	NM_013005	Missense_Mutation	1991	1991	664	D/G	gAt/gGt	IMPACT=MODERATE;STRAND=-1;SOURCE=Rn6.ens.refseq.MODIFIED.gtf.gz;EXON=15/15	D	G	664	0.03	DELETERIOUS	NA	NA	NA	NA	NA	NA	NA	NA	NA	NA	NA
2_31750118_G/A	Pik3r1_473	0.0333333	2	31750118	G	A	+	10/15	Pik3r1	NM_013005	Missense_Mutation	1418	1418	473	T/I	aCt/aTt	IMPACT=MODERATE;STRAND=-1;SOURCE=Rn6.ens.refseq.MODIFIED.gtf.gz;EXON=10/15	T	I	473	0.02	DELETERIOUS	Pik3r1	Pik3r1.p.T473	p.T473P	central_nervous_system	glioma	COSM6944764	Substitution-Missense	PATHOGENIC	p.T/I	p.T/P	FALSE
2_31750229_A/C	Pik3r1_436	0.166667	2	31750229	A	C	+	10/15	Pik3r1	NM_013005	Missense_Mutation	1307	1307	436	V/G	gTt/gGt	IMPACT=MODERATE;STRAND=-1;SOURCE=Rn6.ens.refseq.MODIFIED.gtf.gz;EXON=10/15	V	G	436	0.01	DELETERIOUS	NA	NA	NA	NA	NA	NA	NA	NA	NA	NA	NA
2_31750229_A/G	Pik3r1_436	0.166667	2	31750229	A	G	+	10/15	Pik3r1	NM_013005	Missense_Mutation	1307	1307	436	V/A	gTt/gCt	IMPACT=MODERATE;STRAND=-1;SOURCE=Rn6.ens.refseq.MODIFIED.gtf.gz;EXON=10/15	V	A	436	0.05	TOLERATED	NA	NA	NA	NA	NA	NA	NA	NA	NA	NA	NA
2_31750229_A/T	Pik3r1_436	0.166667	2	31750229	A	T	+	10/15	Pik3r1	NM_013005	Missense_Mutation	1307	1307	436	V/D	gTt/gAt	IMPACT=MODERATE;STRAND=-1;SOURCE=Rn6.ens.refseq.MODIFIED.gtf.gz;EXON=10/15	V	D	436	0.01	DELETERIOUS	NA	NA	NA	NA	NA	NA	NA	NA	NA	NA	NA
3_3926947_C/T	Notch1_499	0.0333333	3	3926947	C	T	+	9/34	Notch1	NM_001105721	Missense_Mutation	1722	1496	499	C/Y	tGt/tAt	IMPACT=MODERATE;STRAND=-1;SOURCE=Rn6.ens.refseq.MODIFIED.gtf.gz;EXON=9/34	C	Y	499	0.17	TOLERATED	NA	NA	NA	NA	NA	NA	NA	NA	NA	NA	NA
3_3927404_C/T	Notch1_452	0.0333333	3	3927404	C	T	+	8/34	Notch1	NM_001105721	Missense_Mutation	1580	1354	452	D/N	Gat/Aat	IMPACT=MODERATE;STRAND=-1;SOURCE=Rn6.ens.refseq.MODIFIED.gtf.gz;EXON=8/34	D	N	452	0.03	DELETERIOUS	NA	NA	NA	NA	NA	NA	NA	NA	NA	NA	NA
3_3928521_G/A	Notch1_311	0.0333333	3	3928521	G	A	+	6/34	Notch1	NM_001105721	Silent	1159	933	311	T	acC/acT	IMPACT=LOW;STRAND=-1;SOURCE=Rn6.ens.refseq.MODIFIED.gtf.gz;EXON=6/34	T	T	311	1	TOLERATED	NA	NA	NA	NA	NA	NA	NA	NA	NA	NA	NA
3_3928536_G/A	Notch1_306	0.0666667	3	3928536	G	A	+	6/34	Notch1	NM_001105721	Silent	1144	918	306	C	tgC/tgT	IMPACT=LOW;STRAND=-1;SOURCE=Rn6.ens.refseq.MODIFIED.gtf.gz;EXON=6/34	C	C	306	1	TOLERATED	NA	NA	NA	NA	NA	NA	NA	NA	NA	NA	NA
3_3928537_C/T	Notch1_306	0.0666667	3	3928537	C	T	+	6/34	Notch1	NM_001105721	Missense_Mutation	1143	917	306	C/Y	tGc/tAc	IMPACT=MODERATE;STRAND=-1;SOURCE=Rn6.ens.refseq.MODIFIED.gtf.gz;EXON=6/34	C	Y	306	0	DELETERIOUS	NA	NA	NA	NA	NA	NA	NA	NA	NA	NA	NA
3_3928554_C/T	Notch1_300	0.0333333	3	3928554	C	T	+	6/34	Notch1	NM_001105721	Silent	1126	900	300	Q	caG/caA	IMPACT=LOW;STRAND=-1;SOURCE=Rn6.ens.refseq.MODIFIED.gtf.gz;EXON=6/34	Q	Q	300	0.6	TOLERATED	NA	NA	NA	NA	NA	NA	NA	NA	NA	NA	NA
3_3929050_C/T	Notch1_282	0.0333333	3	3929050	C	T	+	5/34	Notch1	NM_001105721	Missense_Mutation	1071	845	282	R/H	cGc/cAc	IMPACT=MODERATE;STRAND=-1;SOURCE=Rn6.ens.refseq.MODIFIED.gtf.gz;EXON=5/34	R	H	282	0.3	TOLERATED	NA	NA	NA	NA	NA	NA	NA	NA	NA	NA	NA
3_3929091_G/A	Notch1_268	0.0333333	3	3929091	G	A	+	5/34	Notch1	NM_001105721	Silent	1030	804	268	N	aaC/aaT	IMPACT=LOW;STRAND=-1;SOURCE=Rn6.ens.refseq.MODIFIED.gtf.gz;EXON=5/34	N	N	268	1	TOLERATED	NA	NA	NA	NA	NA	NA	NA	NA	NA	NA	NA
3_3929098_C/T	Notch1_266	0.0333333	3	3929098	C	T	+	5/34	Notch1	NM_001105721	Missense_Mutation	1023	797	266	C/Y	tGc/tAc	IMPACT=MODERATE;STRAND=-1;SOURCE=Rn6.ens.refseq.MODIFIED.gtf.gz;EXON=5/34	C	Y	266	0	DELETERIOUS	NA	NA	NA	NA	NA	NA	NA	NA	NA	NA	NA
3_3931651_G/A	Notch1_238	0.0333333	3	3931651	G	A	+	4/34	Notch1	NM_001105721	Silent	940	714	238	D	gaC/gaT	IMPACT=LOW;STRAND=-1;SOURCE=Rn6.ens.refseq.MODIFIED.gtf.gz;EXON=4/34	D	D	238	1	TOLERATED	NA	NA	NA	NA	NA	NA	NA	NA	NA	NA	NA
3_3931654_C/T	Notch1_237	0.0333333	3	3931654	C	T	+	4/34	Notch1	NM_001105721	Silent	937	711	237	G	ggG/ggA	IMPACT=LOW;STRAND=-1;SOURCE=Rn6.ens.refseq.MODIFIED.gtf.gz;EXON=4/34	G	G	237	1	TOLERATED	NA	NA	NA	NA	NA	NA	NA	NA	NA	NA	NA
3_3931681_C/T	Notch1_228	0.0333333	3	3931681	C	T	+	4/34	Notch1	NM_001105721	Silent	910	684	228	Q	caG/caA	IMPACT=LOW;STRAND=-1;SOURCE=Rn6.ens.refseq.MODIFIED.gtf.gz;EXON=4/34	Q	Q	228	0.39	TOLERATED	NA	NA	NA	NA	NA	NA	NA	NA	NA	NA	NA
3_3931730_C/T	Notch1_212	0.0333333	3	3931730	C	T	+	4/34	Notch1	NM_001105721	Missense_Mutation	861	635	212	G/D	gGt/gAt	IMPACT=MODERATE;STRAND=-1;SOURCE=Rn6.ens.refseq.MODIFIED.gtf.gz;EXON=4/34	G	D	212	0.07	TOLERATED	NA	NA	NA	NA	NA	NA	NA	NA	NA	NA	NA
3_3931942_G/A	Notch1_141	0.0333333	3	3931942	G	A	+	4/34	Notch1	NM_001105721	Silent	649	423	141	A	gcC/gcT	IMPACT=LOW;STRAND=-1;SOURCE=Rn6.ens.refseq.MODIFIED.gtf.gz;EXON=4/34	A	A	141	1	TOLERATED	NA	NA	NA	NA	NA	NA	NA	NA	NA	NA	NA
3_3932608_C/G	Notch1_111	0.0333333	3	3932608	C	G	+	3/34	Notch1	NM_001105721	Missense_Mutation	558	332	111	C/S	tGc/tCc	IMPACT=MODERATE;STRAND=-1;SOURCE=Rn6.ens.refseq.MODIFIED.gtf.gz;EXON=3/34	C	S	111	0.03	DELETERIOUS	NA	NA	NA	NA	NA	NA	NA	NA	NA	NA	NA
3_3932609_A/G	Notch1_111	0.0333333	3	3932609	A	G	+	3/34	Notch1	NM_001105721	Missense_Mutation	557	331	111	C/R	Tgc/Cgc	IMPACT=MODERATE;STRAND=-1;SOURCE=Rn6.ens.refseq.MODIFIED.gtf.gz;EXON=3/34	C	R	111	0.01	DELETERIOUS	NA	NA	NA	NA	NA	NA	NA	NA	NA	NA	NA
3_3949181_C/T	Notch1_35	0.0333333	3	3949181	C	T	+	2/34	Notch1	NM_001105721	Missense_Mutation	330	104	35	G/E	gGg/gAg	IMPACT=MODERATE;STRAND=-1;SOURCE=Rn6.ens.refseq.MODIFIED.gtf.gz;EXON=2/34	G	E	35	0.02	DELETERIOUS	NA	NA	NA	NA	NA	NA	NA	NA	NA	NA	NA
3_3949200_C/T	Notch1_29	0.0333333	3	3949200	C	T	+	2/34	Notch1	NM_001105721	Missense_Mutation	311	85	29	G/R	Ggg/Agg	IMPACT=MODERATE;STRAND=-1;SOURCE=Rn6.ens.refseq.MODIFIED.gtf.gz;EXON=2/34	G	R	29	0.1	TOLERATED	NA	NA	NA	NA	NA	NA	NA	NA	NA	NA	NA
4_179500854_T/G	Kras_86	0.0333333	4	179500854	T	G	+	2/4	Kras	NM_031515	Missense_Mutation	257	257	86	N/T	aAt/aCt	IMPACT=MODERATE;STRAND=-1;SOURCE=Rn6.ens.refseq.MODIFIED.gtf.gz;EXON=2/4	N	T	86	0.08	TOLERATED	Kras	Kras.p.N86	p.N86K	haematopoietic_and_lymphoid_tissue	lymphoid_neoplasm	COSM5044323	Substitution-Missense	PATHOGENIC	p.N/T	p.N/K	FALSE
4_179500984_G/A	Kras_43	0.0333333	4	179500984	G	A	+	2/4	Kras	NM_031515	Nonsense_Mutation	127	127	43	Q/*	Caa/Taa	IMPACT=HIGH;STRAND=-1;SOURCE=Rn6.ens.refseq.MODIFIED.gtf.gz;EXON=2/4	Q	*	43	NA	NA	NA	NA	NA	NA	NA	NA	NA	NA	NA	NA	NA
4_179512373_A/T	Kras_33	0.0333333	4	179512373	A	T	+	1/4	Kras	NM_031515	Missense_Mutation	99	99	33	D/E	gaT/gaA	IMPACT=MODERATE;STRAND=-1;SOURCE=Rn6.ens.refseq.MODIFIED.gtf.gz;EXON=1/4	D	E	33	0.48	TOLERATED	Kras	Kras.p.D33	p.D33E	skin,haematopoietic_and_lymphoid_tissue,lung,large_intestine,endometrium,genital_tract,biliary_tract	malignant_melanoma,haematopoietic_neoplasm,carcinoma,germ_cell_tumour,other	COSM4384682,COSM1511784	Substitution-Missense	PATHOGENIC	p.D/E	p.D/E	TRUE
4_179512402_T/C	Kras_24	0.0333333	4	179512402	T	C	+	1/4	Kras	NM_031515	Missense_Mutation	70	70	24	I/V	Att/Gtt	IMPACT=MODERATE;STRAND=-1;SOURCE=Rn6.ens.refseq.MODIFIED.gtf.gz;EXON=1/4	I	V	24	0.96	TOLERATED	Kras	Kras.p.I24	p.I24N	ovary,endometrium	carcinoma	COSM87313	Substitution-Missense	PATHOGENIC	p.I/V	p.I/N	FALSE
5_107825227_G/A	Cdkn2a_107	0.0333333	5	107825227	G	A	+	6/8	Cdkn2a	NM_031550	Missense_Mutation	365	320	107	S/L	tCg/tTg	IMPACT=MODERATE;STRAND=-1;SOURCE=Rn6.ens.refseq.MODIFIED.gtf.gz;EXON=6/8	NA	NA	NA	NA	NA	NA	NA	NA	NA	NA	NA	NA	NA	NA	NA	NA
5_151905945_T/G	Arid1a_-	0	5	151905945	T	G	+	19/19	Arid1a	NM_001106635	3'UTR	5807	-	-	-	-	IMPACT=MODIFIER;STRAND=-1;SOURCE=Rn6.ens.refseq.MODIFIED.gtf.gz;EXON=19/19	NA	NA	NA	NA	NA	NA	NA	NA	NA	NA	NA	NA	NA	NA	NA	NA
5_151905989_T/C	Arid1a_-	0	5	151905989	T	C	+	19/19	Arid1a	NM_001106635	3'UTR	5763	-	-	-	-	IMPACT=MODIFIER;STRAND=-1;SOURCE=Rn6.ens.refseq.MODIFIED.gtf.gz;EXON=19/19	NA	NA	NA	NA	NA	NA	NA	NA	NA	NA	NA	NA	NA	NA	NA	NA
5_151906023_C/T	Arid1a_1905	0.0333333	5	151906023	C	T	+	19/19	Arid1a	NM_001106635	Silent	5729	5715	1905	L	ctG/ctA	IMPACT=LOW;STRAND=-1;SOURCE=Rn6.ens.refseq.MODIFIED.gtf.gz;EXON=19/19	L	L	1905	1	TOLERATED	NA	NA	NA	NA	NA	NA	NA	NA	NA	NA	NA
5_151906040_C/T	Arid1a_1900	0.0333333	5	151906040	C	T	+	19/19	Arid1a	NM_001106635	Missense_Mutation	5712	5698	1900	V/I	Gtc/Atc	IMPACT=MODERATE;STRAND=-1;SOURCE=Rn6.ens.refseq.MODIFIED.gtf.gz;EXON=19/19	V	I	1900	0	DELETERIOUS_(*WARNING!_Low_confidence)	NA	NA	NA	NA	NA	NA	NA	NA	NA	NA	NA
5_151906107_G/T	Arid1a_1877	0.0333333	5	151906107	G	T	+	19/19	Arid1a	NM_001106635	Missense_Mutation	5645	5631	1877	F/L	ttC/ttA	IMPACT=MODERATE;STRAND=-1;SOURCE=Rn6.ens.refseq.MODIFIED.gtf.gz;EXON=19/19	F	L	1877	0	DELETERIOUS_(*WARNING!_Low_confidence)	NA	NA	NA	NA	NA	NA	NA	NA	NA	NA	NA
5_151906165_C/T	Arid1a_1858	0.0333333	5	151906165	C	T	+	19/19	Arid1a	NM_001106635	Missense_Mutation	5587	5573	1858	R/Q	cGg/cAg	IMPACT=MODERATE;STRAND=-1;SOURCE=Rn6.ens.refseq.MODIFIED.gtf.gz;EXON=19/19	R	Q	1858	0.43	TOLERATED	NA	NA	NA	NA	NA	NA	NA	NA	NA	NA	NA
5_151907372_T/A	Arid1a_1456	0.0333333	5	151907372	T	A	+	19/19	Arid1a	NM_001106635	Nonsense_Mutation	4380	4366	1456	K/*	Aag/Tag	IMPACT=HIGH;STRAND=-1;SOURCE=Rn6.ens.refseq.MODIFIED.gtf.gz;EXON=19/19	K	*	1456	NA	NA	NA	NA	NA	NA	NA	NA	NA	NA	NA	NA	NA
5_151907470_G/A	Arid1a_1423	0.0333333	5	151907470	G	A	+	19/19	Arid1a	NM_001106635	Missense_Mutation	4282	4268	1423	P/L	cCt/cTt	IMPACT=MODERATE;STRAND=-1;SOURCE=Rn6.ens.refseq.MODIFIED.gtf.gz;EXON=19/19	P	L	1423	0.05	TOLERATED	NA	NA	NA	NA	NA	NA	NA	NA	NA	NA	NA
5_151907510_T/G	Arid1a_1410	0.0333333	5	151907510	T	G	+	19/19	Arid1a	NM_001106635	Missense_Mutation	4242	4228	1410	N/H	Aat/Cat	IMPACT=MODERATE;STRAND=-1;SOURCE=Rn6.ens.refseq.MODIFIED.gtf.gz;EXON=19/19	N	H	1410	0.13	TOLERATED	NA	NA	NA	NA	NA	NA	NA	NA	NA	NA	NA
5_151907682_C/T	Arid1a_1352	0.0333333	5	151907682	C	T	+	19/19	Arid1a	NM_001106635	Silent	4070	4056	1352	L	ctG/ctA	IMPACT=LOW;STRAND=-1;SOURCE=Rn6.ens.refseq.MODIFIED.gtf.gz;EXON=19/19	L	L	1352	1	TOLERATED	NA	NA	NA	NA	NA	NA	NA	NA	NA	NA	NA
5_151907706_A/C	Arid1a_1344	0.1	5	151907706	A	C	+	19/19	Arid1a	NM_001106635	Silent	4046	4032	1344	L	ctT/ctG	IMPACT=LOW;STRAND=-1;SOURCE=Rn6.ens.refseq.MODIFIED.gtf.gz;EXON=19/19	L	L	1344	1	TOLERATED	NA	NA	NA	NA	NA	NA	NA	NA	NA	NA	NA
5_151910487_G/A	Arid1a_1295	0.0333333	5	151910487	G	A	+	18/19	Arid1a	NM_001106635	Missense_Mutation	3897	3883	1295	P/S	Ccg/Tcg	IMPACT=MODERATE;STRAND=-1;SOURCE=Rn6.ens.refseq.MODIFIED.gtf.gz;EXON=18/19	P	S	1295	0	DELETERIOUS_(*WARNING!_Low_confidence)	NA	NA	NA	NA	NA	NA	NA	NA	NA	NA	NA
5_151910957_C/T	Arid1a_1238	0.0333333	5	151910957	C	T	+	17/19	Arid1a	NM_001106635	Missense_Mutation	3726	3712	1238	G/R	Ggg/Agg	IMPACT=MODERATE;STRAND=-1;SOURCE=Rn6.ens.refseq.MODIFIED.gtf.gz;EXON=17/19	G	R	1238	0.03	DELETERIOUS	NA	NA	NA	NA	NA	NA	NA	NA	NA	NA	NA
5_151910983_G/T	Arid1a_1229	0.0333333	5	151910983	G	T	+	17/19	Arid1a	NM_001106635	Missense_Mutation	3700	3686	1229	P/H	cCt/cAt	IMPACT=MODERATE;STRAND=-1;SOURCE=Rn6.ens.refseq.MODIFIED.gtf.gz;EXON=17/19	P	H	1229	0.01	DELETERIOUS	NA	NA	NA	NA	NA	NA	NA	NA	NA	NA	NA
5_151911062_G/A	Arid1a_1203	0.0333333	5	151911062	G	A	+	17/19	Arid1a	NM_001106635	Missense_Mutation	3621	3607	1203	P/S	Cca/Tca	IMPACT=MODERATE;STRAND=-1;SOURCE=Rn6.ens.refseq.MODIFIED.gtf.gz;EXON=17/19	P	S	1203	0.08	TOLERATED	NA	NA	NA	NA	NA	NA	NA	NA	NA	NA	NA
5_151912450_G/A	Arid1a_919	0.0333333	5	151912450	G	A	+	15/19	Arid1a	NM_001106635	Missense_Mutation	2770	2756	919	T/I	aCt/aTt	IMPACT=MODERATE;STRAND=-1;SOURCE=Rn6.ens.refseq.MODIFIED.gtf.gz;EXON=15/19	T	I	919	0.4	TOLERATED	NA	NA	NA	NA	NA	NA	NA	NA	NA	NA	NA
5_151915203_A/T	Arid1a_738	0.0333333	5	151915203	A	T	+	11/19	Arid1a	NM_001106635	Silent	2228	2214	738	A	gcT/gcA	IMPACT=LOW;STRAND=-1;SOURCE=Rn6.ens.refseq.MODIFIED.gtf.gz;EXON=11/19	A	A	738	1	TOLERATED	NA	NA	NA	NA	NA	NA	NA	NA	NA	NA	NA
5_151915217_C/T	Arid1a_734	0.0333333	5	151915217	C	T	+	11/19	Arid1a	NM_001106635	Missense_Mutation	2214	2200	734	D/N	Gat/Aat	IMPACT=MODERATE;STRAND=-1;SOURCE=Rn6.ens.refseq.MODIFIED.gtf.gz;EXON=11/19	D	N	734	0.43	TOLERATED	NA	NA	NA	NA	NA	NA	NA	NA	NA	NA	NA
5_151916929_C/A	Arid1a_674	0.0333333	5	151916929	C	A	+	10/19	Arid1a	NM_001106635	Silent	2036	2022	674	V	gtG/gtT	IMPACT=LOW;STRAND=-1;SOURCE=Rn6.ens.refseq.MODIFIED.gtf.gz;EXON=10/19	V	V	674	0.56	TOLERATED	NA	NA	NA	NA	NA	NA	NA	NA	NA	NA	NA
5_151916947_G/A	Arid1a_668	0.0333333	5	151916947	G	A	+	10/19	Arid1a	NM_001106635	Silent	2018	2004	668	D	gaC/gaT	IMPACT=LOW;STRAND=-1;SOURCE=Rn6.ens.refseq.MODIFIED.gtf.gz;EXON=10/19	D	D	668	1	TOLERATED	Arid1a	Arid1a.p.D1050	p.D1050=,p.D1050G,p.D1050N	central_nervous_system,liver,stomach	glioma,carcinoma	COSM8265712,COSM6959808,COSM1639815	Substitution-coding-silent,Substitution-Missense	PATHOGENIC	p.D/%/D	p.D/=,p.D/G,p.D/N	FALSE
5_151917019_C/T	Arid1a_644	0.0333333	5	151917019	C	T	+	10/19	Arid1a	NM_001106635	Silent	1946	1932	644	R	cgG/cgA	IMPACT=LOW;STRAND=-1;SOURCE=Rn6.ens.refseq.MODIFIED.gtf.gz;EXON=10/19	R	R	644	1	TOLERATED	Arid1a	Arid1a.p.R1026	p.R1026=,p.R1026C	prostate,upper_aerodigestive_tract	carcinoma	COSM2235478,COSM6444859	Substitution-coding-silent,Substitution-Missense	na,PATHOGENIC	p.R/%/D	p.R/=,p.R/C	FALSE
5_151918811_G/A	Arid1a_573	0.0333333	5	151918811	G	A	+	8/19	Arid1a	NM_001106635	Missense_Mutation	1732	1718	573	A/V	gCc/gTc	IMPACT=MODERATE;STRAND=-1;SOURCE=Rn6.ens.refseq.MODIFIED.gtf.gz;EXON=8/19	A	V	573	0.5	TOLERATED	Arid1a	Arid1a.p.A955	p.A955T,p.A955V	urinary_tract,central_nervous_system,upper_aerodigestive_tract	carcinoma,glioma	COSM7091947,COSM4995436	Substitution-Missense	PATHOGENIC	p.A/V	p.A/T,p.A/V	FALSE,TRUE
5_151918874_A/G	Arid1a_552	0.0333333	5	151918874	A	G	+	8/19	Arid1a	NM_001106635	Missense_Mutation	1669	1655	552	I/T	aTt/aCt	IMPACT=MODERATE;STRAND=-1;SOURCE=Rn6.ens.refseq.MODIFIED.gtf.gz;EXON=8/19	I	T	552	0.72	TOLERATED	NA	NA	NA	NA	NA	NA	NA	NA	NA	NA	NA
5_151918889_G/A	Arid1a_547	0.0666667	5	151918889	G	A	+	8/19	Arid1a	NM_001106635	Missense_Mutation	1654	1640	547	P/L	cCc/cTc	IMPACT=MODERATE;STRAND=-1;SOURCE=Rn6.ens.refseq.MODIFIED.gtf.gz;EXON=8/19	P	L	547	0.03	DELETERIOUS	Arid1a	Arid1a.p.P929	p.P929F,p.P929L	skin,upper_aerodigestive_tract	carcinoma,malignant_melanoma	COSM9647386,COSM140917	Substitution-Missense	na,PATHOGENIC	p.P/L	p.P/F,p.P/L	FALSE,TRUE
5_151918890_G/A	Arid1a_547	0.0666667	5	151918890	G	A	+	8/19	Arid1a	NM_001106635	Missense_Mutation	1653	1639	547	P/S	Ccc/Tcc	IMPACT=MODERATE;STRAND=-1;SOURCE=Rn6.ens.refseq.MODIFIED.gtf.gz;EXON=8/19	P	S	547	0.12	TOLERATED	Arid1a	Arid1a.p.P929	p.P929F,p.P929L	skin,upper_aerodigestive_tract	carcinoma,malignant_melanoma	COSM9647386,COSM140917	Substitution-Missense	na,PATHOGENIC	p.P/S	p.P/F,p.P/L	FALSE
5_151918917_G/A	Arid1a_538	0.0333333	5	151918917	G	A	+	8/19	Arid1a	NM_001106635	Nonsense_Mutation	1626	1612	538	Q/*	Caa/Taa	IMPACT=HIGH;STRAND=-1;SOURCE=Rn6.ens.refseq.MODIFIED.gtf.gz;EXON=8/19	Q	*	538	NA	NA	Arid1a	Arid1a.p.Q920	p.Q920*	skin,upper_aerodigestive_tract	malignant_melanoma,carcinoma	COSM4401613	Substitution-Nonsense	PATHOGENIC	p.Q/*	p.Q/*	TRUE
5_151918930_G/A	Arid1a_533	0.0333333	5	151918930	G	A	+	8/19	Arid1a	NM_001106635	Silent	1613	1599	533	Y	taC/taT	IMPACT=LOW;STRAND=-1;SOURCE=Rn6.ens.refseq.MODIFIED.gtf.gz;EXON=8/19	Y	Y	533	1	TOLERATED	NA	NA	NA	NA	NA	NA	NA	NA	NA	NA	NA
5_151918939_T/A	Arid1a_530	0.0666667	5	151918939	T	A	+	8/19	Arid1a	NM_001106635	Silent	1604	1590	530	P	ccA/ccT	IMPACT=LOW;STRAND=-1;SOURCE=Rn6.ens.refseq.MODIFIED.gtf.gz;EXON=8/19	P	P	530	1	TOLERATED	Arid1a	Arid1a.p.P912	p.P912L,p.P912S	skin	malignant_melanoma,carcinoma	COSM6911980,COSM9799590	Substitution-Missense	PATHOGENIC	p.P/%/D	p.P/L,p.P/S	FALSE
5_151918940_G/A	Arid1a_530	0.0666667	5	151918940	G	A	+	8/19	Arid1a	NM_001106635	Missense_Mutation	1603	1589	530	P/L	cCa/cTa	IMPACT=MODERATE;STRAND=-1;SOURCE=Rn6.ens.refseq.MODIFIED.gtf.gz;EXON=8/19	P	L	530	0.22	TOLERATED	Arid1a	Arid1a.p.P912	p.P912L,p.P912S	skin	malignant_melanoma,carcinoma	COSM6911980,COSM9799590	Substitution-Missense	PATHOGENIC	p.P/L	p.P/L,p.P/S	TRUE,FALSE
5_151919797_C/T	Arid1a_452	0.0333333	5	151919797	C	T	+	7/19	Arid1a	NM_001106635	Silent	1370	1356	452	P	ccG/ccA	IMPACT=LOW;STRAND=-1;SOURCE=Rn6.ens.refseq.MODIFIED.gtf.gz;EXON=7/19	P	P	452	1	TOLERATED	Arid1a	Arid1a.p.P834	p.P834S	skin	malignant_melanoma	COSM5611226	Substitution-Missense	na	p.P/%/D	p.P/S	FALSE
5_151919866_C/T	Arid1a_429	0.0333333	5	151919866	C	T	+	7/19	Arid1a	NM_001106635	Silent	1301	1287	429	R	agG/agA	IMPACT=LOW;STRAND=-1;SOURCE=Rn6.ens.refseq.MODIFIED.gtf.gz;EXON=7/19	R	R	429	1	TOLERATED	NA	NA	NA	NA	NA	NA	NA	NA	NA	NA	NA
5_151920454_G/T	Arid1a_422	0.0333333	5	151920454	G	T	+	6/19	Arid1a	NM_001106635	Silent	1280	1266	422	G	ggC/ggA	IMPACT=LOW;STRAND=-1;SOURCE=Rn6.ens.refseq.MODIFIED.gtf.gz;EXON=6/19	G	G	422	1	TOLERATED	Arid1a	Arid1a.p.G804	p.G804=	prostate	carcinoma	COSM9493800	Substitution-coding-silent	NEUTRAL	p.G/%/D	p.G/=	FALSE
5_151920496_C/A	Arid1a_408	0.0333333	5	151920496	C	A	+	6/19	Arid1a	NM_001106635	Missense_Mutation	1238	1224	408	Q/H	caG/caT	IMPACT=MODERATE;STRAND=-1;SOURCE=Rn6.ens.refseq.MODIFIED.gtf.gz;EXON=6/19	Q	H	408	0.07	TOLERATED	Arid1a	Arid1a.p.Q790	p.Q790*	endometrium,large_intestine,kidney	carcinoma	COSM211772	Substitution-Nonsense	PATHOGENIC	p.Q/H	p.Q/*	FALSE
5_151920558_C/T	Arid1a_388	0.0333333	5	151920558	C	T	+	6/19	Arid1a	NM_001106635	Missense_Mutation	1176	1162	388	A/T	Gcc/Acc	IMPACT=MODERATE;STRAND=-1;SOURCE=Rn6.ens.refseq.MODIFIED.gtf.gz;EXON=6/19	A	T	388	0.26	TOLERATED	Arid1a	Arid1a.p.A770	p.A770T	breast,stomach	carcinoma	COSM4031006	Substitution-Missense	PATHOGENIC	p.A/T	p.A/T	TRUE
5_151920602_C/G	Arid1a_373	0.0333333	5	151920602	C	G	+	6/19	Arid1a	NM_001106635	Missense_Mutation	1132	1118	373	R/T	aGg/aCg	IMPACT=MODERATE;STRAND=-1;SOURCE=Rn6.ens.refseq.MODIFIED.gtf.gz;EXON=6/19	R	T	373	0.38	TOLERATED	NA	NA	NA	NA	NA	NA	NA	NA	NA	NA	NA
5_151921442_T/C	Arid1a_360	0.0333333	5	151921442	T	C	+	5/19	Arid1a	NM_001106635	Missense_Mutation	1092	1078	360	N/D	Aac/Gac	IMPACT=MODERATE;STRAND=-1;SOURCE=Rn6.ens.refseq.MODIFIED.gtf.gz;EXON=5/19	N	D	360	0.69	TOLERATED	NA	NA	NA	NA	NA	NA	NA	NA	NA	NA	NA
5_151944885_C/T	Arid1a_220	0.0333333	5	151944885	C	T	+	3/19	Arid1a	NM_001106635	Missense_Mutation	672	658	220	E/K	Gag/Aag	IMPACT=MODERATE;STRAND=-1;SOURCE=Rn6.ens.refseq.MODIFIED.gtf.gz;EXON=3/19	E	K	220	0.22	TOLERATED	Arid1a	Arid1a.p.E602	p.E602*,p.E602K	ovary,cervix,stomach	carcinoma	COSM51237,COSM7707041	Substitution-Nonsense,Substitution-Missense	PATHOGENIC	p.E/K	p.E/*,p.E/K	FALSE,TRUE
8_118822403_G/A	Setd2_13	0.0333333	8	118822403	G	A	+	3/21	Setd2	NM_001108189	Silent	544	39	13	K	aaG/aaA	IMPACT=LOW;STRAND=1;SOURCE=Rn6.ens.refseq.MODIFIED.gtf.gz;EXON=3/21	K	K	13	1	TOLERATED	NA	NA	NA	NA	NA	NA	NA	NA	NA	NA	NA
8_118822485_G/C	Setd2_41	0.2	8	118822485	G	C	+	3/21	Setd2	NM_001108189	Missense_Mutation	626	121	41	D/H	Gat/Cat	IMPACT=MODERATE;STRAND=1;SOURCE=Rn6.ens.refseq.MODIFIED.gtf.gz;EXON=3/21	D	H	41	0.03	DELETERIOUS_(*WARNING!_Low_confidence)	NA	NA	NA	NA	NA	NA	NA	NA	NA	NA	NA
8_118822487_T/G	Setd2_41	0.2	8	118822487	T	G	+	3/21	Setd2	NM_001108189	Missense_Mutation	628	123	41	D/E	gaT/gaG	IMPACT=MODERATE;STRAND=1;SOURCE=Rn6.ens.refseq.MODIFIED.gtf.gz;EXON=3/21	D	E	41	0.53	TOLERATED	NA	NA	NA	NA	NA	NA	NA	NA	NA	NA	NA
8_118822490_C/G	Setd2_42	0.0666667	8	118822490	C	G	+	3/21	Setd2	NM_001108189	Silent	631	126	42	S	tcC/tcG	IMPACT=LOW;STRAND=1;SOURCE=Rn6.ens.refseq.MODIFIED.gtf.gz;EXON=3/21	S	S	42	1	TOLERATED	NA	NA	NA	NA	NA	NA	NA	NA	NA	NA	NA
8_118823029_A/T	Setd2_222	0.0333333	8	118823029	A	T	+	3/21	Setd2	NM_001108189	Missense_Mutation	1170	665	222	E/V	gAg/gTg	IMPACT=MODERATE;STRAND=1;SOURCE=Rn6.ens.refseq.MODIFIED.gtf.gz;EXON=3/21	E	V	222	0.08	TOLERATED	NA	NA	NA	NA	NA	NA	NA	NA	NA	NA	NA
8_118823100_T/G	Setd2_246	0.0333333	8	118823100	T	G	+	3/21	Setd2	NM_001108189	Missense_Mutation	1241	736	246	S/A	Tct/Gct	IMPACT=MODERATE;STRAND=1;SOURCE=Rn6.ens.refseq.MODIFIED.gtf.gz;EXON=3/21	S	A	246	0.08	TOLERATED	NA	NA	NA	NA	NA	NA	NA	NA	NA	NA	NA
8_118823102_T/G	Setd2_246	0.0333333	8	118823102	T	G	+	3/21	Setd2	NM_001108189	Silent	1243	738	246	S	tcT/tcG	IMPACT=LOW;STRAND=1;SOURCE=Rn6.ens.refseq.MODIFIED.gtf.gz;EXON=3/21	S	S	246	1	TOLERATED	NA	NA	NA	NA	NA	NA	NA	NA	NA	NA	NA
8_118823304_A/T	Setd2_314	0.0666667	8	118823304	A	T	+	3/21	Setd2	NM_001108189	Nonsense_Mutation	1445	940	314	K/*	Aaa/Taa	IMPACT=HIGH;STRAND=1;SOURCE=Rn6.ens.refseq.MODIFIED.gtf.gz;EXON=3/21	K	*	314	NA	NA	NA	NA	NA	NA	NA	NA	NA	NA	NA	NA	NA
8_118823308_C/G	Setd2_315	0.0333333	8	118823308	C	G	+	3/21	Setd2	NM_001108189	Missense_Mutation	1449	944	315	S/C	tCt/tGt	IMPACT=MODERATE;STRAND=1;SOURCE=Rn6.ens.refseq.MODIFIED.gtf.gz;EXON=3/21	S	C	315	0.03	DELETERIOUS_(*WARNING!_Low_confidence)	NA	NA	NA	NA	NA	NA	NA	NA	NA	NA	NA
8_118823459_T/A	Setd2_365	0.0333333	8	118823459	T	A	+	3/21	Setd2	NM_001108189	Silent	1600	1095	365	P	ccT/ccA	IMPACT=LOW;STRAND=1;SOURCE=Rn6.ens.refseq.MODIFIED.gtf.gz;EXON=3/21	P	P	365	1	TOLERATED	NA	NA	NA	NA	NA	NA	NA	NA	NA	NA	NA
8_118823474_T/G	Setd2_370	0.0666667	8	118823474	T	G	+	3/21	Setd2	NM_001108189	Silent	1615	1110	370	T	acT/acG	IMPACT=LOW;STRAND=1;SOURCE=Rn6.ens.refseq.MODIFIED.gtf.gz;EXON=3/21	T	T	370	1	TOLERATED	NA	NA	NA	NA	NA	NA	NA	NA	NA	NA	NA
8_118823478_T/A	Setd2_372	0.0333333	8	118823478	T	A	+	3/21	Setd2	NM_001108189	Missense_Mutation	1619	1114	372	S/T	Tct/Act	IMPACT=MODERATE;STRAND=1;SOURCE=Rn6.ens.refseq.MODIFIED.gtf.gz;EXON=3/21	S	T	372	0.46	TOLERATED	NA	NA	NA	NA	NA	NA	NA	NA	NA	NA	NA
8_118823607_A/G	Setd2_415	0.0333333	8	118823607	A	G	+	3/21	Setd2	NM_001108189	Missense_Mutation	1748	1243	415	M/V	Atg/Gtg	IMPACT=MODERATE;STRAND=1;SOURCE=Rn6.ens.refseq.MODIFIED.gtf.gz;EXON=3/21	M	V	415	0.44	TOLERATED	NA	NA	NA	NA	NA	NA	NA	NA	NA	NA	NA
8_118823642_T/A	Setd2_426	0.0333333	8	118823642	T	A	+	3/21	Setd2	NM_001108189	Silent	1783	1278	426	I	atT/atA	IMPACT=LOW;STRAND=1;SOURCE=Rn6.ens.refseq.MODIFIED.gtf.gz;EXON=3/21	I	I	426	1	TOLERATED	NA	NA	NA	NA	NA	NA	NA	NA	NA	NA	NA
8_118824061_C/T	Setd2_566	0.0333333	8	118824061	C	T	+	3/21	Setd2	NM_001108189	Missense_Mutation	2202	1697	566	S/F	tCt/tTt	IMPACT=MODERATE;STRAND=1;SOURCE=Rn6.ens.refseq.MODIFIED.gtf.gz;EXON=3/21	S	F	566	0.19	TOLERATED	NA	NA	NA	NA	NA	NA	NA	NA	NA	NA	NA
8_118824200_C/T	Setd2_612	0.0666667	8	118824200	C	T	+	3/21	Setd2	NM_001108189	Silent	2341	1836	612	N	aaC/aaT	IMPACT=LOW;STRAND=1;SOURCE=Rn6.ens.refseq.MODIFIED.gtf.gz;EXON=3/21	N	N	612	1	TOLERATED	NA	NA	NA	NA	NA	NA	NA	NA	NA	NA	NA
8_118824363_G/A	Setd2_667	0.0333333	8	118824363	G	A	+	3/21	Setd2	NM_001108189	Missense_Mutation	2504	1999	667	V/I	Gtt/Att	IMPACT=MODERATE;STRAND=1;SOURCE=Rn6.ens.refseq.MODIFIED.gtf.gz;EXON=3/21	V	I	667	0.88	TOLERATED	NA	NA	NA	NA	NA	NA	NA	NA	NA	NA	NA
8_118824846_A/T	Setd2_828	0.0333333	8	118824846	A	T	+	3/21	Setd2	NM_001108189	Nonsense_Mutation	2987	2482	828	R/*	Aga/Tga	IMPACT=HIGH;STRAND=1;SOURCE=Rn6.ens.refseq.MODIFIED.gtf.gz;EXON=3/21	R	*	828	NA	NA	NA	NA	NA	NA	NA	NA	NA	NA	NA	NA	NA
8_118824997_C/T	Setd2_878	0.0333333	8	118824997	C	T	+	3/21	Setd2	NM_001108189	Missense_Mutation	3138	2633	878	S/L	tCa/tTa	IMPACT=MODERATE;STRAND=1;SOURCE=Rn6.ens.refseq.MODIFIED.gtf.gz;EXON=3/21	S	L	878	0.06	TOLERATED	NA	NA	NA	NA	NA	NA	NA	NA	NA	NA	NA
8_118825009_G/A	Setd2_882	0.0333333	8	118825009	G	A	+	3/21	Setd2	NM_001108189	Missense_Mutation	3150	2645	882	R/K	aGg/aAg	IMPACT=MODERATE;STRAND=1;SOURCE=Rn6.ens.refseq.MODIFIED.gtf.gz;EXON=3/21	R	K	882	0.8	TOLERATED	NA	NA	NA	NA	NA	NA	NA	NA	NA	NA	NA
8_118825088_G/A	Setd2_908	0.1	8	118825088	G	A	+	3/21	Setd2	NM_001108189	Silent	3229	2724	908	K	aaG/aaA	IMPACT=LOW;STRAND=1;SOURCE=Rn6.ens.refseq.MODIFIED.gtf.gz;EXON=3/21	K	K	908	1	TOLERATED	NA	NA	NA	NA	NA	NA	NA	NA	NA	NA	NA
8_118825092_G/T	Setd2_910	0.0333333	8	118825092	G	T	+	3/21	Setd2	NM_001108189	Missense_Mutation	3233	2728	910	D/Y	Gac/Tac	IMPACT=MODERATE;STRAND=1;SOURCE=Rn6.ens.refseq.MODIFIED.gtf.gz;EXON=3/21	D	Y	910	0.08	TOLERATED	NA	NA	NA	NA	NA	NA	NA	NA	NA	NA	NA
8_118825254_G/A	Setd2_964	0.0333333	8	118825254	G	A	+	3/21	Setd2	NM_001108189	Missense_Mutation	3395	2890	964	E/K	Gag/Aag	IMPACT=MODERATE;STRAND=1;SOURCE=Rn6.ens.refseq.MODIFIED.gtf.gz;EXON=3/21	E	K	964	0.02	DELETERIOUS_(*WARNING!_Low_confidence)	NA	NA	NA	NA	NA	NA	NA	NA	NA	NA	NA
8_118825257_C/T	Setd2_965	0.0333333	8	118825257	C	T	+	3/21	Setd2	NM_001108189	Silent	3398	2893	965	L	Ctg/Ttg	IMPACT=LOW;STRAND=1;SOURCE=Rn6.ens.refseq.MODIFIED.gtf.gz;EXON=3/21	L	L	965	1	TOLERATED	NA	NA	NA	NA	NA	NA	NA	NA	NA	NA	NA
8_118825355_G/T	Setd2_997	0.0333333	8	118825355	G	T	+	3/21	Setd2	NM_001108189	Missense_Mutation	3496	2991	997	R/S	agG/agT	IMPACT=MODERATE;STRAND=1;SOURCE=Rn6.ens.refseq.MODIFIED.gtf.gz;EXON=3/21	R	S	997	0.8	TOLERATED	NA	NA	NA	NA	NA	NA	NA	NA	NA	NA	NA
8_118825474_G/A	Setd2_1037	0.0333333	8	118825474	G	A	+	3/21	Setd2	NM_001108189	Nonsense_Mutation	3615	3110	1037	W/*	tGg/tAg	IMPACT=HIGH;STRAND=1;SOURCE=Rn6.ens.refseq.MODIFIED.gtf.gz;EXON=3/21	W	*	1037	NA	NA	NA	NA	NA	NA	NA	NA	NA	NA	NA	NA	NA
8_118827198_G/A	Setd2_1217	0.0333333	8	118827198	G	A	+	4/21	Setd2	NM_001108189	Silent	4156	3651	1217	K	aaG/aaA	IMPACT=LOW;STRAND=1;SOURCE=Rn6.ens.refseq.MODIFIED.gtf.gz;EXON=4/21	K	K	1217	1	TOLERATED	NA	NA	NA	NA	NA	NA	NA	NA	NA	NA	NA
8_118827217_G/C	Setd2_1224	0.0333333	8	118827217	G	C	+	4/21	Setd2	NM_001108189	Missense_Mutation	4175	3670	1224	D/H	Gat/Cat	IMPACT=MODERATE;STRAND=1;SOURCE=Rn6.ens.refseq.MODIFIED.gtf.gz;EXON=4/21	D	H	1224	0.06	TOLERATED	NA	NA	NA	NA	NA	NA	NA	NA	NA	NA	NA
8_118827299_G/T	Setd2_1251	0.0333333	8	118827299	G	T	+	4/21	Setd2	NM_001108189	Missense_Mutation	4257	3752	1251	C/F	tGc/tTc	IMPACT=MODERATE;STRAND=1;SOURCE=Rn6.ens.refseq.MODIFIED.gtf.gz;EXON=4/21	C	F	1251	0.01	DELETERIOUS_(*WARNING!_Low_confidence)	NA	NA	NA	NA	NA	NA	NA	NA	NA	NA	NA
8_118827316_A/C	Setd2_1257	0.1	8	118827316	A	C	+	4/21	Setd2	NM_001108189	Missense_Mutation	4274	3769	1257	M/L	Atg/Ctg	IMPACT=MODERATE;STRAND=1;SOURCE=Rn6.ens.refseq.MODIFIED.gtf.gz;EXON=4/21	M	L	1257	0.45	TOLERATED	NA	NA	NA	NA	NA	NA	NA	NA	NA	NA	NA
8_118827316_A/T	Setd2_1257	0.1	8	118827316	A	T	+	4/21	Setd2	NM_001108189	Missense_Mutation	4274	3769	1257	M/L	Atg/Ttg	IMPACT=MODERATE;STRAND=1;SOURCE=Rn6.ens.refseq.MODIFIED.gtf.gz;EXON=4/21	M	L	1257	0.45	TOLERATED	NA	NA	NA	NA	NA	NA	NA	NA	NA	NA	NA
8_118827324_A/T	Setd2_1259	0.1	8	118827324	A	T	+	4/21	Setd2	NM_001108189	Missense_Mutation	4282	3777	1259	E/D	gaA/gaT	IMPACT=MODERATE;STRAND=1;SOURCE=Rn6.ens.refseq.MODIFIED.gtf.gz;EXON=4/21	E	D	1259	0	DELETERIOUS_(*WARNING!_Low_confidence)	NA	NA	NA	NA	NA	NA	NA	NA	NA	NA	NA
8_118834425_G/T	Setd2_1312	0.0333333	8	118834425	G	T	+	6/21	Setd2	NM_001108189	Nonsense_Mutation	4439	3934	1312	G/*	Gga/Tga	IMPACT=HIGH;STRAND=1;SOURCE=Rn6.ens.refseq.MODIFIED.gtf.gz;EXON=6/21	G	*	1312	NA	NA	NA	NA	NA	NA	NA	NA	NA	NA	NA	NA	NA
8_118835933_G/A	Setd2_1352	0.0333333	8	118835933	G	A	+	7/21	Setd2	NM_001108189	Missense_Mutation	4559	4054	1352	G/R	Ggg/Agg	IMPACT=MODERATE;STRAND=1;SOURCE=Rn6.ens.refseq.MODIFIED.gtf.gz;EXON=7/21	G	R	1352	0	DELETERIOUS_(*WARNING!_Low_confidence)	NA	NA	NA	NA	NA	NA	NA	NA	NA	NA	NA
8_118835989_A/G	Setd2_1370	0.0333333	8	118835989	A	G	+	7/21	Setd2	NM_001108189	Splice_Region	4615	4110	1370	K	aaA/aaG	IMPACT=LOW;STRAND=1;SOURCE=Rn6.ens.refseq.MODIFIED.gtf.gz;EXON=7/21	K	K	1370	1	TOLERATED	NA	NA	NA	NA	NA	NA	NA	NA	NA	NA	NA
8_118837333_G/T	Setd2_1375	0.0333333	8	118837333	G	T	+	8/21	Setd2	NM_001108189	Missense_Mutation	4629	4124	1375	G/V	gGa/gTa	IMPACT=MODERATE;STRAND=1;SOURCE=Rn6.ens.refseq.MODIFIED.gtf.gz;EXON=8/21	G	V	1375	0	DELETERIOUS_(*WARNING!_Low_confidence)	NA	NA	NA	NA	NA	NA	NA	NA	NA	NA	NA
8_118837352_T/A	Setd2_1381	0.0333333	8	118837352	T	A	+	8/21	Setd2	NM_001108189	Missense_Mutation	4648	4143	1381	F/L	ttT/ttA	IMPACT=MODERATE;STRAND=1;SOURCE=Rn6.ens.refseq.MODIFIED.gtf.gz;EXON=8/21	F	L	1381	1	TOLERATED	NA	NA	NA	NA	NA	NA	NA	NA	NA	NA	NA
8_118839888_C/T	Setd2_1415	0.0333333	8	118839888	C	T	+	9/21	Setd2	NM_001108189	Silent	4750	4245	1415	N	aaC/aaT	IMPACT=LOW;STRAND=1;SOURCE=Rn6.ens.refseq.MODIFIED.gtf.gz;EXON=9/21	N	N	1415	1	TOLERATED	NA	NA	NA	NA	NA	NA	NA	NA	NA	NA	NA
8_118839915_C/A	Setd2_1424	0.0333333	8	118839915	C	A	+	9/21	Setd2	NM_001108189	Missense_Mutation	4777	4272	1424	N/K	aaC/aaA	IMPACT=MODERATE;STRAND=1;SOURCE=Rn6.ens.refseq.MODIFIED.gtf.gz;EXON=9/21	N	K	1424	0.02	DELETERIOUS_(*WARNING!_Low_confidence)	NA	NA	NA	NA	NA	NA	NA	NA	NA	NA	NA
8_118839959_G/A	Setd2_1439	0.133333	8	118839959	G	A	+	9/21	Setd2	NM_001108189	Missense_Mutation	4821	4316	1439	R/H	cGc/cAc	IMPACT=MODERATE;STRAND=1;SOURCE=Rn6.ens.refseq.MODIFIED.gtf.gz;EXON=9/21	R	H	1439	0.02	DELETERIOUS_(*WARNING!_Low_confidence)	NA	NA	NA	NA	NA	NA	NA	NA	NA	NA	NA
8_118839959_G/T	Setd2_1439	0.133333	8	118839959	G	T	+	9/21	Setd2	NM_001108189	Missense_Mutation	4821	4316	1439	R/L	cGc/cTc	IMPACT=MODERATE;STRAND=1;SOURCE=Rn6.ens.refseq.MODIFIED.gtf.gz;EXON=9/21	R	L	1439	0.02	DELETERIOUS_(*WARNING!_Low_confidence)	NA	NA	NA	NA	NA	NA	NA	NA	NA	NA	NA
8_118841669_G/A	Setd2_1457	0.0333333	8	118841669	G	A	+	10/21	Setd2	NM_001108189	Missense_Mutation	4874	4369	1457	G/S	Ggt/Agt	IMPACT=MODERATE;STRAND=1;SOURCE=Rn6.ens.refseq.MODIFIED.gtf.gz;EXON=10/21	G	S	1457	0.32	TOLERATED	NA	NA	NA	NA	NA	NA	NA	NA	NA	NA	NA
8_118841676_G/A	Setd2_1459	0.0333333	8	118841676	G	A	+	10/21	Setd2	NM_001108189	Missense_Mutation	4881	4376	1459	G/D	gGc/gAc	IMPACT=MODERATE;STRAND=1;SOURCE=Rn6.ens.refseq.MODIFIED.gtf.gz;EXON=10/21	G	D	1459	0.13	TOLERATED	NA	NA	NA	NA	NA	NA	NA	NA	NA	NA	NA
8_118842784_G/T	Setd2_1503	0.0333333	8	118842784	G	T	+	11/21	Setd2	NM_001108189	Nonsense_Mutation	5012	4507	1503	E/*	Gaa/Taa	IMPACT=HIGH;STRAND=1;SOURCE=Rn6.ens.refseq.MODIFIED.gtf.gz;EXON=11/21	E	*	1503	NA	NA	NA	NA	NA	NA	NA	NA	NA	NA	NA	NA	NA
8_118842788_G/A	Setd2_1504	0.0333333	8	118842788	G	A	+	11/21	Setd2	NM_001108189	Missense_Mutation	5016	4511	1504	R/Q	cGg/cAg	IMPACT=MODERATE;STRAND=1;SOURCE=Rn6.ens.refseq.MODIFIED.gtf.gz;EXON=11/21	R	Q	1504	0.18	TOLERATED	NA	NA	NA	NA	NA	NA	NA	NA	NA	NA	NA
8_118842794_G/A	Setd2_1506	0.0333333	8	118842794	G	A	+	11/21	Setd2	NM_001108189	Missense_Mutation	5022	4517	1506	G/E	gGg/gAg	IMPACT=MODERATE;STRAND=1;SOURCE=Rn6.ens.refseq.MODIFIED.gtf.gz;EXON=11/21	G	E	1506	0.23	TOLERATED	NA	NA	NA	NA	NA	NA	NA	NA	NA	NA	NA
8_118842826_C/A	Setd2_1517	0.0333333	8	118842826	C	A	+	11/21	Setd2	NM_001108189	Missense_Mutation	5054	4549	1517	L/I	Ctc/Atc	IMPACT=MODERATE;STRAND=1;SOURCE=Rn6.ens.refseq.MODIFIED.gtf.gz;EXON=11/21	L	I	1517	0.13	TOLERATED	NA	NA	NA	NA	NA	NA	NA	NA	NA	NA	NA
8_118844504_A/C	Setd2_1600	0.0333333	8	118844504	A	C	+	12/21	Setd2	NM_001108189	Missense_Mutation	5304	4799	1600	D/A	gAt/gCt	IMPACT=MODERATE;STRAND=1;SOURCE=Rn6.ens.refseq.MODIFIED.gtf.gz;EXON=12/21	D	A	1600	0.09	TOLERATED	NA	NA	NA	NA	NA	NA	NA	NA	NA	NA	NA
8_118844545_A/T	Setd2_1614	0.0333333	8	118844545	A	T	+	12/21	Setd2	NM_001108189	Missense_Mutation	5345	4840	1614	I/F	Att/Ttt	IMPACT=MODERATE;STRAND=1;SOURCE=Rn6.ens.refseq.MODIFIED.gtf.gz;EXON=12/21	I	F	1614	0.07	TOLERATED	NA	NA	NA	NA	NA	NA	NA	NA	NA	NA	NA
8_118844675_A/T	Setd2_1657	0.0333333	8	118844675	A	T	+	12/21	Setd2	NM_001108189	Missense_Mutation	5475	4970	1657	Q/L	cAa/cTa	IMPACT=MODERATE;STRAND=1;SOURCE=Rn6.ens.refseq.MODIFIED.gtf.gz;EXON=12/21	Q	L	1657	0.05	TOLERATED	NA	NA	NA	NA	NA	NA	NA	NA	NA	NA	NA
8_118844736_C/T	Setd2_1677	0.0333333	8	118844736	C	T	+	12/21	Setd2	NM_001108189	Silent	5536	5031	1677	V	gtC/gtT	IMPACT=LOW;STRAND=1;SOURCE=Rn6.ens.refseq.MODIFIED.gtf.gz;EXON=12/21	V	V	1677	1	TOLERATED	NA	NA	NA	NA	NA	NA	NA	NA	NA	NA	NA
8_118844750_T/C	Setd2_1682	0.0333333	8	118844750	T	C	+	12/21	Setd2	NM_001108189	Missense_Mutation	5550	5045	1682	I/T	aTa/aCa	IMPACT=MODERATE;STRAND=1;SOURCE=Rn6.ens.refseq.MODIFIED.gtf.gz;EXON=12/21	I	T	1682	0.07	TOLERATED	NA	NA	NA	NA	NA	NA	NA	NA	NA	NA	NA
8_118844857_G/A	Setd2_1718	0.0333333	8	118844857	G	A	+	12/21	Setd2	NM_001108189	Missense_Mutation	5657	5152	1718	V/M	Gtg/Atg	IMPACT=MODERATE;STRAND=1;SOURCE=Rn6.ens.refseq.MODIFIED.gtf.gz;EXON=12/21	V	M	1718	0.01	DELETERIOUS_(*WARNING!_Low_confidence)	NA	NA	NA	NA	NA	NA	NA	NA	NA	NA	NA
8_118860317_C/A	Setd2_1762	0.0333333	8	118860317	C	A	+	13/21	Setd2	NM_001108189	Silent	5791	5286	1762	T	acC/acA	IMPACT=LOW;STRAND=1;SOURCE=Rn6.ens.refseq.MODIFIED.gtf.gz;EXON=13/21	T	T	1762	1	TOLERATED	NA	NA	NA	NA	NA	NA	NA	NA	NA	NA	NA
8_118862355_G/A	Setd2_1773	0.0333333	8	118862355	G	A	+	14/21	Setd2	NM_001108189	Missense_Mutation	5823	5318	1773	R/K	aGg/aAg	IMPACT=MODERATE;STRAND=1;SOURCE=Rn6.ens.refseq.MODIFIED.gtf.gz;EXON=14/21	R	K	1773	0.69	TOLERATED	NA	NA	NA	NA	NA	NA	NA	NA	NA	NA	NA
8_118885159_G/A	Setd2_2205	0.0333333	8	118885159	G	A	+	19/21	Setd2	NM_001108189	Missense_Mutation	7119	6614	2205	R/K	aGa/aAa	IMPACT=MODERATE;STRAND=1;SOURCE=Rn6.ens.refseq.MODIFIED.gtf.gz;EXON=19/21	R	K	2205	0	DELETERIOUS_(*WARNING!_Low_confidence)	NA	NA	NA	NA	NA	NA	NA	NA	NA	NA	NA
8_118887105_G/T	Setd2_2240	0.0333333	8	118887105	G	T	+	20/21	Setd2	NM_001108189	Missense_Mutation	7224	6719	2240	R/L	cGa/cTa	IMPACT=MODERATE;STRAND=1;SOURCE=Rn6.ens.refseq.MODIFIED.gtf.gz;EXON=20/21	R	L	2240	0	DELETERIOUS_(*WARNING!_Low_confidence)	NA	NA	NA	NA	NA	NA	NA	NA	NA	NA	NA
8_118887564_A/G	Setd2_2292	0.0333333	8	118887564	A	G	+	21/21	Setd2	NM_001108189	Missense_Mutation	7380	6875	2292	E/G	gAa/gGa	IMPACT=MODERATE;STRAND=1;SOURCE=Rn6.ens.refseq.MODIFIED.gtf.gz;EXON=21/21	E	G	2292	0	DELETERIOUS_(*WARNING!_Low_confidence)	NA	NA	NA	NA	NA	NA	NA	NA	NA	NA	NA
8_118887663_G/T	Setd2_-	0	8	118887663	G	T	+	21/21	Setd2	NM_001108189	3'UTR	7479	-	-	-	-	IMPACT=MODIFIER;STRAND=1;SOURCE=Rn6.ens.refseq.MODIFIED.gtf.gz;EXON=21/21	NA	NA	NA	NA	NA	NA	NA	NA	NA	NA	NA	NA	NA	NA	NA	NA
8_118887664_A/T	Setd2_-	0	8	118887664	A	T	+	21/21	Setd2	NM_001108189	3'UTR	7480	-	-	-	-	IMPACT=MODIFIER;STRAND=1;SOURCE=Rn6.ens.refseq.MODIFIED.gtf.gz;EXON=21/21	NA	NA	NA	NA	NA	NA	NA	NA	NA	NA	NA	NA	NA	NA	NA	NA
8_118887673_C/A	Setd2_-	0	8	118887673	C	A	+	21/21	Setd2	NM_001108189	3'UTR	7489	-	-	-	-	IMPACT=MODIFIER;STRAND=1;SOURCE=Rn6.ens.refseq.MODIFIED.gtf.gz;EXON=21/21	NA	NA	NA	NA	NA	NA	NA	NA	NA	NA	NA	NA	NA	NA	NA	NA
8_118887675_A/T	Setd2_-	0	8	118887675	A	T	+	21/21	Setd2	NM_001108189	3'UTR	7491	-	-	-	-	IMPACT=MODIFIER;STRAND=1;SOURCE=Rn6.ens.refseq.MODIFIED.gtf.gz;EXON=21/21	NA	NA	NA	NA	NA	NA	NA	NA	NA	NA	NA	NA	NA	NA	NA	NA
8_118887681_T/C	Setd2_-	0	8	118887681	T	C	+	21/21	Setd2	NM_001108189	3'UTR	7497	-	-	-	-	IMPACT=MODIFIER;STRAND=1;SOURCE=Rn6.ens.refseq.MODIFIED.gtf.gz;EXON=21/21	NA	NA	NA	NA	NA	NA	NA	NA	NA	NA	NA	NA	NA	NA	NA	NA
8_118887686_A/C	Setd2_-	0	8	118887686	A	C	+	21/21	Setd2	NM_001108189	3'UTR	7502	-	-	-	-	IMPACT=MODIFIER;STRAND=1;SOURCE=Rn6.ens.refseq.MODIFIED.gtf.gz;EXON=21/21	NA	NA	NA	NA	NA	NA	NA	NA	NA	NA	NA	NA	NA	NA	NA	NA
9_71895836_C/T	Idh1_88	0.0333333	9	71895836	C	T	+	3/9	Idh1	NM_031510	Silent	293	264	88	L	ttG/ttA	IMPACT=LOW;STRAND=-1;SOURCE=Rn6.ens.refseq.MODIFIED.gtf.gz;EXON=3/9	L	L	88	1	TOLERATED	Idh1	Idh1.p.L88	p.L88F,p.L88=	breast	carcinoma	COSM6974158,COSM1482708	Substitution-Missense,Substitution-coding-silent	PATHOGENIC	p.L/%/D	p.L/F,p.L/=	FALSE
9_71895845_C/T	Idh1_85	0.0333333	9	71895845	C	T	+	3/9	Idh1	NM_031510	Silent	284	255	85	E	gaG/gaA	IMPACT=LOW;STRAND=-1;SOURCE=Rn6.ens.refseq.MODIFIED.gtf.gz;EXON=3/9	E	E	85	1	TOLERATED	Idh1	Idh1.p.E85	p.E85Q	ovary	carcinoma	COSM6981827	Substitution-Missense	PATHOGENIC	p.E/%/D	p.E/Q	FALSE
9_71895945_G/A	Idh1_52	0.0333333	9	71895945	G	A	+	3/9	Idh1	NM_031510	Missense_Mutation	184	155	52	T/I	aCc/aTc	IMPACT=MODERATE;STRAND=-1;SOURCE=Rn6.ens.refseq.MODIFIED.gtf.gz;EXON=3/9	T	I	52	0	DELETERIOUS_(*WARNING!_Low_confidence)	NA	NA	NA	NA	NA	NA	NA	NA	NA	NA	NA
X_76822910_C/T	Atrx_-	0	X	76822910	C	T	+	36/36	Atrx	NM_001105757	3'UTR	7772	-	-	-	-	IMPACT=MODIFIER;STRAND=-1;SOURCE=Rn6.ens.refseq.MODIFIED.gtf.gz;EXON=36/36	NA	NA	NA	NA	NA	NA	NA	NA	NA	NA	NA	NA	NA	NA	NA	NA
X_76823126_C/T	Atrx_2433	0.0333333	X	76823126	C	T	+	36/36	Atrx	NM_001105757	Silent	7556	7299	2433	L	ttG/ttA	IMPACT=LOW;STRAND=-1;SOURCE=Rn6.ens.refseq.MODIFIED.gtf.gz;EXON=36/36	NA	NA	NA	NA	NA	NA	NA	NA	NA	NA	NA	NA	NA	NA	NA	NA
X_76823211_C/T	Atrx_2405	0.0333333	X	76823211	C	T	+	36/36	Atrx	NM_001105757	Silent	7471	7214	2405	*	tGa/tAa	IMPACT=LOW;STRAND=-1;SOURCE=Rn6.ens.refseq.MODIFIED.gtf.gz;EXON=36/36	NA	NA	NA	NA	NA	NA	NA	NA	NA	NA	NA	NA	NA	NA	NA	NA
X_76824262_G/A	Atrx_2358	0.0333333	X	76824262	G	A	+	35/36	Atrx	NM_001105757	Missense_Mutation	7330	7073	2358	A/V	gCc/gTc	IMPACT=MODERATE;STRAND=-1;SOURCE=Rn6.ens.refseq.MODIFIED.gtf.gz;EXON=35/36	NA	NA	NA	NA	NA	NA	NA	NA	NA	NA	NA	NA	NA	NA	NA	NA
X_76825722_G/A	Atrx_2269	0.0333333	X	76825722	G	A	+	33/36	Atrx	NM_001105757	Missense_Mutation	7063	6806	2269	T/I	aCa/aTa	IMPACT=MODERATE;STRAND=-1;SOURCE=Rn6.ens.refseq.MODIFIED.gtf.gz;EXON=33/36	NA	NA	NA	NA	NA	NA	NA	NA	NA	NA	NA	NA	NA	NA	NA	NA
X_76826697_C/A	Atrx_2257	0.0333333	X	76826697	C	A	+	32/36	Atrx	NM_001105757	Missense_Mutation	7028	6771	2257	M/I	atG/atT	IMPACT=MODERATE;STRAND=-1;SOURCE=Rn6.ens.refseq.MODIFIED.gtf.gz;EXON=32/36	NA	NA	NA	NA	NA	NA	NA	NA	NA	NA	NA	NA	NA	NA	NA	NA
X_76843158_G/A	Atrx_2211	0.0333333	X	76843158	G	A	+	31/36	Atrx	NM_001105757	Nonsense_Mutation	6888	6631	2211	Q/*	Caa/Taa	IMPACT=HIGH;STRAND=-1;SOURCE=Rn6.ens.refseq.MODIFIED.gtf.gz;EXON=31/36	NA	NA	NA	NA	NA	NA	NA	NA	NA	NA	NA	NA	NA	NA	NA	NA
X_76843160_C/T	Atrx_2210	0.0333333	X	76843160	C	T	+	31/36	Atrx	NM_001105757	Missense_Mutation	6886	6629	2210	C/Y	tGc/tAc	IMPACT=MODERATE;STRAND=-1;SOURCE=Rn6.ens.refseq.MODIFIED.gtf.gz;EXON=31/36	NA	NA	NA	NA	NA	NA	NA	NA	NA	NA	NA	NA	NA	NA	NA	NA
X_76843182_T/C	Atrx_2203	0.0333333	X	76843182	T	C	+	31/36	Atrx	NM_001105757	Missense_Mutation	6864	6607	2203	R/G	Aga/Gga	IMPACT=MODERATE;STRAND=-1;SOURCE=Rn6.ens.refseq.MODIFIED.gtf.gz;EXON=31/36	NA	NA	NA	NA	NA	NA	NA	NA	NA	NA	NA	NA	NA	NA	NA	NA
X_76843197_T/A	Atrx_2198	0.0333333	X	76843197	T	A	+	31/36	Atrx	NM_001105757	Missense_Mutation	6849	6592	2198	I/F	Att/Ttt	IMPACT=MODERATE;STRAND=-1;SOURCE=Rn6.ens.refseq.MODIFIED.gtf.gz;EXON=31/36	NA	NA	NA	NA	NA	NA	NA	NA	NA	NA	NA	NA	NA	NA	NA	NA
X_76843251_A/C	Atrx_2180	0.0333333	X	76843251	A	C	+	31/36	Atrx	NM_001105757	Nonstop_Mutation	6795	6538	2180	*/G	Tga/Gga	IMPACT=HIGH;STRAND=-1;SOURCE=Rn6.ens.refseq.MODIFIED.gtf.gz;EXON=31/36	NA	NA	NA	NA	NA	NA	NA	NA	NA	NA	NA	NA	NA	NA	NA	NA
X_76843285_C/T	Atrx_2168	0.0333333	X	76843285	C	T	+	31/36	Atrx	NM_001105757	Silent	6761	6504	2168	L	ttG/ttA	IMPACT=LOW;STRAND=-1;SOURCE=Rn6.ens.refseq.MODIFIED.gtf.gz;EXON=31/36	NA	NA	NA	NA	NA	NA	NA	NA	NA	NA	NA	NA	NA	NA	NA	NA
X_76843334_A/T	Atrx_2152	0.0333333	X	76843334	A	T	+	31/36	Atrx	NM_001105757	Missense_Mutation	6712	6455	2152	I/K	aTa/aAa	IMPACT=MODERATE;STRAND=-1;SOURCE=Rn6.ens.refseq.MODIFIED.gtf.gz;EXON=31/36	NA	NA	NA	NA	NA	NA	NA	NA	NA	NA	NA	NA	NA	NA	NA	NA
X_76843335_T/C	Atrx_2152	0.0333333	X	76843335	T	C	+	31/36	Atrx	NM_001105757	Missense_Mutation	6711	6454	2152	I/V	Ata/Gta	IMPACT=MODERATE;STRAND=-1;SOURCE=Rn6.ens.refseq.MODIFIED.gtf.gz;EXON=31/36	NA	NA	NA	NA	NA	NA	NA	NA	NA	NA	NA	NA	NA	NA	NA	NA
X_76844409_T/A	Atrx_2145	0.0333333	X	76844409	T	A	+	30/36	Atrx	NM_001105757	Nonstop_Mutation	6691	6434	2145	*/L	tAg/tTg	IMPACT=HIGH;STRAND=-1;SOURCE=Rn6.ens.refseq.MODIFIED.gtf.gz;EXON=30/36	NA	NA	NA	NA	NA	NA	NA	NA	NA	NA	NA	NA	NA	NA	NA	NA
X_76844412_G/C	Atrx_2144	0.0333333	X	76844412	G	C	+	30/36	Atrx	NM_001105757	Missense_Mutation	6688	6431	2144	S/C	tCt/tGt	IMPACT=MODERATE;STRAND=-1;SOURCE=Rn6.ens.refseq.MODIFIED.gtf.gz;EXON=30/36	NA	NA	NA	NA	NA	NA	NA	NA	NA	NA	NA	NA	NA	NA	NA	NA
X_76844429_C/T	Atrx_2138	0.0333333	X	76844429	C	T	+	30/36	Atrx	NM_001105757	Silent	6671	6414	2138	L	ctG/ctA	IMPACT=LOW;STRAND=-1;SOURCE=Rn6.ens.refseq.MODIFIED.gtf.gz;EXON=30/36	NA	NA	NA	NA	NA	NA	NA	NA	NA	NA	NA	NA	NA	NA	NA	NA
X_76844445_A/T	Atrx_2133	0.0333333	X	76844445	A	T	+	30/36	Atrx	NM_001105757	Nonsense_Mutation	6655	6398	2133	L/*	tTg/tAg	IMPACT=HIGH;STRAND=-1;SOURCE=Rn6.ens.refseq.MODIFIED.gtf.gz;EXON=30/36	NA	NA	NA	NA	NA	NA	NA	NA	NA	NA	NA	NA	NA	NA	NA	NA
X_76844469_C/T	Atrx_2125	0.0333333	X	76844469	C	T	+	30/36	Atrx	NM_001105757	Missense_Mutation	6631	6374	2125	R/K	aGa/aAa	IMPACT=MODERATE;STRAND=-1;SOURCE=Rn6.ens.refseq.MODIFIED.gtf.gz;EXON=30/36	NA	NA	NA	NA	NA	NA	NA	NA	NA	NA	NA	NA	NA	NA	NA	NA
X_76844477_C/T	Atrx_2122	0.0333333	X	76844477	C	T	+	30/36	Atrx	NM_001105757	Missense_Mutation	6623	6366	2122	M/I	atG/atA	IMPACT=MODERATE;STRAND=-1;SOURCE=Rn6.ens.refseq.MODIFIED.gtf.gz;EXON=30/36	NA	NA	NA	NA	NA	NA	NA	NA	NA	NA	NA	NA	NA	NA	NA	NA
X_76844484_T/C	Atrx_2120	0.0333333	X	76844484	T	C	+	30/36	Atrx	NM_001105757	Missense_Mutation	6616	6359	2120	H/R	cAt/cGt	IMPACT=MODERATE;STRAND=-1;SOURCE=Rn6.ens.refseq.MODIFIED.gtf.gz;EXON=30/36	NA	NA	NA	NA	NA	NA	NA	NA	NA	NA	NA	NA	NA	NA	NA	NA
X_76844493_C/T	Atrx_2117	0.0333333	X	76844493	C	T	+	30/36	Atrx	NM_001105757	Missense_Mutation	6607	6350	2117	R/H	cGt/cAt	IMPACT=MODERATE;STRAND=-1;SOURCE=Rn6.ens.refseq.MODIFIED.gtf.gz;EXON=30/36	NA	NA	NA	NA	NA	NA	NA	NA	NA	NA	NA	NA	NA	NA	NA	NA
X_76844547_T/C	Atrx_2099	0.0333333	X	76844547	T	C	+	30/36	Atrx	NM_001105757	Missense_Mutation	6553	6296	2099	D/G	gAt/gGt	IMPACT=MODERATE;STRAND=-1;SOURCE=Rn6.ens.refseq.MODIFIED.gtf.gz;EXON=30/36	NA	NA	NA	NA	NA	NA	NA	NA	NA	NA	NA	NA	NA	NA	NA	NA
X_76844559_G/A	Atrx_2095	0.0333333	X	76844559	G	A	+	30/36	Atrx	NM_001105757	Missense_Mutation	6541	6284	2095	P/L	cCa/cTa	IMPACT=MODERATE;STRAND=-1;SOURCE=Rn6.ens.refseq.MODIFIED.gtf.gz;EXON=30/36	NA	NA	NA	NA	NA	NA	NA	NA	NA	NA	NA	NA	NA	NA	NA	NA
X_76844564_T/C	Atrx_2093	0.0666667	X	76844564	T	C	+	30/36	Atrx	NM_001105757	Silent	6536	6279	2093	S	tcA/tcG	IMPACT=LOW;STRAND=-1;SOURCE=Rn6.ens.refseq.MODIFIED.gtf.gz;EXON=30/36	NA	NA	NA	NA	NA	NA	NA	NA	NA	NA	NA	NA	NA	NA	NA	NA
X_76845848_T/C	Atrx_2084	0.0333333	X	76845848	T	C	+	29/36	Atrx	NM_001105757	Missense_Mutation	6508	6251	2084	K/R	aAa/aGa	IMPACT=MODERATE;STRAND=-1;SOURCE=Rn6.ens.refseq.MODIFIED.gtf.gz;EXON=29/36	NA	NA	NA	NA	NA	NA	NA	NA	NA	NA	NA	NA	NA	NA	NA	NA
X_76845900_C/T	Atrx_2067	0.0333333	X	76845900	C	T	+	29/36	Atrx	NM_001105757	Missense_Mutation	6456	6199	2067	V/I	Gtt/Att	IMPACT=MODERATE;STRAND=-1;SOURCE=Rn6.ens.refseq.MODIFIED.gtf.gz;EXON=29/36	NA	NA	NA	NA	NA	NA	NA	NA	NA	NA	NA	NA	NA	NA	NA	NA
X_76845917_G/C	Atrx_2061	0.0333333	X	76845917	G	C	+	29/36	Atrx	NM_001105757	Missense_Mutation	6439	6182	2061	T/S	aCt/aGt	IMPACT=MODERATE;STRAND=-1;SOURCE=Rn6.ens.refseq.MODIFIED.gtf.gz;EXON=29/36	NA	NA	NA	NA	NA	NA	NA	NA	NA	NA	NA	NA	NA	NA	NA	NA
X_76847907_C/T	Atrx_2026	0.0333333	X	76847907	C	T	+	28/36	Atrx	NM_001105757	Nonsense_Mutation	6335	6078	2026	W/*	tgG/tgA	IMPACT=HIGH;STRAND=-1;SOURCE=Rn6.ens.refseq.MODIFIED.gtf.gz;EXON=28/36	NA	NA	NA	NA	NA	NA	NA	NA	NA	NA	NA	NA	NA	NA	NA	NA
X_76847919_G/T	Atrx_2022	0.0333333	X	76847919	G	T	+	28/36	Atrx	NM_001105757	Silent	6323	6066	2022	R	cgC/cgA	IMPACT=LOW;STRAND=-1;SOURCE=Rn6.ens.refseq.MODIFIED.gtf.gz;EXON=28/36	NA	NA	NA	NA	NA	NA	NA	NA	NA	NA	NA	NA	NA	NA	NA	NA
X_76847938_A/C	Atrx_2016	0.0333333	X	76847938	A	C	+	28/36	Atrx	NM_001105757	Missense_Mutation	6304	6047	2016	F/C	tTc/tGc	IMPACT=MODERATE;STRAND=-1;SOURCE=Rn6.ens.refseq.MODIFIED.gtf.gz;EXON=28/36	NA	NA	NA	NA	NA	NA	NA	NA	NA	NA	NA	NA	NA	NA	NA	NA
X_76849736_T/A	Atrx_2009	0.0666667	X	76849736	T	A	+	27/36	Atrx	NM_001105757	Missense_Mutation	6283	6026	2009	Q/L	cAg/cTg	IMPACT=MODERATE;STRAND=-1;SOURCE=Rn6.ens.refseq.MODIFIED.gtf.gz;EXON=27/36	NA	NA	NA	NA	NA	NA	NA	NA	NA	NA	NA	NA	NA	NA	NA	NA
X_76849736_T/G	Atrx_2009	0.0666667	X	76849736	T	G	+	27/36	Atrx	NM_001105757	Missense_Mutation	6283	6026	2009	Q/P	cAg/cCg	IMPACT=MODERATE;STRAND=-1;SOURCE=Rn6.ens.refseq.MODIFIED.gtf.gz;EXON=27/36	NA	NA	NA	NA	NA	NA	NA	NA	NA	NA	NA	NA	NA	NA	NA	NA
X_76849744_G/T	Atrx_2006	0.0333333	X	76849744	G	T	+	27/36	Atrx	NM_001105757	Missense_Mutation	6275	6018	2006	F/L	ttC/ttA	IMPACT=MODERATE;STRAND=-1;SOURCE=Rn6.ens.refseq.MODIFIED.gtf.gz;EXON=27/36	NA	NA	NA	NA	NA	NA	NA	NA	NA	NA	NA	NA	NA	NA	NA	NA
X_76849750_T/A	Atrx_2004	0.0666667	X	76849750	T	A	+	27/36	Atrx	NM_001105757	Missense_Mutation	6269	6012	2004	K/N	aaA/aaT	IMPACT=MODERATE;STRAND=-1;SOURCE=Rn6.ens.refseq.MODIFIED.gtf.gz;EXON=27/36	NA	NA	NA	NA	NA	NA	NA	NA	NA	NA	NA	NA	NA	NA	NA	NA
X_76849767_A/G	Atrx_1999	0.0333333	X	76849767	A	G	+	27/36	Atrx	NM_001105757	Missense_Mutation	6252	5995	1999	W/R	Tgg/Cgg	IMPACT=MODERATE;STRAND=-1;SOURCE=Rn6.ens.refseq.MODIFIED.gtf.gz;EXON=27/36	NA	NA	NA	NA	NA	NA	NA	NA	NA	NA	NA	NA	NA	NA	NA	NA
X_76849800_G/A	Atrx_1988	0.0333333	X	76849800	G	A	+	27/36	Atrx	NM_001105757	Silent	6219	5962	1988	L	Ctg/Ttg	IMPACT=LOW;STRAND=-1;SOURCE=Rn6.ens.refseq.MODIFIED.gtf.gz;EXON=27/36	NA	NA	NA	NA	NA	NA	NA	NA	NA	NA	NA	NA	NA	NA	NA	NA
X_76849820_G/A	Atrx_1981	0.0333333	X	76849820	G	A	+	27/36	Atrx	NM_001105757	Missense_Mutation	6199	5942	1981	T/I	aCa/aTa	IMPACT=MODERATE;STRAND=-1;SOURCE=Rn6.ens.refseq.MODIFIED.gtf.gz;EXON=27/36	NA	NA	NA	NA	NA	NA	NA	NA	NA	NA	NA	NA	NA	NA	NA	NA
X_76849851_G/A	Atrx_1971	0.0333333	X	76849851	G	A	+	27/36	Atrx	NM_001105757	Silent	6168	5911	1971	L	Cta/Tta	IMPACT=LOW;STRAND=-1;SOURCE=Rn6.ens.refseq.MODIFIED.gtf.gz;EXON=27/36	NA	NA	NA	NA	NA	NA	NA	NA	NA	NA	NA	NA	NA	NA	NA	NA
X_76857729_C/T	Atrx_1882	0.0333333	X	76857729	C	T	+	25/36	Atrx	NM_001105757	Silent	5903	5646	1882	K	aaG/aaA	IMPACT=LOW;STRAND=-1;SOURCE=Rn6.ens.refseq.MODIFIED.gtf.gz;EXON=25/36	NA	NA	NA	NA	NA	NA	NA	NA	NA	NA	NA	NA	NA	NA	NA	NA
X_76859051_C/G	Atrx_1852	0.0666667	X	76859051	C	G	+	24/36	Atrx	NM_001105757	Missense_Mutation	5813	5556	1852	K/N	aaG/aaC	IMPACT=MODERATE;STRAND=-1;SOURCE=Rn6.ens.refseq.MODIFIED.gtf.gz;EXON=24/36	NA	NA	NA	NA	NA	NA	NA	NA	NA	NA	NA	NA	NA	NA	NA	NA
X_76859051_C/T	Atrx_1852	0.0666667	X	76859051	C	T	+	24/36	Atrx	NM_001105757	Silent	5813	5556	1852	K	aaG/aaA	IMPACT=LOW;STRAND=-1;SOURCE=Rn6.ens.refseq.MODIFIED.gtf.gz;EXON=24/36	NA	NA	NA	NA	NA	NA	NA	NA	NA	NA	NA	NA	NA	NA	NA	NA
X_76862191_T/A	Atrx_1797	0.0333333	X	76862191	T	A	+	22/36	Atrx	NM_001105757	Missense_Mutation	5647	5390	1797	D/V	gAt/gTt	IMPACT=MODERATE;STRAND=-1;SOURCE=Rn6.ens.refseq.MODIFIED.gtf.gz;EXON=22/36	NA	NA	NA	NA	NA	NA	NA	NA	NA	NA	NA	NA	NA	NA	NA	NA
X_76863805_G/T	Atrx_1750	0.0333333	X	76863805	G	T	+	21/36	Atrx	NM_001105757	Missense_Mutation	5506	5249	1750	S/Y	tCc/tAc	IMPACT=MODERATE;STRAND=-1;SOURCE=Rn6.ens.refseq.MODIFIED.gtf.gz;EXON=21/36	NA	NA	NA	NA	NA	NA	NA	NA	NA	NA	NA	NA	NA	NA	NA	NA
X_76865251_C/T	Atrx_1692	0.0333333	X	76865251	C	T	+	20/36	Atrx	NM_001105757	Missense_Mutation	5331	5074	1692	D/N	Gat/Aat	IMPACT=MODERATE;STRAND=-1;SOURCE=Rn6.ens.refseq.MODIFIED.gtf.gz;EXON=20/36	NA	NA	NA	NA	NA	NA	NA	NA	NA	NA	NA	NA	NA	NA	NA	NA
X_76871009_A/T	Atrx_1602	0.0333333	X	76871009	A	T	+	18/36	Atrx	NM_001105757	Missense_Mutation	5062	4805	1602	V/E	gTg/gAg	IMPACT=MODERATE;STRAND=-1;SOURCE=Rn6.ens.refseq.MODIFIED.gtf.gz;EXON=18/36	NA	NA	NA	NA	NA	NA	NA	NA	NA	NA	NA	NA	NA	NA	NA	NA
