# Supplementary material for: Genetic profiling of rat gliomas and cardiac schwannomas from life-time radiofrequency radiation exposure study using a targeted next-generation sequencing gene panel
Source: PLoS One. 2024 Jan 17;19(1):e0296699. doi: 10.1371/journal.pone.0296699 (PMC10793937; doi:10.1371/journal.pone.0296699)
Supplement: S4 Table — Where relevant, homologous protein position in human and COSMIC inclusion is indicated. (XLSX) [file pone.0296699.s006.xlsx]

## Sheet: Sheet1
Table S4: Details of rat heart variants including positional information, predicted changes and functional consequences. Where relevant, homologous protein position in human and COSMIC inclusion is indicated.
Variant	codon.spec	Frequency of altered codon	chr	position	ref	alt	Strand	EXON	Gene	Feature	Variant_Classification	cDNA_position	CDS_position	Protein_position	Amino_acids	Codons	Extra	REF_AMINO	ALT_AMINO	AMINO_POS	SIFT_SCORE	SIFT_PREDICTION	Rn.protein.id	Hs.protein.aa	cosmic.aa.change	tissue	tumor	COSMIC.ID	COSMIC.Hs.cons	COSMIC.path	Rn.aa.basic	Hs.aa.basic	Human.Rat.AA.Change.Match
1_141878561_C/T	Idh2_176	0.111111	1	141878561	C	T	+	4/11	Idh2	NM_001014161	Missense_Mutation	555	526	176	G/S	Ggc/Agc	IMPACT=MODERATE;STRAND=-1;SOURCE=Rn6.ens.refseq.MODIFIED.gtf.gz;EXON=4/11	G	S	176	0	DELETERIOUS_(*WARNING!_Low_confidence)	NA	NA	NA	NA	NA	NA	NA	NA	NA	NA	NA
1_141878641_C/T	Idh2_149	0.111111	1	141878641	C	T	+	4/11	Idh2	NM_001014161	Missense_Mutation	475	446	149	R/K	aGa/aAa	IMPACT=MODERATE;STRAND=-1;SOURCE=Rn6.ens.refseq.MODIFIED.gtf.gz;EXON=4/11	R	K	149	0	DELETERIOUS_(*WARNING!_Low_confidence)	NA	NA	NA	NA	NA	NA	NA	NA	NA	NA	NA
1_141878683_G/A	Idh2_135	0.111111	1	141878683	G	A	+	4/11	Idh2	NM_001014161	Missense_Mutation	433	404	135	P/L	cCt/cTt	IMPACT=MODERATE;STRAND=-1;SOURCE=Rn6.ens.refseq.MODIFIED.gtf.gz;EXON=4/11	P	L	135	0	DELETERIOUS_(*WARNING!_Low_confidence)	NA	NA	NA	NA	NA	NA	NA	NA	NA	NA	NA
1_141878690_T/A	Idh2_133	0.111111	1	141878690	T	A	+	4/11	Idh2	NM_001014161	Nonsense_Mutation	426	397	133	K/*	Aag/Tag	IMPACT=HIGH;STRAND=-1;SOURCE=Rn6.ens.refseq.MODIFIED.gtf.gz;EXON=4/11	K	*	133	NA	NA	NA	NA	NA	NA	NA	NA	NA	NA	NA	NA	NA
1_141878702_T/A	Idh2_129	0.111111	1	141878702	T	A	+	4/11	Idh2	NM_001014161	Nonsense_Mutation	414	385	129	K/*	Aag/Tag	IMPACT=HIGH;STRAND=-1;SOURCE=Rn6.ens.refseq.MODIFIED.gtf.gz;EXON=4/11	K	*	129	NA	NA	NA	NA	NA	NA	NA	NA	NA	NA	NA	NA	NA
1_141878709_G/C	Idh2_126	0.111111	1	141878709	G	C	+	4/11	Idh2	NM_001014161	Missense_Mutation	407	378	126	F/L	ttC/ttG	IMPACT=MODERATE;STRAND=-1;SOURCE=Rn6.ens.refseq.MODIFIED.gtf.gz;EXON=4/11	F	L	126	0	DELETERIOUS_(*WARNING!_Low_confidence)	NA	NA	NA	NA	NA	NA	NA	NA	NA	NA	NA
1_141878713_T/A	Idh2_125	0.111111	1	141878713	T	A	+	4/11	Idh2	NM_001014161	Missense_Mutation	403	374	125	E/V	gAg/gTg	IMPACT=MODERATE;STRAND=-1;SOURCE=Rn6.ens.refseq.MODIFIED.gtf.gz;EXON=4/11	E	V	125	0	DELETERIOUS_(*WARNING!_Low_confidence)	NA	NA	NA	NA	NA	NA	NA	NA	NA	NA	NA
1_251421862_C/T	Pten_17	0.111111	1	251421862	C	T	+	1/9	Pten	NM_031606	Nonsense_Mutation	49	49	17	Q/*	Caa/Taa	IMPACT=HIGH;STRAND=1;SOURCE=Rn6.ens.refseq.MODIFIED.gtf.gz;EXON=1/9	Q	*	17	NA	NA	NA	NA	NA	NA	NA	NA	NA	NA	NA	NA	NA
1_251421885_C/T	Pten_24	0.111111	1	251421885	C	T	+	1/9	Pten	NM_031606	Silent	72	72	24	D	gaC/gaT	IMPACT=LOW;STRAND=1;SOURCE=Rn6.ens.refseq.MODIFIED.gtf.gz;EXON=1/9	D	D	24	1	TOLERATED	NA	NA	NA	NA	NA	NA	NA	NA	NA	NA	NA
1_251440315_C/T	Pten_38	0.111111	1	251440315	C	T	+	2/9	Pten	NM_031606	Missense_Mutation	112	112	38	P/S	Cct/Tct	IMPACT=MODERATE;STRAND=1;SOURCE=Rn6.ens.refseq.MODIFIED.gtf.gz;EXON=2/9	P	S	38	0	DELETERIOUS	NA	NA	NA	NA	NA	NA	NA	NA	NA	NA	NA
1_251440316_C/T	Pten_38	0.111111	1	251440316	C	T	+	2/9	Pten	NM_031606	Missense_Mutation	113	113	38	P/L	cCt/cTt	IMPACT=MODERATE;STRAND=1;SOURCE=Rn6.ens.refseq.MODIFIED.gtf.gz;EXON=2/9	P	L	38	0	DELETERIOUS	NA	NA	NA	NA	NA	NA	NA	NA	NA	NA	NA
1_251440321_G/A	Pten_40	0.111111	1	251440321	G	A	+	2/9	Pten	NM_031606	Missense_Mutation	118	118	40	E/K	Gaa/Aaa	IMPACT=MODERATE;STRAND=1;SOURCE=Rn6.ens.refseq.MODIFIED.gtf.gz;EXON=2/9	E	K	40	0.87	TOLERATED	NA	NA	NA	NA	NA	NA	NA	NA	NA	NA	NA
1_251455625_C/T	Pten_61	0.222222	1	251455625	C	T	+	3/9	Pten	NM_031606	Missense_Mutation	181	181	61	H/Y	Cat/Tat	IMPACT=MODERATE;STRAND=1;SOURCE=Rn6.ens.refseq.MODIFIED.gtf.gz;EXON=3/9	H	Y	61	0.02	DELETERIOUS	NA	NA	NA	NA	NA	NA	NA	NA	NA	NA	NA
1_251455633_C/T	Pten_63	0.111111	1	251455633	C	T	+	3/9	Pten	NM_031606	Silent	189	189	63	N	aaC/aaT	IMPACT=LOW;STRAND=1;SOURCE=Rn6.ens.refseq.MODIFIED.gtf.gz;EXON=3/9	N	N	63	1	TOLERATED	NA	NA	NA	NA	NA	NA	NA	NA	NA	NA	NA
1_251455634_C/T	Pten_64	0.111111	1	251455634	C	T	+	3/9	Pten	NM_031606	Missense_Mutation	190	190	64	H/Y	Cat/Tat	IMPACT=MODERATE;STRAND=1;SOURCE=Rn6.ens.refseq.MODIFIED.gtf.gz;EXON=3/9	H	Y	64	0.1	TOLERATED	NA	NA	NA	NA	NA	NA	NA	NA	NA	NA	NA
1_251455649_A/T	Pten_69	0.111111	1	251455649	A	T	+	3/9	Pten	NM_031606	Missense_Mutation	205	205	69	N/Y	Aat/Tat	IMPACT=MODERATE;STRAND=1;SOURCE=Rn6.ens.refseq.MODIFIED.gtf.gz;EXON=3/9	N	Y	69	0.01	DELETERIOUS	NA	NA	NA	NA	NA	NA	NA	NA	NA	NA	NA
1_251482712_C/T	Pten_231	0.222222	1	251482712	C	T	+	7/9	Pten	NM_031606	Missense_Mutation	691	691	231	P/S	Ccc/Tcc	IMPACT=MODERATE;STRAND=1;SOURCE=Rn6.ens.refseq.MODIFIED.gtf.gz;EXON=7/9	P	S	231	0.85	TOLERATED	NA	NA	NA	NA	NA	NA	NA	NA	NA	NA	NA
1_251482713_C/T	Pten_231	0.222222	1	251482713	C	T	+	7/9	Pten	NM_031606	Missense_Mutation	692	692	231	P/L	cCc/cTc	IMPACT=MODERATE;STRAND=1;SOURCE=Rn6.ens.refseq.MODIFIED.gtf.gz;EXON=7/9	P	L	231	0.13	TOLERATED	NA	NA	NA	NA	NA	NA	NA	NA	NA	NA	NA
1_251485258_C/T	Pten_268	0.111111	1	251485258	C	T	+	8/9	Pten	NM_031606	Splice_Region	804	804	268	D	gaC/gaT	IMPACT=LOW;STRAND=1;SOURCE=Rn6.ens.refseq.MODIFIED.gtf.gz;EXON=8/9	D	D	268	1	TOLERATED	NA	NA	NA	NA	NA	NA	NA	NA	NA	NA	NA
1_251485270_C/T	Pten_272	0.111111	1	251485270	C	T	+	8/9	Pten	NM_031606	Silent	816	816	272	H	caC/caT	IMPACT=LOW;STRAND=1;SOURCE=Rn6.ens.refseq.MODIFIED.gtf.gz;EXON=8/9	H	H	272	0.68	TOLERATED	NA	NA	NA	NA	NA	NA	NA	NA	NA	NA	NA
1_251487472_A/T	Pten_350	0.111111	1	251487472	A	T	+	9/9	Pten	NM_031606	Silent	1050	1050	350	T	acA/acT	IMPACT=LOW;STRAND=1;SOURCE=Rn6.ens.refseq.MODIFIED.gtf.gz;EXON=9/9	T	T	350	1	TOLERATED	NA	NA	NA	NA	NA	NA	NA	NA	NA	NA	NA
1_251487528_T/C	Pten_369	0.111111	1	251487528	T	C	+	9/9	Pten	NM_031606	Missense_Mutation	1106	1106	369	V/A	gTt/gCt	IMPACT=MODERATE;STRAND=1;SOURCE=Rn6.ens.refseq.MODIFIED.gtf.gz;EXON=9/9	V	A	369	0.29	TOLERATED	NA	NA	NA	NA	NA	NA	NA	NA	NA	NA	NA
1_251487543_C/T	Pten_374	0.111111	1	251487543	C	T	+	9/9	Pten	NM_031606	Missense_Mutation	1121	1121	374	P/L	cCt/cTt	IMPACT=MODERATE;STRAND=1;SOURCE=Rn6.ens.refseq.MODIFIED.gtf.gz;EXON=9/9	P	L	374	0	DELETERIOUS	NA	NA	NA	NA	NA	NA	NA	NA	NA	NA	NA
1_251487561_C/G	Pten_380	0.111111	1	251487561	C	G	+	9/9	Pten	NM_031606	Missense_Mutation	1139	1139	380	S/C	tCt/tGt	IMPACT=MODERATE;STRAND=1;SOURCE=Rn6.ens.refseq.MODIFIED.gtf.gz;EXON=9/9	S	C	380	0.04	DELETERIOUS	NA	NA	NA	NA	NA	NA	NA	NA	NA	NA	NA
1_251487615_C/T	Pten_398	0.111111	1	251487615	C	T	+	9/9	Pten	NM_031606	Missense_Mutation	1193	1193	398	S/L	tCa/tTa	IMPACT=MODERATE;STRAND=1;SOURCE=Rn6.ens.refseq.MODIFIED.gtf.gz;EXON=9/9	S	L	398	0.08	TOLERATED	NA	NA	NA	NA	NA	NA	NA	NA	NA	NA	NA
1_32273028_C/T	Tert_-	0	1	32273028	C	T	+		Tert	NM_053423	5'Flank	-	-	-	-	-	IMPACT=MODIFIER;DISTANCE=552;STRAND=-1;SOURCE=Rn6.ens.refseq.MODIFIED.gtf.gz	NA	NA	NA	NA	NA	NA	NA	NA	NA	NA	NA	NA	NA	NA	NA	NA
1_82153751_T/G	Cic_35	0.111111	1	82153751	T	G	+	2/20	Cic	NM_001107490	Missense_Mutation	250	103	35	F/V	Ttc/Gtc	IMPACT=MODERATE;STRAND=1;SOURCE=Rn6.ens.refseq.MODIFIED.gtf.gz;EXON=2/20	F	V	35	0	DELETERIOUS_(*WARNING!_Low_confidence)	Cic	Cic.p.F35	p.F35=	urinary_tract	carcinoma	COSM9525200	Substitution-coding-silent	NEUTRAL	p.F/V	p.F/=	FALSE
1_82154356_C/T	Cic_178	0.111111	1	82154356	C	T	+	4/20	Cic	NM_001107490	Missense_Mutation	679	532	178	P/S	Ccc/Tcc	IMPACT=MODERATE;STRAND=1;SOURCE=Rn6.ens.refseq.MODIFIED.gtf.gz;EXON=4/20	P	S	178	0	DELETERIOUS_(*WARNING!_Low_confidence)	NA	NA	NA	NA	NA	NA	NA	NA	NA	NA	NA
1_82155660_C/T	Cic_313	0.111111	1	82155660	C	T	+	7/20	Cic	NM_001107490	Missense_Mutation	1085	938	313	S/F	tCt/tTt	IMPACT=MODERATE;STRAND=1;SOURCE=Rn6.ens.refseq.MODIFIED.gtf.gz;EXON=7/20	S	F	313	0.18	TOLERATED	Cic	Cic.p.S313	p.S313C,p.S313=,p.S313F	kidney,urinary_tract	carcinoma	COSM6978745,COSM418218,COSM7153230	Substitution-Missense,Substitution-coding-silent	PATHOGENIC	p.S/F	p.S/C,p.S/=,p.S/F	FALSE,TRUE
1_82155673_C/T	Cic_317	0.111111	1	82155673	C	T	+	7/20	Cic	NM_001107490	Silent	1098	951	317	S	tcC/tcT	IMPACT=LOW;STRAND=1;SOURCE=Rn6.ens.refseq.MODIFIED.gtf.gz;EXON=7/20	S	S	317	1	TOLERATED	Cic	Cic.p.S317	p.S317=,p.S317F	endometrium,skin	carcinoma,malignant_melanoma	COSM8829263,COSM7867793,COSM6967402	Substitution-coding-silent,Substitution-Missense	NEUTRAL,na	p.S/%/D	p.S/=,p.S/F	FALSE
1_82155705_C/T	Cic_328	0.111111	1	82155705	C	T	+	7/20	Cic	NM_001107490	Missense_Mutation	1130	983	328	T/I	aCc/aTc	IMPACT=MODERATE;STRAND=1;SOURCE=Rn6.ens.refseq.MODIFIED.gtf.gz;EXON=7/20	T	I	328	0.13	TOLERATED	Cic	Cic.p.T328	p.T328=	skin,central_nervous_system	carcinoma,glioma	COSM9808789,COSM1716219	Substitution-coding-silent	PATHOGENIC	p.T/I	p.T/=	FALSE
1_82155780_G/A	Cic_353	0.111111	1	82155780	G	A	+	7/20	Cic	NM_001107490	Missense_Mutation	1205	1058	353	R/K	aGa/aAa	IMPACT=MODERATE;STRAND=1;SOURCE=Rn6.ens.refseq.MODIFIED.gtf.gz;EXON=7/20	R	K	353	0.68	TOLERATED	Cic	Cic.p.R353	p.R353*,p.R353Q	large_intestine,central_nervous_system	carcinoma,glioma	COSM1201202,COSM6629180	Substitution-Nonsense,Substitution-Missense	PATHOGENIC	p.R/K	p.R/*,p.R/Q	FALSE
1_82155963_C/T	Cic_383	0.111111	1	82155963	C	T	+	8/20	Cic	NM_001107490	Silent	1296	1149	383	P	ccC/ccT	IMPACT=LOW;STRAND=1;SOURCE=Rn6.ens.refseq.MODIFIED.gtf.gz;EXON=8/20	P	P	383	1	TOLERATED	Cic	Cic.p.P383	p.P383T,p.P383H	liver,endometrium	other,carcinoma	COSM6338263,COSM9011129	Substitution-Missense	NEUTRAL	p.P/%/D	p.P/T,p.P/H	FALSE
1_82155988_T/C	Cic_392	0.111111	1	82155988	T	C	+	8/20	Cic	NM_001107490	Missense_Mutation	1321	1174	392	S/P	Tcc/Ccc	IMPACT=MODERATE;STRAND=1;SOURCE=Rn6.ens.refseq.MODIFIED.gtf.gz;EXON=8/20	S	P	392	0.15	TOLERATED	NA	NA	NA	NA	NA	NA	NA	NA	NA	NA	NA
1_82156013_C/T	Cic_400	0.111111	1	82156013	C	T	+	8/20	Cic	NM_001107490	Missense_Mutation	1346	1199	400	S/F	tCt/tTt	IMPACT=MODERATE;STRAND=1;SOURCE=Rn6.ens.refseq.MODIFIED.gtf.gz;EXON=8/20	S	F	400	0.21	TOLERATED	Cic	Cic.p.P400	p.P400H	liver	other	COSM6237952	Substitution-Missense	NEUTRAL	p.S/F	p.P/H	FALSE
1_82156592_A/T	Cic_455	0.111111	1	82156592	A	T	+	9/20	Cic	NM_001107490	Missense_Mutation	1511	1364	455	D/V	gAt/gTt	IMPACT=MODERATE;STRAND=1;SOURCE=Rn6.ens.refseq.MODIFIED.gtf.gz;EXON=9/20	D	V	455	0.3	TOLERATED	Cic	Cic.p.D455	p.D455G	stomach	carcinoma	COSM4078715	Substitution-Missense	PATHOGENIC	p.D/V	p.D/G	FALSE
1_82156596_C/T	Cic_456	0.111111	1	82156596	C	T	+	9/20	Cic	NM_001107490	Silent	1515	1368	456	D	gaC/gaT	IMPACT=LOW;STRAND=1;SOURCE=Rn6.ens.refseq.MODIFIED.gtf.gz;EXON=9/20	D	D	456	1	TOLERATED	Cic	Cic.p.D456	p.D456H	large_intestine	carcinoma	COSM9179495	Substitution-Missense	PATHOGENIC	p.D/%/D	p.D/H	FALSE
1_82156608_C/T	Cic_460	0.111111	1	82156608	C	T	+	9/20	Cic	NM_001107490	Silent	1527	1380	460	T	acC/acT	IMPACT=LOW;STRAND=1;SOURCE=Rn6.ens.refseq.MODIFIED.gtf.gz;EXON=9/20	T	T	460	0.61	TOLERATED	Cic	Cic.p.T460	p.T460I	haematopoietic_and_lymphoid_tissue	haematopoietic_neoplasm	COSM7631361	Substitution-Missense	PATHOGENIC	p.T/%/D	p.T/I	FALSE
1_82156614_C/T	Cic_462	0.111111	1	82156614	C	T	+	9/20	Cic	NM_001107490	Silent	1533	1386	462	D	gaC/gaT	IMPACT=LOW;STRAND=1;SOURCE=Rn6.ens.refseq.MODIFIED.gtf.gz;EXON=9/20	D	D	462	1	TOLERATED	Cic	Cic.p.D462	p.D462N	lung	carcinoma	COSM6909964	Substitution-Missense	PATHOGENIC	p.D/%/D	p.D/N	FALSE
1_82156623_C/T	Cic_465	0.111111	1	82156623	C	T	+	9/20	Cic	NM_001107490	Silent	1542	1395	465	L	ctC/ctT	IMPACT=LOW;STRAND=1;SOURCE=Rn6.ens.refseq.MODIFIED.gtf.gz;EXON=9/20	L	L	465	1	TOLERATED	NA	NA	NA	NA	NA	NA	NA	NA	NA	NA	NA
1_82156647_C/T	Cic_473	0.111111	1	82156647	C	T	+	9/20	Cic	NM_001107490	Silent	1566	1419	473	D	gaC/gaT	IMPACT=LOW;STRAND=1;SOURCE=Rn6.ens.refseq.MODIFIED.gtf.gz;EXON=9/20	D	D	473	0.88	TOLERATED	Cic	Cic.p.D473	p.D473N	endometrium	carcinoma	COSM997312	Substitution-Missense	PATHOGENIC	p.D/%/D	p.D/N	FALSE
1_82156996_T/G	Cic_499	0.111111	1	82156996	T	G	+	10/20	Cic	NM_001107490	Missense_Mutation	1643	1496	499	I/S	aTc/aGc	IMPACT=MODERATE;STRAND=1;SOURCE=Rn6.ens.refseq.MODIFIED.gtf.gz;EXON=10/20	I	S	499	0.1	TOLERATED	NA	NA	NA	NA	NA	NA	NA	NA	NA	NA	NA
1_82157006_C/G	Cic_502	0.111111	1	82157006	C	G	+	10/20	Cic	NM_001107490	Silent	1653	1506	502	S	tcC/tcG	IMPACT=LOW;STRAND=1;SOURCE=Rn6.ens.refseq.MODIFIED.gtf.gz;EXON=10/20	S	S	502	0.99	TOLERATED	Cic	Cic.p.S502	p.S502F	skin	malignant_melanoma	COSM3534672	Substitution-Missense	PATHOGENIC	p.S/%/D	p.S/F	FALSE
1_82157143_C/T	Cic_548	0.111111	1	82157143	C	T	+	10/20	Cic	NM_001107490	Missense_Mutation	1790	1643	548	S/F	tCc/tTc	IMPACT=MODERATE;STRAND=1;SOURCE=Rn6.ens.refseq.MODIFIED.gtf.gz;EXON=10/20	S	F	548	0.04	DELETERIOUS	NA	NA	NA	NA	NA	NA	NA	NA	NA	NA	NA
1_82157192_C/T	Cic_564	0.111111	1	82157192	C	T	+	10/20	Cic	NM_001107490	Silent	1839	1692	564	G	ggC/ggT	IMPACT=LOW;STRAND=1;SOURCE=Rn6.ens.refseq.MODIFIED.gtf.gz;EXON=10/20	G	G	564	1	TOLERATED	NA	NA	NA	NA	NA	NA	NA	NA	NA	NA	NA
1_82157212_G/T	Cic_571	0.111111	1	82157212	G	T	+	10/20	Cic	NM_001107490	Missense_Mutation	1859	1712	571	R/L	cGg/cTg	IMPACT=MODERATE;STRAND=1;SOURCE=Rn6.ens.refseq.MODIFIED.gtf.gz;EXON=10/20	R	L	571	0.3	TOLERATED	Cic	Cic.p.R572	p.R572W,p.R572Q	large_intestine,endometrium	carcinoma	COSM3287108,COSM997314	Substitution-Missense	PATHOGENIC	p.R/L	p.R/W,p.R/Q	FALSE
1_82157216_C/T	Cic_572	0.111111	1	82157216	C	T	+	10/20	Cic	NM_001107490	Silent	1863	1716	572	P	ccC/ccT	IMPACT=LOW;STRAND=1;SOURCE=Rn6.ens.refseq.MODIFIED.gtf.gz;EXON=10/20	P	P	572	1	TOLERATED	Cic	Cic.p.P573	p.P573H	large_intestine	carcinoma	COSM7342165	Substitution-Missense	PATHOGENIC	p.P/%/D	p.P/H	FALSE
1_82157217_C/T	Cic_573	0.111111	1	82157217	C	T	+	10/20	Cic	NM_001107490	Missense_Mutation	1864	1717	573	P/S	Cca/Tca	IMPACT=MODERATE;STRAND=1;SOURCE=Rn6.ens.refseq.MODIFIED.gtf.gz;EXON=10/20	P	S	573	0.81	TOLERATED	Cic	Cic.p.P574	p.P574=,p.P574S	breast,skin	carcinoma,malignant_melanoma	COSM9120058,COSM7969203	Substitution-coding-silent,Substitution-Missense	NEUTRAL,PATHOGENIC	p.P/S	p.P/=,p.P/S	FALSE,TRUE
1_82157220_C/T	Cic_574	0.111111	1	82157220	C	T	+	10/20	Cic	NM_001107490	Missense_Mutation	1867	1720	574	P/S	Cct/Tct	IMPACT=MODERATE;STRAND=1;SOURCE=Rn6.ens.refseq.MODIFIED.gtf.gz;EXON=10/20	P	S	574	0.26	TOLERATED	Cic	Cic.p.P575	p.P575=,p.P575L	skin	malignant_melanoma,carcinoma	COSM4471546,COSM8133798	Substitution-coding-silent,Substitution-Missense	NEUTRAL	p.P/S	p.P/=,p.P/L	FALSE
1_82157305_C/T	Cic_602	0.111111	1	82157305	C	T	+	10/20	Cic	NM_001107490	Missense_Mutation	1952	1805	602	P/L	cCt/cTt	IMPACT=MODERATE;STRAND=1;SOURCE=Rn6.ens.refseq.MODIFIED.gtf.gz;EXON=10/20	P	L	602	0.02	DELETERIOUS	Cic	Cic.p.P603	p.P603L	skin	carcinoma	COSM4516334	Substitution-Missense	na	p.P/L	p.P/L	TRUE
1_82157375_C/T	Cic_625	0.111111	1	82157375	C	T	+	10/20	Cic	NM_001107490	Silent	2022	1875	625	N	aaC/aaT	IMPACT=LOW;STRAND=1;SOURCE=Rn6.ens.refseq.MODIFIED.gtf.gz;EXON=10/20	N	N	625	1	TOLERATED	NA	NA	NA	NA	NA	NA	NA	NA	NA	NA	NA
1_82157427_C/T	Cic_643	0.111111	1	82157427	C	T	+	10/20	Cic	NM_001107490	Nonsense_Mutation	2074	1927	643	R/*	Cga/Tga	IMPACT=HIGH;STRAND=1;SOURCE=Rn6.ens.refseq.MODIFIED.gtf.gz;EXON=10/20	R	*	643	NA	NA	Cic	Cic.p.R646	p.R646T	urinary_tract	carcinoma	COSM6933313	Substitution-Missense	PATHOGENIC	p.R/*	p.R/T	FALSE
1_82157446_C/T	Cic_649	0.111111	1	82157446	C	T	+	10/20	Cic	NM_001107490	Missense_Mutation	2093	1946	649	A/V	gCc/gTc	IMPACT=MODERATE;STRAND=1;SOURCE=Rn6.ens.refseq.MODIFIED.gtf.gz;EXON=10/20	A	V	649	0.05	TOLERATED	Cic	Cic.p.A652	p.A652T	large_intestine,biliary_tract,breast	carcinoma	COSM33291	Substitution-Missense	NEUTRAL	p.A/V	p.A/T	FALSE
1_82157487_C/T	Cic_663	0.111111	1	82157487	C	T	+	10/20	Cic	NM_001107490	Missense_Mutation	2134	1987	663	R/C	Cgc/Tgc	IMPACT=MODERATE;STRAND=1;SOURCE=Rn6.ens.refseq.MODIFIED.gtf.gz;EXON=10/20	R	C	663	0.1	TOLERATED	Cic	Cic.p.R666	p.R666C	skin	malignant_melanoma	COSM9481641	Substitution-Missense	PATHOGENIC	p.R/C	p.R/C	TRUE
1_82157500_C/T	Cic_667	0.111111	1	82157500	C	T	+	10/20	Cic	NM_001107490	Missense_Mutation	2147	2000	667	T/I	aCc/aTc	IMPACT=MODERATE;STRAND=1;SOURCE=Rn6.ens.refseq.MODIFIED.gtf.gz;EXON=10/20	T	I	667	0.41	TOLERATED	NA	NA	NA	NA	NA	NA	NA	NA	NA	NA	NA
1_82157509_C/T	Cic_670	0.111111	1	82157509	C	T	+	10/20	Cic	NM_001107490	Missense_Mutation	2156	2009	670	T/I	aCc/aTc	IMPACT=MODERATE;STRAND=1;SOURCE=Rn6.ens.refseq.MODIFIED.gtf.gz;EXON=10/20	T	I	670	0.06	TOLERATED	NA	NA	NA	NA	NA	NA	NA	NA	NA	NA	NA
1_82157565_C/T	Cic_689	0.111111	1	82157565	C	T	+	10/20	Cic	NM_001107490	Missense_Mutation	2212	2065	689	P/S	Ccc/Tcc	IMPACT=MODERATE;STRAND=1;SOURCE=Rn6.ens.refseq.MODIFIED.gtf.gz;EXON=10/20	P	S	689	0.77	TOLERATED	NA	NA	NA	NA	NA	NA	NA	NA	NA	NA	NA
1_82157937_C/T	Cic_813	0.111111	1	82157937	C	T	+	10/20	Cic	NM_001107490	Silent	2584	2437	813	L	Cta/Tta	IMPACT=LOW;STRAND=1;SOURCE=Rn6.ens.refseq.MODIFIED.gtf.gz;EXON=10/20	L	L	813	1	TOLERATED	NA	NA	NA	NA	NA	NA	NA	NA	NA	NA	NA
1_82157975_C/T	Cic_825	0.111111	1	82157975	C	T	+	10/20	Cic	NM_001107490	Silent	2622	2475	825	I	atC/atT	IMPACT=LOW;STRAND=1;SOURCE=Rn6.ens.refseq.MODIFIED.gtf.gz;EXON=10/20	I	I	825	1	TOLERATED	NA	NA	NA	NA	NA	NA	NA	NA	NA	NA	NA
1_82157985_C/G	Cic_829	0.111111	1	82157985	C	G	+	10/20	Cic	NM_001107490	Missense_Mutation	2632	2485	829	L/V	Ctg/Gtg	IMPACT=MODERATE;STRAND=1;SOURCE=Rn6.ens.refseq.MODIFIED.gtf.gz;EXON=10/20	L	V	829	0.49	TOLERATED	NA	NA	NA	NA	NA	NA	NA	NA	NA	NA	NA
1_82158127_C/T	Cic_876	0.111111	1	82158127	C	T	+	10/20	Cic	NM_001107490	Missense_Mutation	2774	2627	876	A/V	gCc/gTc	IMPACT=MODERATE;STRAND=1;SOURCE=Rn6.ens.refseq.MODIFIED.gtf.gz;EXON=10/20	A	V	876	0.2	TOLERATED	NA	NA	NA	NA	NA	NA	NA	NA	NA	NA	NA
1_82158136_C/T	Cic_879	0.111111	1	82158136	C	T	+	10/20	Cic	NM_001107490	Missense_Mutation	2783	2636	879	P/L	cCc/cTc	IMPACT=MODERATE;STRAND=1;SOURCE=Rn6.ens.refseq.MODIFIED.gtf.gz;EXON=10/20	P	L	879	0.03	DELETERIOUS	NA	NA	NA	NA	NA	NA	NA	NA	NA	NA	NA
1_82158176_C/T	Cic_892	0.111111	1	82158176	C	T	+	10/20	Cic	NM_001107490	Silent	2823	2676	892	A	gcC/gcT	IMPACT=LOW;STRAND=1;SOURCE=Rn6.ens.refseq.MODIFIED.gtf.gz;EXON=10/20	A	A	892	1	TOLERATED	Cic	Cic.p.A895	p.A895=	skin	malignant_melanoma	COSM9289764	Substitution-coding-silent	PATHOGENIC	p.A/%/D	p.A/=	FALSE
1_82158180_C/T	Cic_894	0.111111	1	82158180	C	T	+	10/20	Cic	NM_001107490	Missense_Mutation	2827	2680	894	P/S	Ccc/Tcc	IMPACT=MODERATE;STRAND=1;SOURCE=Rn6.ens.refseq.MODIFIED.gtf.gz;EXON=10/20	P	S	894	0.53	TOLERATED	Cic	Cic.p.P897	p.P897=,p.P897R	skin,large_intestine	malignant_melanoma,carcinoma	COSM3534678,COSM6920537	Substitution-coding-silent,Substitution-Missense	PATHOGENIC	p.P/S	p.P/=,p.P/R	FALSE
1_82158377_C/T	Cic_931	0.222222	1	82158377	C	T	+	11/20	Cic	NM_001107490	Nonsense_Mutation	2938	2791	931	R/*	Cga/Tga	IMPACT=HIGH;STRAND=1;SOURCE=Rn6.ens.refseq.MODIFIED.gtf.gz;EXON=11/20	R	*	931	NA	NA	Cic	Cic.p.R934	p.R934=,p.R934W	skin,large_intestine	carcinoma	COSM9807996,COSM5472934	Substitution-coding-silent,Substitution-Missense	na,PATHOGENIC	p.R/*	p.R/=,p.R/W	FALSE
1_82158420_C/T	Cic_945	0.111111	1	82158420	C	T	+	11/20	Cic	NM_001107490	Missense_Mutation	2981	2834	945	P/L	cCt/cTt	IMPACT=MODERATE;STRAND=1;SOURCE=Rn6.ens.refseq.MODIFIED.gtf.gz;EXON=11/20	P	L	945	0.04	DELETERIOUS	NA	NA	NA	NA	NA	NA	NA	NA	NA	NA	NA
1_82158438_A/T	Cic_951	0.111111	1	82158438	A	T	+	11/20	Cic	NM_001107490	Missense_Mutation	2999	2852	951	Q/L	cAa/cTa	IMPACT=MODERATE;STRAND=1;SOURCE=Rn6.ens.refseq.MODIFIED.gtf.gz;EXON=11/20	Q	L	951	0.31	TOLERATED	Cic	Cic.p.Q954	p.Q954*	stomach	carcinoma	COSM4078721	Substitution-Nonsense	PATHOGENIC	p.Q/L	p.Q/*	FALSE
1_82158448_C/T	Cic_954	0.111111	1	82158448	C	T	+	11/20	Cic	NM_001107490	Silent	3009	2862	954	A	gcC/gcT	IMPACT=LOW;STRAND=1;SOURCE=Rn6.ens.refseq.MODIFIED.gtf.gz;EXON=11/20	A	A	954	1	TOLERATED	NA	NA	NA	NA	NA	NA	NA	NA	NA	NA	NA
1_82158456_C/T	Cic_957	0.111111	1	82158456	C	T	+	11/20	Cic	NM_001107490	Missense_Mutation	3017	2870	957	P/L	cCt/cTt	IMPACT=MODERATE;STRAND=1;SOURCE=Rn6.ens.refseq.MODIFIED.gtf.gz;EXON=11/20	P	L	957	0	DELETERIOUS	Cic	Cic.p.P960	p.P960L	thyroid	carcinoma	COSM7340199	Substitution-Missense	PATHOGENIC	p.P/L	p.P/L	TRUE
1_82159508_T/A	Cic_968	0.111111	1	82159508	T	A	+	12/20	Cic	NM_001107490	Missense_Mutation	3050	2903	968	V/E	gTg/gAg	IMPACT=MODERATE;STRAND=1;SOURCE=Rn6.ens.refseq.MODIFIED.gtf.gz;EXON=12/20	V	E	968	0.79	TOLERATED	NA	NA	NA	NA	NA	NA	NA	NA	NA	NA	NA
1_82159521_T/A	Cic_972	0.111111	1	82159521	T	A	+	12/20	Cic	NM_001107490	Missense_Mutation	3063	2916	972	S/R	agT/agA	IMPACT=MODERATE;STRAND=1;SOURCE=Rn6.ens.refseq.MODIFIED.gtf.gz;EXON=12/20	S	R	972	0.51	TOLERATED	NA	NA	NA	NA	NA	NA	NA	NA	NA	NA	NA
1_82161005_C/T	Cic_1286	0.111111	1	82161005	C	T	+	16/20	Cic	NM_001107490	Silent	4005	3858	1286	P	ccC/ccT	IMPACT=LOW;STRAND=1;SOURCE=Rn6.ens.refseq.MODIFIED.gtf.gz;EXON=16/20	P	P	1286	1	TOLERATED	Cic	Cic.p.P1293	p.P1293S	skin	malignant_melanoma	COSM6944761	Substitution-Missense	na	p.P/%/D	p.P/S	FALSE
1_82161027_A/C	Cic_1294	0.111111	1	82161027	A	C	+	16/20	Cic	NM_001107490	Missense_Mutation	4027	3880	1294	T/P	Aca/Cca	IMPACT=MODERATE;STRAND=1;SOURCE=Rn6.ens.refseq.MODIFIED.gtf.gz;EXON=16/20	T	P	1294	0.28	TOLERATED	NA	NA	NA	NA	NA	NA	NA	NA	NA	NA	NA
1_82161051_G/A	Cic_1302	0.111111	1	82161051	G	A	+	16/20	Cic	NM_001107490	Missense_Mutation	4051	3904	1302	G/S	Ggc/Agc	IMPACT=MODERATE;STRAND=1;SOURCE=Rn6.ens.refseq.MODIFIED.gtf.gz;EXON=16/20	G	S	1302	0.87	TOLERATED	NA	NA	NA	NA	NA	NA	NA	NA	NA	NA	NA
1_82161073_G/A	Cic_1309	0.111111	1	82161073	G	A	+	16/20	Cic	NM_001107490	Missense_Mutation	4073	3926	1309	G/E	gGg/gAg	IMPACT=MODERATE;STRAND=1;SOURCE=Rn6.ens.refseq.MODIFIED.gtf.gz;EXON=16/20	G	E	1309	0.16	TOLERATED	NA	NA	NA	NA	NA	NA	NA	NA	NA	NA	NA
1_82161417_G/A	Cic_1391	0.111111	1	82161417	G	A	+	17/20	Cic	NM_001107490	Missense_Mutation	4319	4172	1391	R/K	aGg/aAg	IMPACT=MODERATE;STRAND=1;SOURCE=Rn6.ens.refseq.MODIFIED.gtf.gz;EXON=17/20	R	K	1391	1	TOLERATED	NA	NA	NA	NA	NA	NA	NA	NA	NA	NA	NA
1_82161423_A/G	Cic_1393	0.111111	1	82161423	A	G	+	17/20	Cic	NM_001107490	Missense_Mutation	4325	4178	1393	N/S	aAt/aGt	IMPACT=MODERATE;STRAND=1;SOURCE=Rn6.ens.refseq.MODIFIED.gtf.gz;EXON=17/20	N	S	1393	0.82	TOLERATED	NA	NA	NA	NA	NA	NA	NA	NA	NA	NA	NA
1_82162028_C/T	Cic_1484	0.111111	1	82162028	C	T	+	20/20	Cic	NM_001107490	Splice_Region	4599	4452	1484	A	gcC/gcT	IMPACT=LOW;STRAND=1;SOURCE=Rn6.ens.refseq.MODIFIED.gtf.gz;EXON=20/20	A	A	1484	1	TOLERATED	Cic	Cic.p.A1487	p.A1487V	lung,kidney	carcinoma	COSM357285	Substitution-Missense	na	p.A/%/D	p.A/V	FALSE
1_82162036_C/T	Cic_1487	0.111111	1	82162036	C	T	+	20/20	Cic	NM_001107490	Missense_Mutation	4607	4460	1487	T/I	aCa/aTa	IMPACT=MODERATE;STRAND=1;SOURCE=Rn6.ens.refseq.MODIFIED.gtf.gz;EXON=20/20	T	I	1487	0.78	TOLERATED	NA	NA	NA	NA	NA	NA	NA	NA	NA	NA	NA
1_82162169_C/T	Cic_1531	0.111111	1	82162169	C	T	+	20/20	Cic	NM_001107490	Silent	4740	4593	1531	S	tcC/tcT	IMPACT=LOW;STRAND=1;SOURCE=Rn6.ens.refseq.MODIFIED.gtf.gz;EXON=20/20	S	S	1531	1	TOLERATED	NA	NA	NA	NA	NA	NA	NA	NA	NA	NA	NA
1_82162186_C/T	Cic_1537	0.222222	1	82162186	C	T	+	20/20	Cic	NM_001107490	Missense_Mutation	4757	4610	1537	P/L	cCt/cTt	IMPACT=MODERATE;STRAND=1;SOURCE=Rn6.ens.refseq.MODIFIED.gtf.gz;EXON=20/20	P	L	1537	0	DELETERIOUS	NA	NA	NA	NA	NA	NA	NA	NA	NA	NA	NA
1_82162216_C/T	Cic_1547	0.111111	1	82162216	C	T	+	20/20	Cic	NM_001107490	Missense_Mutation	4787	4640	1547	T/I	aCt/aTt	IMPACT=MODERATE;STRAND=1;SOURCE=Rn6.ens.refseq.MODIFIED.gtf.gz;EXON=20/20	T	I	1547	0.23	TOLERATED	NA	NA	NA	NA	NA	NA	NA	NA	NA	NA	NA
10_56193861_C/A	Tp53_-	0	10	56193861	C	A	+	2/10	Tp53	NM_030989	5'UTR	127	-	-	-	-	IMPACT=MODIFIER;STRAND=1;SOURCE=Rn6.ens.refseq.MODIFIED.gtf.gz;EXON=2/10	NA	NA	NA	NA	NA	NA	NA	NA	NA	NA	NA	NA	NA	NA	NA	NA
10_56193882_C/T	Tp53_6	0.111111	10	56193882	C	T	+	2/10	Tp53	NM_030989	Missense_Mutation	148	17	6	S/L	tCg/tTg	IMPACT=MODERATE;STRAND=1;SOURCE=Rn6.ens.refseq.MODIFIED.gtf.gz;EXON=2/10	S	L	6	0	DELETERIOUS_(*WARNING!_Low_confidence)	NA	NA	NA	NA	NA	NA	NA	NA	NA	NA	NA
10_56193899_C/T	Tp53_12	0.111111	10	56193899	C	T	+	2/10	Tp53	NM_030989	Missense_Mutation	165	34	12	L/F	Ctc/Ttc	IMPACT=MODERATE;STRAND=1;SOURCE=Rn6.ens.refseq.MODIFIED.gtf.gz;EXON=2/10	L	F	12	0.46	TOLERATED	Tp53	Tp53.p.P12	p.P12=	skin	carcinoma	COSM9805846	Substitution-coding-silent	NEUTRAL	p.L/F	p.P/=	FALSE
10_56193905_C/T	Tp53_14	0.111111	10	56193905	C	T	+	2/10	Tp53	NM_030989	Silent	171	40	14	L	Ctg/Ttg	IMPACT=LOW;STRAND=1;SOURCE=Rn6.ens.refseq.MODIFIED.gtf.gz;EXON=2/10	L	L	14	1	TOLERATED	Tp53	Tp53.p.L14	p.L14=	skin	malignant_melanoma	COSM7986947	Substitution-coding-silent	PATHOGENIC	p.L/%/D	p.L/=	FALSE
10_56193911_C/T	Tp53_16	0.222222	10	56193911	C	T	+	2/10	Tp53	NM_030989	Nonsense_Mutation	177	46	16	Q/*	Cag/Tag	IMPACT=HIGH;STRAND=1;SOURCE=Rn6.ens.refseq.MODIFIED.gtf.gz;EXON=2/10	Q	*	16	NA	NA	Tp53	Tp53.p.Q16	p.Q16L,p.Q16*	lung,thyroid	carcinoma	COSM12732,COSM7339898	Substitution-Missense,Substitution-Nonsense	PATHOGENIC	p.Q/*	p.Q/L,p.Q/*	FALSE,TRUE
10_56193938_C/T	Tp53_25	0.111111	10	56193938	C	T	+	2/10	Tp53	NM_030989	Missense_Mutation	204	73	25	L/F	Ctt/Ttt	IMPACT=MODERATE;STRAND=1;SOURCE=Rn6.ens.refseq.MODIFIED.gtf.gz;EXON=2/10	L	F	25	0.61	TOLERATED	NA	NA	NA	NA	NA	NA	NA	NA	NA	NA	NA
10_56194447_A/T	Tp53_75	0.111111	10	56194447	A	T	+	4/10	Tp53	NM_030989	Missense_Mutation	354	223	75	T/S	Act/Tct	IMPACT=MODERATE;STRAND=1;SOURCE=Rn6.ens.refseq.MODIFIED.gtf.gz;EXON=4/10	T	S	75	0.17	TOLERATED	Tp53	Tp53.p.P77	p.P77A,p.P77S,p.P77L	prostate,skin,lung,haematopoietic_and_lymphoid_tissue	carcinoma,adnexal_tumour,lymphoid_neoplasm	COSM44287,COSM5991554,COSM6082218	Substitution-Missense	NEUTRAL	p.T/S	p.P/A,p.P/S,p.P/L	FALSE
10_56194456_C/T	Tp53_78	0.111111	10	56194456	C	T	+	4/10	Tp53	NM_030989	Missense_Mutation	363	232	78	P/S	Cct/Tct	IMPACT=MODERATE;STRAND=1;SOURCE=Rn6.ens.refseq.MODIFIED.gtf.gz;EXON=4/10	P	S	78	0.13	TOLERATED	Tp53	Tp53.p.P80	p.P80S,p.P80L	skin,large_intestine,cervix	carcinoma	COSM4480121,COSM45835	Substitution-Missense	NEUTRAL	p.P/S	p.P/S,p.P/L	TRUE,FALSE
10_56194585_A/C	Tp53_121	0.111111	10	56194585	A	C	+	4/10	Tp53	NM_030989	Missense_Mutation	492	361	121	M/L	Atg/Ctg	IMPACT=MODERATE;STRAND=1;SOURCE=Rn6.ens.refseq.MODIFIED.gtf.gz;EXON=4/10	M	L	121	1	TOLERATED	Tp53	Tp53.p.T123	p.T123I	central_nervous_system	glioma	COSM44188	Substitution-Missense	PATHOGENIC	p.M/L	p.T/I	FALSE
10_56196097_C/T	Tp53_266	0.111111	10	56196097	C	T	+	7/10	Tp53	NM_030989	Silent	929	798	266	D	gaC/gaT	IMPACT=LOW;STRAND=1;SOURCE=Rn6.ens.refseq.MODIFIED.gtf.gz;EXON=7/10	D	D	266	1	TOLERATED	Tp53	Tp53.p.N268	p.N268H,p.N268K,p.N268S,p.N268I,p.N268=,p.N268F,p.N268*	lung,large_intestine,thyroid,breast,pancreas,urinary_tract,prostate	carcinoma,adenoma	COSM43979,COSM6503130,COSM43981,COSM11817,COSM44868,COSM45295,COSM7346181	Substitution-Missense,Substitution-coding-silent,Deletion-Frameshift	NEUTRAL,na,PATHOGENIC	p.D/%/D	p.N/H,p.N/K,p.N/S,p.N/I,p.N/=,p.N/F,p.N/*	FALSE
10_56196125_C/T	Tp53_276	0.111111	10	56196125	C	T	+	7/10	Tp53	NM_030989	Missense_Mutation	957	826	276	P/S	Cct/Tct	IMPACT=MODERATE;STRAND=1;SOURCE=Rn6.ens.refseq.MODIFIED.gtf.gz;EXON=7/10	P	S	276	0	DELETERIOUS_(*WARNING!_Low_confidence)	Tp53	Tp53.p.P278	p.P278S,p.P278L,p.P278A,p.P278T,p.P278R,p.P278F,p.P278H,p.P278=	skin,lung,breast,cervix,stomach,ovary,NS,haematopoietic_and_lymphoid_tissue,central_nervous_system,endometrium,prostate,pancreas,liver,large_intestine,upper_aerodigestive_tract,oesophagus,kidney,soft_tissue,urinary_tract,biliary_tract,thyroid,eye,salivary_gland,adrenal_gland,small_intestine	carcinoma,malignant_melanoma,lymphoid_neoplasm,glioma,in_situ_epithelial_neoplasm,haematopoietic_neoplasm,adnexal_tumour,malignant_peripheral_nerve_sheath_tumour,leiomyosarcoma,other,adrenal_cortical_carcinoma,angiosarcoma,sarcoma,germ_cell_tumour,Wilms_tumour	COSM10939,COSM10863,COSM10814,COSM43697,COSM10887,COSM43587,COSM43755,COSM45447	Substitution-Missense,Substitution-coding-silent	PATHOGENIC,na,NEUTRAL	p.P/S	p.P/S,p.P/L,p.P/A,p.P/T,p.P/R,p.P/F,p.P/H,p.P/=	TRUE,FALSE
10_56196197_G/A	Tp53_300	0.111111	10	56196197	G	A	+	7/10	Tp53	NM_030989	Missense_Mutation	1029	898	300	G/R	Ggg/Agg	IMPACT=MODERATE;STRAND=1;SOURCE=Rn6.ens.refseq.MODIFIED.gtf.gz;EXON=7/10	G	R	300	0.09	TOLERATED	Tp53	Tp53.p.G302	p.G302R,p.G302E,p.G302=	urinary_tract,large_intestine,oesophagus,stomach,lung,upper_aerodigestive_tract,biliary_tract	carcinoma,carcinoid-endocrine_tumour	COSM5885145,COSM43988,COSM46318,COSM7351372,COSM45998	Substitution-Missense,Substitution-coding-silent	NEUTRAL,na	p.G/R	p.G/R,p.G/E,p.G/=	TRUE,FALSE
10_56197271_C/T	Tp53_351	0.111111	10	56197271	C	T	+	9/10	Tp53	NM_030989	Missense_Mutation	1183	1052	351	A/V	gCc/gTc	IMPACT=MODERATE;STRAND=1;SOURCE=Rn6.ens.refseq.MODIFIED.gtf.gz;EXON=9/10	A	V	351	0	DELETERIOUS_(*WARNING!_Low_confidence)	Tp53	Tp53.p.A353	p.A353T,p.A353D,p.A353V,p.A353=	large_intestine,central_nervous_system,urinary_tract,haematopoietic_and_lymphoid_tissue,endometrium,ovary	serrated_polyp,glioma,carcinoma,haematopoietic_neoplasm,other	COSM46361,COSM45292,COSM7339274,COSM6474197,COSM6474330	Substitution-Missense,Substitution-coding-silent	NEUTRAL,PATHOGENIC	p.A/V	p.A/T,p.A/D,p.A/V,p.A/=	FALSE,TRUE
10_56197931_C/T	Tp53_369	0.111111	10	56197931	C	T	+	10/10	Tp53	NM_030989	Silent	1238	1107	369	T	acC/acT	IMPACT=LOW;STRAND=1;SOURCE=Rn6.ens.refseq.MODIFIED.gtf.gz;EXON=10/10	T	T	369	1	TOLERATED	Tp53	Tp53.p.S371	p.S371P	skin	carcinoma	COSM6903971	Substitution-Missense	na	p.T/%/D	p.S/P	FALSE
10_56197991_C/T	Tp53_389	0.111111	10	56197991	C	T	+	10/10	Tp53	NM_030989	Silent	1298	1167	389	D	gaC/gaT	IMPACT=LOW;STRAND=1;SOURCE=Rn6.ens.refseq.MODIFIED.gtf.gz;EXON=10/10	D	D	389	1	TOLERATED	Tp53	Tp53.p.D391	p.D391Y,p.D391N	large_intestine,lung	carcinoma	COSM6474263,COSM371784	Substitution-Missense	PATHOGENIC	p.D/%/D	p.D/Y,p.D/N	FALSE
10_66732465_C/T	Nf1_22	0.111111	10	66732465	C	T	+	6/61	Nf1	NM_012609	Missense_Mutation	210	64	22	P/S	Cca/Tca	IMPACT=MODERATE;STRAND=1;SOURCE=Rn6.ens.refseq.MODIFIED.gtf.gz;EXON=6/61	P	S	22	0	DELETERIOUS_(*WARNING!_Low_confidence)	Nf1	Nf1.p.P22	p.P22S,p.P22=	thyroid,liver	carcinoma,other	COSM6414091,COSM7184680	Substitution-Missense,Substitution-coding-silent	PATHOGENIC	p.P/S	p.P/S,p.P/=	TRUE,FALSE
10_66732480_C/T	Nf1_27	0.111111	10	66732480	C	T	+	6/61	Nf1	NM_012609	Nonsense_Mutation	225	79	27	Q/*	Cag/Tag	IMPACT=HIGH;STRAND=1;SOURCE=Rn6.ens.refseq.MODIFIED.gtf.gz;EXON=6/61	Q	*	27	NA	NA	Nf1	Nf1.p.Q27	p.Q27*,p.Q27=	stomach,large_intestine	adenoma,carcinoma	COSM7451860,COSM4642093	Substitution-Nonsense,Substitution-coding-silent	PATHOGENIC	p.Q/*	p.Q/*,p.Q/=	TRUE,FALSE
10_66738097_C/T	Nf1_101	0.111111	10	66738097	C	T	+	8/61	Nf1	NM_012609	Missense_Mutation	448	302	101	T/I	aCa/aTa	IMPACT=MODERATE;STRAND=1;SOURCE=Rn6.ens.refseq.MODIFIED.gtf.gz;EXON=8/61	T	I	101	0	DELETERIOUS_(*WARNING!_Low_confidence)	NA	NA	NA	NA	NA	NA	NA	NA	NA	NA	NA
10_66738122_G/C	Nf1_109	0.111111	10	66738122	G	C	+	8/61	Nf1	NM_012609	Silent	473	327	109	L	ctG/ctC	IMPACT=LOW;STRAND=1;SOURCE=Rn6.ens.refseq.MODIFIED.gtf.gz;EXON=8/61	L	L	109	1	TOLERATED	NA	NA	NA	NA	NA	NA	NA	NA	NA	NA	NA
10_66738138_C/T	Nf1_115	0.222222	10	66738138	C	T	+	8/61	Nf1	NM_012609	Missense_Mutation	489	343	115	P/S	Cca/Tca	IMPACT=MODERATE;STRAND=1;SOURCE=Rn6.ens.refseq.MODIFIED.gtf.gz;EXON=8/61	P	S	115	0	DELETERIOUS_(*WARNING!_Low_confidence)	Nf1	Nf1.p.P115	p.P115L	breast	carcinoma	COSM6958195	Substitution-Missense	PATHOGENIC	p.P/S	p.P/L	FALSE
10_66738146_C/T	Nf1_117	0.111111	10	66738146	C	T	+	8/61	Nf1	NM_012609	Silent	497	351	117	I	atC/atT	IMPACT=LOW;STRAND=1;SOURCE=Rn6.ens.refseq.MODIFIED.gtf.gz;EXON=8/61	I	I	117	1	TOLERATED	NA	NA	NA	NA	NA	NA	NA	NA	NA	NA	NA
10_66738189_G/A	Nf1_132	0.111111	10	66738189	G	A	+	8/61	Nf1	NM_012609	Missense_Mutation	540	394	132	A/T	Gcc/Acc	IMPACT=MODERATE;STRAND=1;SOURCE=Rn6.ens.refseq.MODIFIED.gtf.gz;EXON=8/61	A	T	132	0	DELETERIOUS_(*WARNING!_Low_confidence)	Nf1	Nf1.p.A132	p.A132=	prostate	carcinoma	COSM9495886	Substitution-coding-silent	NEUTRAL	p.A/T	p.A/=	FALSE
10_66738203_T/A	Nf1_136	0.111111	10	66738203	T	A	+	8/61	Nf1	NM_012609	Missense_Mutation	554	408	136	N/K	aaT/aaA	IMPACT=MODERATE;STRAND=1;SOURCE=Rn6.ens.refseq.MODIFIED.gtf.gz;EXON=8/61	N	K	136	0	DELETERIOUS_(*WARNING!_Low_confidence)	NA	NA	NA	NA	NA	NA	NA	NA	NA	NA	NA
10_66744569_G/T	Nf1_163	0.111111	10	66744569	G	T	+	9/61	Nf1	NM_012609	Missense_Mutation	635	489	163	E/D	gaG/gaT	IMPACT=MODERATE;STRAND=1;SOURCE=Rn6.ens.refseq.MODIFIED.gtf.gz;EXON=9/61	E	D	163	0	DELETERIOUS_(*WARNING!_Low_confidence)	Nf1	Nf1.p.E163	p.E163*	lung	carcinoma	COSM48884	Substitution-Nonsense	PATHOGENIC	p.E/D	p.E/*	FALSE
10_66744578_C/T	Nf1_166	0.111111	10	66744578	C	T	+	9/61	Nf1	NM_012609	Silent	644	498	166	V	gtC/gtT	IMPACT=LOW;STRAND=1;SOURCE=Rn6.ens.refseq.MODIFIED.gtf.gz;EXON=9/61	V	V	166	1	TOLERATED	NA	NA	NA	NA	NA	NA	NA	NA	NA	NA	NA
10_66744603_C/T	Nf1_175	0.111111	10	66744603	C	T	+	9/61	Nf1	NM_012609	Missense_Mutation	669	523	175	H/Y	Cat/Tat	IMPACT=MODERATE;STRAND=1;SOURCE=Rn6.ens.refseq.MODIFIED.gtf.gz;EXON=9/61	H	Y	175	0	DELETERIOUS_(*WARNING!_Low_confidence)	Nf1	Nf1.p.H175	p.H175=,p.H175D	liver,biliary_tract	carcinoma	COSM4922394,COSM7316095	Substitution-coding-silent,Substitution-Missense	PATHOGENIC	p.H/Y	p.H/=,p.H/D	FALSE
10_66755154_T/A	Nf1_201	0.111111	10	66755154	T	A	+	10/61	Nf1	NM_012609	Missense_Mutation	747	601	201	F/I	Ttt/Att	IMPACT=MODERATE;STRAND=1;SOURCE=Rn6.ens.refseq.MODIFIED.gtf.gz;EXON=10/61	F	I	201	0	DELETERIOUS_(*WARNING!_Low_confidence)	NA	NA	NA	NA	NA	NA	NA	NA	NA	NA	NA
10_66755184_G/A	Nf1_211	0.111111	10	66755184	G	A	+	10/61	Nf1	NM_012609	Missense_Mutation	777	631	211	A/T	Gca/Aca	IMPACT=MODERATE;STRAND=1;SOURCE=Rn6.ens.refseq.MODIFIED.gtf.gz;EXON=10/61	A	T	211	0	DELETERIOUS_(*WARNING!_Low_confidence)	Nf1	Nf1.p.A211	p.A211=	upper_aerodigestive_tract	carcinoma	COSM5972132	Substitution-coding-silent	PATHOGENIC	p.A/T	p.A/=	FALSE
10_66756177_C/T	Nf1_260	0.111111	10	66756177	C	T	+	12/61	Nf1	NM_012609	Missense_Mutation	925	779	260	T/I	aCc/aTc	IMPACT=MODERATE;STRAND=1;SOURCE=Rn6.ens.refseq.MODIFIED.gtf.gz;EXON=12/61	T	I	260	0	DELETERIOUS_(*WARNING!_Low_confidence)	NA	NA	NA	NA	NA	NA	NA	NA	NA	NA	NA
10_66756206_C/T	Nf1_270	0.111111	10	66756206	C	T	+	12/61	Nf1	NM_012609	Nonsense_Mutation	954	808	270	Q/*	Cag/Tag	IMPACT=HIGH;STRAND=1;SOURCE=Rn6.ens.refseq.MODIFIED.gtf.gz;EXON=12/61	Q	*	270	NA	NA	Nf1	Nf1.p.Q270	p.Q270*	central_nervous_system	glioma	COSM6937173	Substitution-Nonsense	PATHOGENIC	p.Q/*	p.Q/*	TRUE
10_66756211_C/T	Nf1_271	0.111111	10	66756211	C	T	+	12/61	Nf1	NM_012609	Silent	959	813	271	I	atC/atT	IMPACT=LOW;STRAND=1;SOURCE=Rn6.ens.refseq.MODIFIED.gtf.gz;EXON=12/61	I	I	271	1	TOLERATED	Nf1	Nf1.p.I271	p.I271=	skin	carcinoma	COSM9742669	Substitution-coding-silent	PATHOGENIC	p.I/%/D	p.I/=	FALSE
10_66756217_C/T	Nf1_273	0.111111	10	66756217	C	T	+	12/61	Nf1	NM_012609	Silent	965	819	273	L	ctC/ctT	IMPACT=LOW;STRAND=1;SOURCE=Rn6.ens.refseq.MODIFIED.gtf.gz;EXON=12/61	L	L	273	1	TOLERATED	Nf1	Nf1.p.L273	p.L273I,p.L273=,p.L273F	large_intestine,skin,upper_aerodigestive_tract	carcinoma	COSM6946357,COSM4509845,COSM6912695,COSM8294478	Substitution-Missense,Substitution-coding-silent	PATHOGENIC,NEUTRAL	p.L/%/D	p.L/I,p.L/=,p.L/F	FALSE
10_66759724_C/T	Nf1_300	0.111111	10	66759724	C	T	+	13/61	Nf1	NM_012609	Silent	1044	898	300	L	Ctg/Ttg	IMPACT=LOW;STRAND=1;SOURCE=Rn6.ens.refseq.MODIFIED.gtf.gz;EXON=13/61	L	L	300	1	TOLERATED	NA	NA	NA	NA	NA	NA	NA	NA	NA	NA	NA
10_66759745_C/T	Nf1_307	0.111111	10	66759745	C	T	+	13/61	Nf1	NM_012609	Missense_Mutation	1065	919	307	L/F	Ctt/Ttt	IMPACT=MODERATE;STRAND=1;SOURCE=Rn6.ens.refseq.MODIFIED.gtf.gz;EXON=13/61	L	F	307	0	DELETERIOUS_(*WARNING!_Low_confidence)	NA	NA	NA	NA	NA	NA	NA	NA	NA	NA	NA
10_66759754_C/T	Nf1_310	0.111111	10	66759754	C	T	+	13/61	Nf1	NM_012609	Missense_Mutation	1074	928	310	H/Y	Cat/Tat	IMPACT=MODERATE;STRAND=1;SOURCE=Rn6.ens.refseq.MODIFIED.gtf.gz;EXON=13/61	H	Y	310	0	DELETERIOUS_(*WARNING!_Low_confidence)	Nf1	Nf1.p.H310	p.H310N	skin	carcinoma	COSM9802744	Substitution-Missense	PATHOGENIC	p.H/Y	p.H/N	FALSE
10_66759776_C/T	Nf1_317	0.111111	10	66759776	C	T	+	13/61	Nf1	NM_012609	Missense_Mutation	1096	950	317	T/I	aCt/aTt	IMPACT=MODERATE;STRAND=1;SOURCE=Rn6.ens.refseq.MODIFIED.gtf.gz;EXON=13/61	T	I	317	0	DELETERIOUS_(*WARNING!_Low_confidence)	NA	NA	NA	NA	NA	NA	NA	NA	NA	NA	NA
10_66760370_C/T	Nf1_369	0.111111	10	66760370	C	T	+	14/61	Nf1	NM_012609	Nonsense_Mutation	1251	1105	369	Q/*	Cag/Tag	IMPACT=HIGH;STRAND=1;SOURCE=Rn6.ens.refseq.MODIFIED.gtf.gz;EXON=14/61	Q	*	369	NA	NA	Nf1	Nf1.p.Q369	p.Q369*	soft_tissue,skin	liposarcoma,neurofibroma,malignant_melanoma	COSM24452	Substitution-Nonsense	PATHOGENIC	p.Q/*	p.Q/*	TRUE
10_66760374_C/T	Nf1_370	0.111111	10	66760374	C	T	+	14/61	Nf1	NM_012609	Missense_Mutation	1255	1109	370	P/L	cCt/cTt	IMPACT=MODERATE;STRAND=1;SOURCE=Rn6.ens.refseq.MODIFIED.gtf.gz;EXON=14/61	P	L	370	0	DELETERIOUS_(*WARNING!_Low_confidence)	NA	NA	NA	NA	NA	NA	NA	NA	NA	NA	NA
10_66760387_C/T	Nf1_374	0.111111	10	66760387	C	T	+	14/61	Nf1	NM_012609	Silent	1268	1122	374	D	gaC/gaT	IMPACT=LOW;STRAND=1;SOURCE=Rn6.ens.refseq.MODIFIED.gtf.gz;EXON=14/61	D	D	374	1	TOLERATED	NA	NA	NA	NA	NA	NA	NA	NA	NA	NA	NA
10_66760403_C/T	Nf1_380	0.111111	10	66760403	C	T	+	14/61	Nf1	NM_012609	Missense_Mutation	1284	1138	380	L/F	Ctt/Ttt	IMPACT=MODERATE;STRAND=1;SOURCE=Rn6.ens.refseq.MODIFIED.gtf.gz;EXON=14/61	L	F	380	0	DELETERIOUS_(*WARNING!_Low_confidence)	Nf1	Nf1.p.L380	p.L380P	bone	osteosarcoma	COSM6987649	Substitution-Missense	PATHOGENIC	p.L/F	p.L/P	FALSE
10_66766207_C/T	Nf1_421	0.111111	10	66766207	C	T	+	16/61	Nf1	NM_012609	Missense_Mutation	1408	1262	421	S/F	tCt/tTt	IMPACT=MODERATE;STRAND=1;SOURCE=Rn6.ens.refseq.MODIFIED.gtf.gz;EXON=16/61	S	F	421	0	DELETERIOUS_(*WARNING!_Low_confidence)	Nf1	Nf1.p.S421	p.S421=	prostate	carcinoma	COSM9496602	Substitution-coding-silent	NEUTRAL	p.S/F	p.S/=	FALSE
10_66766237_C/T	Nf1_431	0.111111	10	66766237	C	T	+	16/61	Nf1	NM_012609	Missense_Mutation	1438	1292	431	A/V	gCt/gTt	IMPACT=MODERATE;STRAND=1;SOURCE=Rn6.ens.refseq.MODIFIED.gtf.gz;EXON=16/61	A	V	431	0	DELETERIOUS_(*WARNING!_Low_confidence)	NA	NA	NA	NA	NA	NA	NA	NA	NA	NA	NA
10_66766263_C/T	Nf1_440	0.333333	10	66766263	C	T	+	16/61	Nf1	NM_012609	Nonsense_Mutation	1464	1318	440	R/*	Cga/Tga	IMPACT=HIGH;STRAND=1;SOURCE=Rn6.ens.refseq.MODIFIED.gtf.gz;EXON=16/61	R	*	440	NA	NA	Nf1	Nf1.p.R440	p.R440*,p.R440Q,p.R440P	central_nervous_system,soft_tissue,skin,NS,endometrium,large_intestine,stomach,breast,prostate	glioma,leiomyosarcoma,malignant_melanoma,carcinoma,neurofibroma,haemangioma	COSM133142,COSM290926,COSM3421392,COSM8227351	Substitution-Nonsense,Substitution-Missense	PATHOGENIC,na	p.R/*	p.R/*,p.R/Q,p.R/P	TRUE,FALSE
10_66766282_C/T	Nf1_446	0.222222	10	66766282	C	T	+	16/61	Nf1	NM_012609	Missense_Mutation	1483	1337	446	T/I	aCc/aTc	IMPACT=MODERATE;STRAND=1;SOURCE=Rn6.ens.refseq.MODIFIED.gtf.gz;EXON=16/61	T	I	446	0	DELETERIOUS_(*WARNING!_Low_confidence)	NA	NA	NA	NA	NA	NA	NA	NA	NA	NA	NA
10_66766283_C/T	Nf1_446	0.222222	10	66766283	C	T	+	16/61	Nf1	NM_012609	Silent	1484	1338	446	T	acC/acT	IMPACT=LOW;STRAND=1;SOURCE=Rn6.ens.refseq.MODIFIED.gtf.gz;EXON=16/61	T	T	446	1	TOLERATED	NA	NA	NA	NA	NA	NA	NA	NA	NA	NA	NA
10_66766287_C/T	Nf1_448	0.333333	10	66766287	C	T	+	16/61	Nf1	NM_012609	Missense_Mutation	1488	1342	448	H/Y	Cat/Tat	IMPACT=MODERATE;STRAND=1;SOURCE=Rn6.ens.refseq.MODIFIED.gtf.gz;EXON=16/61	H	Y	448	0	DELETERIOUS_(*WARNING!_Low_confidence)	NA	NA	NA	NA	NA	NA	NA	NA	NA	NA	NA
10_66766288_A/C	Nf1_448	0.333333	10	66766288	A	C	+	16/61	Nf1	NM_012609	Missense_Mutation	1489	1343	448	H/P	cAt/cCt	IMPACT=MODERATE;STRAND=1;SOURCE=Rn6.ens.refseq.MODIFIED.gtf.gz;EXON=16/61	H	P	448	0	DELETERIOUS_(*WARNING!_Low_confidence)	NA	NA	NA	NA	NA	NA	NA	NA	NA	NA	NA
10_66766304_C/T	Nf1_453	0.111111	10	66766304	C	T	+	16/61	Nf1	NM_012609	Silent	1505	1359	453	G	ggC/ggT	IMPACT=LOW;STRAND=1;SOURCE=Rn6.ens.refseq.MODIFIED.gtf.gz;EXON=16/61	G	G	453	1	TOLERATED	Nf1	Nf1.p.G453	p.G453V	haematopoietic_and_lymphoid_tissue	lymphoid_neoplasm	COSM4745719	Substitution-Missense	PATHOGENIC	p.G/%/D	p.G/V	FALSE
10_66766314_C/T	Nf1_457	0.111111	10	66766314	C	T	+	16/61	Nf1	NM_012609	Missense_Mutation	1515	1369	457	H/Y	Cac/Tac	IMPACT=MODERATE;STRAND=1;SOURCE=Rn6.ens.refseq.MODIFIED.gtf.gz;EXON=16/61	H	Y	457	0	DELETERIOUS_(*WARNING!_Low_confidence)	Nf1	Nf1.p.H457	p.H457Q	skin	malignant_melanoma	COSM5413372	Substitution-Missense	na	p.H/Y	p.H/Q	FALSE
10_66766319_A/T	Nf1_458	0.111111	10	66766319	A	T	+	16/61	Nf1	NM_012609	Silent	1520	1374	458	P	ccA/ccT	IMPACT=LOW;STRAND=1;SOURCE=Rn6.ens.refseq.MODIFIED.gtf.gz;EXON=16/61	P	P	458	1	TOLERATED	NA	NA	NA	NA	NA	NA	NA	NA	NA	NA	NA
10_66773928_C/T	Nf1_514	0.111111	10	66773928	C	T	+	18/61	Nf1	NM_012609	Nonsense_Mutation	1686	1540	514	Q/*	Cag/Tag	IMPACT=HIGH;STRAND=1;SOURCE=Rn6.ens.refseq.MODIFIED.gtf.gz;EXON=18/61	Q	*	514	NA	NA	NA	NA	NA	NA	NA	NA	NA	NA	NA	NA	NA
10_66773933_C/T	Nf1_515	0.111111	10	66773933	C	T	+	18/61	Nf1	NM_012609	Silent	1691	1545	515	G	ggC/ggT	IMPACT=LOW;STRAND=1;SOURCE=Rn6.ens.refseq.MODIFIED.gtf.gz;EXON=18/61	G	G	515	1	TOLERATED	NA	NA	NA	NA	NA	NA	NA	NA	NA	NA	NA
10_66773934_C/T	Nf1_516	0.111111	10	66773934	C	T	+	18/61	Nf1	NM_012609	Missense_Mutation	1692	1546	516	P/S	Cct/Tct	IMPACT=MODERATE;STRAND=1;SOURCE=Rn6.ens.refseq.MODIFIED.gtf.gz;EXON=18/61	P	S	516	0	DELETERIOUS_(*WARNING!_Low_confidence)	Nf1	Nf1.p.P516	p.P516=	skin	malignant_melanoma	COSM8085431	Substitution-coding-silent	NEUTRAL	p.P/S	p.P/=	FALSE
10_66773941_C/T	Nf1_518	0.111111	10	66773941	C	T	+	18/61	Nf1	NM_012609	Missense_Mutation	1699	1553	518	T/I	aCt/aTt	IMPACT=MODERATE;STRAND=1;SOURCE=Rn6.ens.refseq.MODIFIED.gtf.gz;EXON=18/61	T	I	518	0	DELETERIOUS_(*WARNING!_Low_confidence)	NA	NA	NA	NA	NA	NA	NA	NA	NA	NA	NA
10_66773953_C/T	Nf1_522	0.111111	10	66773953	C	T	+	18/61	Nf1	NM_012609	Missense_Mutation	1711	1565	522	T/I	aCa/aTa	IMPACT=MODERATE;STRAND=1;SOURCE=Rn6.ens.refseq.MODIFIED.gtf.gz;EXON=18/61	T	I	522	0	DELETERIOUS_(*WARNING!_Low_confidence)	NA	NA	NA	NA	NA	NA	NA	NA	NA	NA	NA
10_66781605_C/T	Nf1_597	0.111111	10	66781605	C	T	+	20/61	Nf1	NM_012609	Missense_Mutation	1935	1789	597	L/F	Ctc/Ttc	IMPACT=MODERATE;STRAND=1;SOURCE=Rn6.ens.refseq.MODIFIED.gtf.gz;EXON=20/61	L	F	597	0	DELETERIOUS_(*WARNING!_Low_confidence)	Nf1	Nf1.p.L597	p.L597=	skin	carcinoma	COSM6878019	Substitution-coding-silent	PATHOGENIC	p.L/F	p.L/=	FALSE
10_66781647_C/T	Nf1_611	0.111111	10	66781647	C	T	+	20/61	Nf1	NM_012609	Missense_Mutation	1977	1831	611	L/F	Ctt/Ttt	IMPACT=MODERATE;STRAND=1;SOURCE=Rn6.ens.refseq.MODIFIED.gtf.gz;EXON=20/61	L	F	611	0	DELETERIOUS_(*WARNING!_Low_confidence)	NA	NA	NA	NA	NA	NA	NA	NA	NA	NA	NA
10_66783836_C/T	Nf1_626	0.111111	10	66783836	C	T	+	21/61	Nf1	NM_012609	Silent	2024	1878	626	Y	taC/taT	IMPACT=LOW;STRAND=1;SOURCE=Rn6.ens.refseq.MODIFIED.gtf.gz;EXON=21/61	Y	Y	626	1	TOLERATED	Nf1	Nf1.p.L626	p.L626F,p.L626I	skin	carcinoma,malignant_melanoma	COSM5386006,COSM7347664,COSM9656857	Substitution-Missense	NEUTRAL,na	p.Y/%/D	p.L/F,p.L/I	FALSE
10_66783930_G/A	Nf1_658	0.111111	10	66783930	G	A	+	21/61	Nf1	NM_012609	Missense_Mutation	2118	1972	658	A/T	Gcc/Acc	IMPACT=MODERATE;STRAND=1;SOURCE=Rn6.ens.refseq.MODIFIED.gtf.gz;EXON=21/61	A	T	658	0	DELETERIOUS_(*WARNING!_Low_confidence)	NA	NA	NA	NA	NA	NA	NA	NA	NA	NA	NA
10_66785875_A/T	Nf1_681	0.111111	10	66785875	A	T	+	22/61	Nf1	NM_012609	Silent	2189	2043	681	I	atA/atT	IMPACT=LOW;STRAND=1;SOURCE=Rn6.ens.refseq.MODIFIED.gtf.gz;EXON=22/61	I	I	681	1	TOLERATED	NA	NA	NA	NA	NA	NA	NA	NA	NA	NA	NA
10_66785882_C/T	Nf1_684	0.111111	10	66785882	C	T	+	22/61	Nf1	NM_012609	Nonsense_Mutation	2196	2050	684	Q/*	Caa/Taa	IMPACT=HIGH;STRAND=1;SOURCE=Rn6.ens.refseq.MODIFIED.gtf.gz;EXON=22/61	Q	*	684	NA	NA	Nf1	Nf1.p.Q682	p.Q682*,p.Q682E	breast,lung	carcinoma	COSM7702546,COSM7248221	Substitution-Nonsense,Substitution-Missense	PATHOGENIC	p.Q/*	p.Q/*,p.Q/E	TRUE,FALSE
10_66785948_C/T	Nf1_706	0.111111	10	66785948	C	T	+	22/61	Nf1	NM_012609	Silent	2262	2116	706	L	Ctg/Ttg	IMPACT=LOW;STRAND=1;SOURCE=Rn6.ens.refseq.MODIFIED.gtf.gz;EXON=22/61	L	L	706	1	TOLERATED	Nf1	Nf1.p.L704	p.L704M	liver	carcinoma	COSM6978851	Substitution-Missense	PATHOGENIC	p.L/%/D	p.L/M	FALSE
10_66785969_C/T	Nf1_713	0.111111	10	66785969	C	T	+	22/61	Nf1	NM_012609	Missense_Mutation	2283	2137	713	R/C	Cgc/Tgc	IMPACT=MODERATE;STRAND=1;SOURCE=Rn6.ens.refseq.MODIFIED.gtf.gz;EXON=22/61	R	C	713	0	DELETERIOUS_(*WARNING!_Low_confidence)	Nf1	Nf1.p.R711	p.R711C	skin,central_nervous_system	malignant_melanoma,glioma	COSM6503455	Substitution-Missense	PATHOGENIC	p.R/C	p.R/C	TRUE
10_66786684_C/T	Nf1_767	0.111111	10	66786684	C	T	+	23/61	Nf1	NM_012609	Missense_Mutation	2445	2299	767	R/C	Cgc/Tgc	IMPACT=MODERATE;STRAND=1;SOURCE=Rn6.ens.refseq.MODIFIED.gtf.gz;EXON=23/61	R	C	767	0	DELETERIOUS_(*WARNING!_Low_confidence)	Nf1	Nf1.p.R765	p.R765H,p.R765L,p.R765C	large_intestine,endometrium,haematopoietic_and_lymphoid_tissue	carcinoma,haematopoietic_neoplasm	COSM6921795,COSM977417,COSM4384976	Substitution-Missense	PATHOGENIC	p.R/C	p.R/H,p.R/L,p.R/C	FALSE,TRUE
10_66786693_C/T	Nf1_770	0.111111	10	66786693	C	T	+	23/61	Nf1	NM_012609	Missense_Mutation	2454	2308	770	H/Y	Cac/Tac	IMPACT=MODERATE;STRAND=1;SOURCE=Rn6.ens.refseq.MODIFIED.gtf.gz;EXON=23/61	H	Y	770	0	DELETERIOUS_(*WARNING!_Low_confidence)	NA	NA	NA	NA	NA	NA	NA	NA	NA	NA	NA
10_66786697_C/T	Nf1_771	0.222222	10	66786697	C	T	+	23/61	Nf1	NM_012609	Missense_Mutation	2458	2312	771	P/L	cCt/cTt	IMPACT=MODERATE;STRAND=1;SOURCE=Rn6.ens.refseq.MODIFIED.gtf.gz;EXON=23/61	P	L	771	0	DELETERIOUS_(*WARNING!_Low_confidence)	Nf1	Nf1.p.P769	p.P769H	large_intestine	carcinoma	COSM6724984	Substitution-Missense	PATHOGENIC	p.P/L	p.P/H	FALSE
10_66786712_C/T	Nf1_776	0.111111	10	66786712	C	T	+	23/61	Nf1	NM_012609	Missense_Mutation	2473	2327	776	T/I	aCt/aTt	IMPACT=MODERATE;STRAND=1;SOURCE=Rn6.ens.refseq.MODIFIED.gtf.gz;EXON=23/61	T	I	776	0	DELETERIOUS_(*WARNING!_Low_confidence)	NA	NA	NA	NA	NA	NA	NA	NA	NA	NA	NA
10_66788770_G/A	Nf1_807	0.111111	10	66788770	G	A	+	25/61	Nf1	NM_012609	Missense_Mutation	2565	2419	807	A/T	Gca/Aca	IMPACT=MODERATE;STRAND=1;SOURCE=Rn6.ens.refseq.MODIFIED.gtf.gz;EXON=25/61	A	T	807	0	DELETERIOUS_(*WARNING!_Low_confidence)	NA	NA	NA	NA	NA	NA	NA	NA	NA	NA	NA
10_66788946_C/T	Nf1_865	0.111111	10	66788946	C	T	+	25/61	Nf1	NM_012609	Silent	2741	2595	865	Y	taC/taT	IMPACT=LOW;STRAND=1;SOURCE=Rn6.ens.refseq.MODIFIED.gtf.gz;EXON=25/61	Y	Y	865	1	TOLERATED	Nf1	Nf1.p.Y863	p.Y863*	central_nervous_system	glioma	COSM8262623	Substitution-Nonsense	PATHOGENIC	p.Y/%/D	p.Y/*	FALSE
10_66789714_C/T	Nf1_977	0.111111	10	66789714	C	T	+	26/61	Nf1	NM_012609	Missense_Mutation	3075	2929	977	H/Y	Cat/Tat	IMPACT=MODERATE;STRAND=1;SOURCE=Rn6.ens.refseq.MODIFIED.gtf.gz;EXON=26/61	H	Y	977	0	DELETERIOUS_(*WARNING!_Low_confidence)	NA	NA	NA	NA	NA	NA	NA	NA	NA	NA	NA
10_66791729_C/T	Nf1_1071	0.111111	10	66791729	C	T	+	29/61	Nf1	NM_012609	Silent	3359	3213	1071	D	gaC/gaT	IMPACT=LOW;STRAND=1;SOURCE=Rn6.ens.refseq.MODIFIED.gtf.gz;EXON=29/61	D	D	1071	1	TOLERATED	Nf1	Nf1.p.D1069	p.D1069Y,p.D1069=	lung,skin	carcinoma,malignant_melanoma	COSM7722379,COSM9297516	Substitution-Missense,Substitution-coding-silent	PATHOGENIC	p.D/%/D	p.D/Y,p.D/=	FALSE
10_66791778_C/T	Nf1_1088	0.111111	10	66791778	C	T	+	29/61	Nf1	NM_012609	Nonsense_Mutation	3408	3262	1088	Q/*	Cag/Tag	IMPACT=HIGH;STRAND=1;SOURCE=Rn6.ens.refseq.MODIFIED.gtf.gz;EXON=29/61	Q	*	1088	NA	NA	Nf1	Nf1.p.Q1086	p.Q1086*	urinary_tract,haematopoietic_and_lymphoid_tissue	carcinoma,lymphoid_neoplasm	COSM6910323	Substitution-Nonsense	PATHOGENIC	p.Q/*	p.Q/*	TRUE
10_66791795_C/T	Nf1_1093	0.111111	10	66791795	C	T	+	29/61	Nf1	NM_012609	Silent	3425	3279	1093	D	gaC/gaT	IMPACT=LOW;STRAND=1;SOURCE=Rn6.ens.refseq.MODIFIED.gtf.gz;EXON=29/61	D	D	1093	1	TOLERATED	Nf1	Nf1.p.D1091	p.D1091E,p.D1091G,p.D1091N	skin,stomach	carcinoma,malignant_melanoma	COSM4990961,COSM4774738,COSM5609547	Substitution-Missense	PATHOGENIC	p.D/%/D	p.D/E,p.D/G,p.D/N	FALSE
10_66791832_C/T	Nf1_1106	0.111111	10	66791832	C	T	+	29/61	Nf1	NM_012609	Missense_Mutation	3462	3316	1106	L/F	Ctt/Ttt	IMPACT=MODERATE;STRAND=1;SOURCE=Rn6.ens.refseq.MODIFIED.gtf.gz;EXON=29/61	L	F	1106	0	DELETERIOUS_(*WARNING!_Low_confidence)	Nf1	Nf1.p.L1104	p.L1104R	central_nervous_system	glioma	COSM2153729	Substitution-Missense	PATHOGENIC	p.L/F	p.L/R	FALSE
10_66792404_C/T	Nf1_1108	0.111111	10	66792404	C	T	+	30/61	Nf1	NM_012609	Silent	3470	3324	1108	Y	taC/taT	IMPACT=LOW;STRAND=1;SOURCE=Rn6.ens.refseq.MODIFIED.gtf.gz;EXON=30/61	Y	Y	1108	1	TOLERATED	Nf1	Nf1.p.Y1106	p.Y1106H,p.Y1106C	breast,liver	fibroepithelial_neoplasm,carcinoma	COSM5730767,COSM131202	Substitution-Missense	PATHOGENIC	p.Y/%/D	p.Y/H,p.Y/C	FALSE
10_66792466_C/T	Nf1_1129	0.111111	10	66792466	C	T	+	30/61	Nf1	NM_012609	Missense_Mutation	3532	3386	1129	T/I	aCa/aTa	IMPACT=MODERATE;STRAND=1;SOURCE=Rn6.ens.refseq.MODIFIED.gtf.gz;EXON=30/61	T	I	1129	0	DELETERIOUS_(*WARNING!_Low_confidence)	Nf1	Nf1.p.T1127	p.T1127=	stomach	carcinoma	COSM8567248	Substitution-coding-silent	NEUTRAL	p.T/I	p.T/=	FALSE
10_66792490_C/T	Nf1_1137	0.111111	10	66792490	C	T	+	30/61	Nf1	NM_012609	Missense_Mutation	3556	3410	1137	S/F	tCt/tTt	IMPACT=MODERATE;STRAND=1;SOURCE=Rn6.ens.refseq.MODIFIED.gtf.gz;EXON=30/61	S	F	1137	0	DELETERIOUS_(*WARNING!_Low_confidence)	NA	NA	NA	NA	NA	NA	NA	NA	NA	NA	NA
10_66792544_T/G	Nf1_1155	0.111111	10	66792544	T	G	+	30/61	Nf1	NM_012609	Missense_Mutation	3610	3464	1155	L/R	cTc/cGc	IMPACT=MODERATE;STRAND=1;SOURCE=Rn6.ens.refseq.MODIFIED.gtf.gz;EXON=30/61	L	R	1155	0	DELETERIOUS_(*WARNING!_Low_confidence)	Nf1	Nf1.p.L1153	p.L1153=	breast	carcinoma	COSM6849675	Substitution-coding-silent	PATHOGENIC	p.L/R	p.L/=	FALSE
10_66792551_T/A	Nf1_1157	0.111111	10	66792551	T	A	+	30/61	Nf1	NM_012609	Silent	3617	3471	1157	A	gcT/gcA	IMPACT=LOW;STRAND=1;SOURCE=Rn6.ens.refseq.MODIFIED.gtf.gz;EXON=30/61	A	A	1157	1	TOLERATED	NA	NA	NA	NA	NA	NA	NA	NA	NA	NA	NA
10_66793192_G/A	Nf1_1196	0.111111	10	66793192	G	A	+	31/61	Nf1	NM_012609	Missense_Mutation	3732	3586	1196	D/N	Gat/Aat	IMPACT=MODERATE;STRAND=1;SOURCE=Rn6.ens.refseq.MODIFIED.gtf.gz;EXON=31/61	D	N	1196	0	DELETERIOUS_(*WARNING!_Low_confidence)	NA	NA	NA	NA	NA	NA	NA	NA	NA	NA	NA
10_66793283_C/T	Nf1_1226	0.111111	10	66793283	C	T	+	31/61	Nf1	NM_012609	Missense_Mutation	3823	3677	1226	A/V	gCt/gTt	IMPACT=MODERATE;STRAND=1;SOURCE=Rn6.ens.refseq.MODIFIED.gtf.gz;EXON=31/61	A	V	1226	0.05	TOLERATED	Nf1	Nf1.p.A1224	p.A1224S,p.A1224V	stomach,large_intestine	carcinoma	COSM6958356,COSM5009552	Substitution-Missense	PATHOGENIC	p.A/V	p.A/S,p.A/V	FALSE,TRUE
10_66797113_C/T	Nf1_1245	0.111111	10	66797113	C	T	+	32/61	Nf1	NM_012609	Silent	3879	3733	1245	L	Ctg/Ttg	IMPACT=LOW;STRAND=1;SOURCE=Rn6.ens.refseq.MODIFIED.gtf.gz;EXON=32/61	L	L	1245	1	TOLERATED	NA	NA	NA	NA	NA	NA	NA	NA	NA	NA	NA
10_66797137_C/T	Nf1_1253	0.111111	10	66797137	C	T	+	32/61	Nf1	NM_012609	Missense_Mutation	3903	3757	1253	H/Y	Cat/Tat	IMPACT=MODERATE;STRAND=1;SOURCE=Rn6.ens.refseq.MODIFIED.gtf.gz;EXON=32/61	H	Y	1253	0.04	DELETERIOUS_(*WARNING!_Low_confidence)	NA	NA	NA	NA	NA	NA	NA	NA	NA	NA	NA
10_66797189_C/T	Nf1_1270	0.111111	10	66797189	C	T	+	32/61	Nf1	NM_012609	Missense_Mutation	3955	3809	1270	A/V	gCa/gTa	IMPACT=MODERATE;STRAND=1;SOURCE=Rn6.ens.refseq.MODIFIED.gtf.gz;EXON=32/61	A	V	1270	0.05	TOLERATED	Nf1	Nf1.p.A1268	p.A1268T	biliary_tract	carcinoma	COSM5490575	Substitution-Missense	PATHOGENIC	p.A/V	p.A/T	FALSE
10_66797200_C/T	Nf1_1274	0.111111	10	66797200	C	T	+	32/61	Nf1	NM_012609	Nonsense_Mutation	3966	3820	1274	Q/*	Cag/Tag	IMPACT=HIGH;STRAND=1;SOURCE=Rn6.ens.refseq.MODIFIED.gtf.gz;EXON=32/61	Q	*	1274	NA	NA	Nf1	Nf1.p.Q1272	p.Q1272*	breast	carcinoma	COSM6907031	Substitution-Nonsense	PATHOGENIC	p.Q/*	p.Q/*	TRUE
10_66802590_C/T	Nf1_1330	0.111111	10	66802590	C	T	+	34/61	Nf1	NM_012609	Missense_Mutation	4134	3988	1330	P/S	Ccc/Tcc	IMPACT=MODERATE;STRAND=1;SOURCE=Rn6.ens.refseq.MODIFIED.gtf.gz;EXON=34/61	P	S	1330	0.07	TOLERATED	NA	NA	NA	NA	NA	NA	NA	NA	NA	NA	NA
10_66802614_C/T	Nf1_1338	0.111111	10	66802614	C	T	+	34/61	Nf1	NM_012609	Nonsense_Mutation	4158	4012	1338	Q/*	Cag/Tag	IMPACT=HIGH;STRAND=1;SOURCE=Rn6.ens.refseq.MODIFIED.gtf.gz;EXON=34/61	Q	*	1338	NA	NA	Nf1	Nf1.p.Q1336	p.Q1336*	soft_tissue,skin	liposarcoma,malignant_melanoma	COSM28019	Substitution-Nonsense	PATHOGENIC	p.Q/*	p.Q/*	TRUE
10_66802626_C/T	Nf1_1342	0.111111	10	66802626	C	T	+	34/61	Nf1	NM_012609	Missense_Mutation	4170	4024	1342	L/F	Ctt/Ttt	IMPACT=MODERATE;STRAND=1;SOURCE=Rn6.ens.refseq.MODIFIED.gtf.gz;EXON=34/61	L	F	1342	0.06	TOLERATED	Nf1	Nf1.p.L1340	p.L1340F	skin	malignant_melanoma	COSM6952513	Substitution-Missense	na	p.L/F	p.L/F	TRUE
10_66802672_C/T	Nf1_1357	0.111111	10	66802672	C	T	+	34/61	Nf1	NM_012609	Missense_Mutation	4216	4070	1357	S/L	tCa/tTa	IMPACT=MODERATE;STRAND=1;SOURCE=Rn6.ens.refseq.MODIFIED.gtf.gz;EXON=34/61	S	L	1357	0.04	DELETERIOUS_(*WARNING!_Low_confidence)	Nf1	Nf1.p.S1355	p.S1355L,p.S1355*	large_intestine,lung,salivary_gland	carcinoma	COSM9411001,COSM6965472,COSM5967189	Substitution-Missense,Substitution-Nonsense	NEUTRAL	p.S/L	p.S/L,p.S/*	TRUE,FALSE
10_66802682_C/T	Nf1_1360	0.111111	10	66802682	C	T	+	34/61	Nf1	NM_012609	Silent	4226	4080	1360	P	ccC/ccT	IMPACT=LOW;STRAND=1;SOURCE=Rn6.ens.refseq.MODIFIED.gtf.gz;EXON=34/61	P	P	1360	1	TOLERATED	NA	NA	NA	NA	NA	NA	NA	NA	NA	NA	NA
10_66812256_C/T	Nf1_1389	0.111111	10	66812256	C	T	+	35/61	Nf1	NM_012609	Missense_Mutation	4312	4166	1389	A/V	gCc/gTc	IMPACT=MODERATE;STRAND=1;SOURCE=Rn6.ens.refseq.MODIFIED.gtf.gz;EXON=35/61	A	V	1389	0.15	TOLERATED	NA	NA	NA	NA	NA	NA	NA	NA	NA	NA	NA
10_66812288_G/A	Nf1_1400	0.111111	10	66812288	G	A	+	35/61	Nf1	NM_012609	Missense_Mutation	4344	4198	1400	V/I	Gtc/Atc	IMPACT=MODERATE;STRAND=1;SOURCE=Rn6.ens.refseq.MODIFIED.gtf.gz;EXON=35/61	V	I	1400	0.13	TOLERATED	NA	NA	NA	NA	NA	NA	NA	NA	NA	NA	NA
10_66812319_A/C	Nf1_1410	0.111111	10	66812319	A	C	+	35/61	Nf1	NM_012609	Missense_Mutation	4375	4229	1410	K/T	aAa/aCa	IMPACT=MODERATE;STRAND=1;SOURCE=Rn6.ens.refseq.MODIFIED.gtf.gz;EXON=35/61	K	T	1410	0.03	DELETERIOUS_(*WARNING!_Low_confidence)	NA	NA	NA	NA	NA	NA	NA	NA	NA	NA	NA
10_66812322_A/T	Nf1_1411	0.111111	10	66812322	A	T	+	35/61	Nf1	NM_012609	Missense_Mutation	4378	4232	1411	K/M	aAg/aTg	IMPACT=MODERATE;STRAND=1;SOURCE=Rn6.ens.refseq.MODIFIED.gtf.gz;EXON=35/61	K	M	1411	0.01	DELETERIOUS_(*WARNING!_Low_confidence)	NA	NA	NA	NA	NA	NA	NA	NA	NA	NA	NA
10_66813246_C/T	Nf1_1426	0.111111	10	66813246	C	T	+	36/61	Nf1	NM_012609	Splice_Region	4424	4278	1426	V	gtC/gtT	IMPACT=LOW;STRAND=1;SOURCE=Rn6.ens.refseq.MODIFIED.gtf.gz;EXON=36/61	V	V	1426	1	TOLERATED	NA	NA	NA	NA	NA	NA	NA	NA	NA	NA	NA
10_66813250_C/T	Nf1_1428	0.111111	10	66813250	C	T	+	36/61	Nf1	NM_012609	Nonsense_Mutation	4428	4282	1428	Q/*	Cag/Tag	IMPACT=HIGH;STRAND=1;SOURCE=Rn6.ens.refseq.MODIFIED.gtf.gz;EXON=36/61	Q	*	1428	NA	NA	NA	NA	NA	NA	NA	NA	NA	NA	NA	NA	NA
10_66813265_C/T	Nf1_1433	0.111111	10	66813265	C	T	+	36/61	Nf1	NM_012609	Missense_Mutation	4443	4297	1433	H/Y	Cat/Tat	IMPACT=MODERATE;STRAND=1;SOURCE=Rn6.ens.refseq.MODIFIED.gtf.gz;EXON=36/61	H	Y	1433	0.11	TOLERATED	NA	NA	NA	NA	NA	NA	NA	NA	NA	NA	NA
10_66813271_C/T	Nf1_1435	0.111111	10	66813271	C	T	+	36/61	Nf1	NM_012609	Silent	4449	4303	1435	L	Ctg/Ttg	IMPACT=LOW;STRAND=1;SOURCE=Rn6.ens.refseq.MODIFIED.gtf.gz;EXON=36/61	L	L	1435	1	TOLERATED	NA	NA	NA	NA	NA	NA	NA	NA	NA	NA	NA
10_66813327_C/T	Nf1_1453	0.111111	10	66813327	C	T	+	36/61	Nf1	NM_012609	Silent	4505	4359	1453	F	ttC/ttT	IMPACT=LOW;STRAND=1;SOURCE=Rn6.ens.refseq.MODIFIED.gtf.gz;EXON=36/61	F	F	1453	1	TOLERATED	NA	NA	NA	NA	NA	NA	NA	NA	NA	NA	NA
10_66813335_C/T	Nf1_1456	0.111111	10	66813335	C	T	+	36/61	Nf1	NM_012609	Missense_Mutation	4513	4367	1456	A/V	gCa/gTa	IMPACT=MODERATE;STRAND=1;SOURCE=Rn6.ens.refseq.MODIFIED.gtf.gz;EXON=36/61	A	V	1456	0.09	TOLERATED	NA	NA	NA	NA	NA	NA	NA	NA	NA	NA	NA
10_66815038_C/T	Nf1_1471	0.111111	10	66815038	C	T	+	37/61	Nf1	NM_012609	Silent	4559	4413	1471	D	gaC/gaT	IMPACT=LOW;STRAND=1;SOURCE=Rn6.ens.refseq.MODIFIED.gtf.gz;EXON=37/61	D	D	1471	1	TOLERATED	NA	NA	NA	NA	NA	NA	NA	NA	NA	NA	NA
10_66817027_C/T	Nf1_1546	0.111111	10	66817027	C	T	+	38/61	Nf1	NM_012609	Missense_Mutation	4783	4637	1546	T/I	aCc/aTc	IMPACT=MODERATE;STRAND=1;SOURCE=Rn6.ens.refseq.MODIFIED.gtf.gz;EXON=38/61	T	I	1546	0.02	DELETERIOUS_(*WARNING!_Low_confidence)	NA	NA	NA	NA	NA	NA	NA	NA	NA	NA	NA
10_66821897_A/T	Nf1_1557	0.111111	10	66821897	A	T	+	39/61	Nf1	NM_012609	Missense_Mutation	4816	4670	1557	H/L	cAt/cTt	IMPACT=MODERATE;STRAND=1;SOURCE=Rn6.ens.refseq.MODIFIED.gtf.gz;EXON=39/61	H	L	1557	0.02	DELETERIOUS_(*WARNING!_Low_confidence)	NA	NA	NA	NA	NA	NA	NA	NA	NA	NA	NA
10_66821922_C/T	Nf1_1565	0.111111	10	66821922	C	T	+	39/61	Nf1	NM_012609	Silent	4841	4695	1565	F	ttC/ttT	IMPACT=LOW;STRAND=1;SOURCE=Rn6.ens.refseq.MODIFIED.gtf.gz;EXON=39/61	F	F	1565	1	TOLERATED	NA	NA	NA	NA	NA	NA	NA	NA	NA	NA	NA
10_66821959_G/T	Nf1_1578	0.111111	10	66821959	G	T	+	39/61	Nf1	NM_012609	Missense_Mutation	4878	4732	1578	G/C	Ggc/Tgc	IMPACT=MODERATE;STRAND=1;SOURCE=Rn6.ens.refseq.MODIFIED.gtf.gz;EXON=39/61	G	C	1578	0.01	DELETERIOUS_(*WARNING!_Low_confidence)	NA	NA	NA	NA	NA	NA	NA	NA	NA	NA	NA
10_66821973_T/C	Nf1_1582	0.111111	10	66821973	T	C	+	39/61	Nf1	NM_012609	Silent	4892	4746	1582	A	gcT/gcC	IMPACT=LOW;STRAND=1;SOURCE=Rn6.ens.refseq.MODIFIED.gtf.gz;EXON=39/61	A	A	1582	1	TOLERATED	NA	NA	NA	NA	NA	NA	NA	NA	NA	NA	NA
10_66821981_C/T	Nf1_1585	0.111111	10	66821981	C	T	+	39/61	Nf1	NM_012609	Missense_Mutation	4900	4754	1585	P/L	cCt/cTt	IMPACT=MODERATE;STRAND=1;SOURCE=Rn6.ens.refseq.MODIFIED.gtf.gz;EXON=39/61	P	L	1585	0	DELETERIOUS_(*WARNING!_Low_confidence)	NA	NA	NA	NA	NA	NA	NA	NA	NA	NA	NA
10_66821999_C/T	Nf1_1591	0.111111	10	66821999	C	T	+	39/61	Nf1	NM_012609	Missense_Mutation	4918	4772	1591	A/V	gCa/gTa	IMPACT=MODERATE;STRAND=1;SOURCE=Rn6.ens.refseq.MODIFIED.gtf.gz;EXON=39/61	A	V	1591	0	DELETERIOUS_(*WARNING!_Low_confidence)	NA	NA	NA	NA	NA	NA	NA	NA	NA	NA	NA
10_66889978_C/T	Nf1_1599	0.111111	10	66889978	C	T	+	40/61	Nf1	NM_012609	Silent	4943	4797	1599	I	atC/atT	IMPACT=LOW;STRAND=1;SOURCE=Rn6.ens.refseq.MODIFIED.gtf.gz;EXON=40/61	I	I	1599	1	TOLERATED	NA	NA	NA	NA	NA	NA	NA	NA	NA	NA	NA
10_66890005_C/T	Nf1_1608	0.111111	10	66890005	C	T	+	40/61	Nf1	NM_012609	Silent	4970	4824	1608	V	gtC/gtT	IMPACT=LOW;STRAND=1;SOURCE=Rn6.ens.refseq.MODIFIED.gtf.gz;EXON=40/61	V	V	1608	1	TOLERATED	NA	NA	NA	NA	NA	NA	NA	NA	NA	NA	NA
10_66891149_C/T	Nf1_1783	0.111111	10	66891149	C	T	+	41/61	Nf1	NM_012609	Missense_Mutation	5494	5348	1783	T/I	aCc/aTc	IMPACT=MODERATE;STRAND=1;SOURCE=Rn6.ens.refseq.MODIFIED.gtf.gz;EXON=41/61	T	I	1783	0	DELETERIOUS_(*WARNING!_Low_confidence)	NA	NA	NA	NA	NA	NA	NA	NA	NA	NA	NA
10_66891159_C/T	Nf1_1786	0.222222	10	66891159	C	T	+	41/61	Nf1	NM_012609	Silent	5504	5358	1786	N	aaC/aaT	IMPACT=LOW;STRAND=1;SOURCE=Rn6.ens.refseq.MODIFIED.gtf.gz;EXON=41/61	N	N	1786	1	TOLERATED	NA	NA	NA	NA	NA	NA	NA	NA	NA	NA	NA
10_66891167_C/T	Nf1_1789	0.111111	10	66891167	C	T	+	41/61	Nf1	NM_012609	Missense_Mutation	5512	5366	1789	T/I	aCa/aTa	IMPACT=MODERATE;STRAND=1;SOURCE=Rn6.ens.refseq.MODIFIED.gtf.gz;EXON=41/61	T	I	1789	0	DELETERIOUS_(*WARNING!_Low_confidence)	Nf1	Nf1.p.T1808	p.T1808=	skin	carcinoma	COSM9800086	Substitution-coding-silent	NEUTRAL	p.T/I	p.T/=	FALSE
10_66894618_G/A	Nf1_1858	0.111111	10	66894618	G	A	+	42/61	Nf1	NM_012609	Silent	5720	5574	1858	L	ctG/ctA	IMPACT=LOW;STRAND=1;SOURCE=Rn6.ens.refseq.MODIFIED.gtf.gz;EXON=42/61	L	L	1858	1	TOLERATED	Nf1	Nf1.p.L1877	p.L1877=	haematopoietic_and_lymphoid_tissue	lymphoid_neoplasm	COSM327273	Substitution-coding-silent	na	p.L/%/D	p.L/=	FALSE
10_66894678_G/A	Nf1_1878	0.111111	10	66894678	G	A	+	42/61	Nf1	NM_012609	Silent	5780	5634	1878	G	ggG/ggA	IMPACT=LOW;STRAND=1;SOURCE=Rn6.ens.refseq.MODIFIED.gtf.gz;EXON=42/61	G	G	1878	1	TOLERATED	NA	NA	NA	NA	NA	NA	NA	NA	NA	NA	NA
10_66894689_C/T	Nf1_1882	0.111111	10	66894689	C	T	+	42/61	Nf1	NM_012609	Missense_Mutation	5791	5645	1882	P/L	cCt/cTt	IMPACT=MODERATE;STRAND=1;SOURCE=Rn6.ens.refseq.MODIFIED.gtf.gz;EXON=42/61	P	L	1882	0	DELETERIOUS_(*WARNING!_Low_confidence)	NA	NA	NA	NA	NA	NA	NA	NA	NA	NA	NA
10_66894748_C/T	Nf1_1902	0.111111	10	66894748	C	T	+	42/61	Nf1	NM_012609	Missense_Mutation	5850	5704	1902	H/Y	Cac/Tac	IMPACT=MODERATE;STRAND=1;SOURCE=Rn6.ens.refseq.MODIFIED.gtf.gz;EXON=42/61	H	Y	1902	0	DELETERIOUS_(*WARNING!_Low_confidence)	NA	NA	NA	NA	NA	NA	NA	NA	NA	NA	NA
10_66894756_C/T	Nf1_1904	0.111111	10	66894756	C	T	+	42/61	Nf1	NM_012609	Silent	5858	5712	1904	T	acC/acT	IMPACT=LOW;STRAND=1;SOURCE=Rn6.ens.refseq.MODIFIED.gtf.gz;EXON=42/61	T	T	1904	1	TOLERATED	NA	NA	NA	NA	NA	NA	NA	NA	NA	NA	NA
10_66894782_C/T	Nf1_1913	0.111111	10	66894782	C	T	+	42/61	Nf1	NM_012609	Missense_Mutation	5884	5738	1913	S/F	tCt/tTt	IMPACT=MODERATE;STRAND=1;SOURCE=Rn6.ens.refseq.MODIFIED.gtf.gz;EXON=42/61	S	F	1913	0	DELETERIOUS_(*WARNING!_Low_confidence)	NA	NA	NA	NA	NA	NA	NA	NA	NA	NA	NA
10_66897877_C/T	Nf1_1924	0.111111	10	66897877	C	T	+	43/61	Nf1	NM_012609	Missense_Mutation	5916	5770	1924	H/Y	Cac/Tac	IMPACT=MODERATE;STRAND=1;SOURCE=Rn6.ens.refseq.MODIFIED.gtf.gz;EXON=43/61	H	Y	1924	0	DELETERIOUS_(*WARNING!_Low_confidence)	NA	NA	NA	NA	NA	NA	NA	NA	NA	NA	NA
10_66897885_T/C	Nf1_1926	0.111111	10	66897885	T	C	+	43/61	Nf1	NM_012609	Silent	5924	5778	1926	C	tgT/tgC	IMPACT=LOW;STRAND=1;SOURCE=Rn6.ens.refseq.MODIFIED.gtf.gz;EXON=43/61	C	C	1926	1	TOLERATED	NA	NA	NA	NA	NA	NA	NA	NA	NA	NA	NA
10_66897902_C/T	Nf1_1932	0.111111	10	66897902	C	T	+	43/61	Nf1	NM_012609	Missense_Mutation	5941	5795	1932	P/L	cCa/cTa	IMPACT=MODERATE;STRAND=1;SOURCE=Rn6.ens.refseq.MODIFIED.gtf.gz;EXON=43/61	P	L	1932	0	DELETERIOUS_(*WARNING!_Low_confidence)	NA	NA	NA	NA	NA	NA	NA	NA	NA	NA	NA
10_66897916_C/T	Nf1_1937	0.111111	10	66897916	C	T	+	43/61	Nf1	NM_012609	Silent	5955	5809	1937	L	Cta/Tta	IMPACT=LOW;STRAND=1;SOURCE=Rn6.ens.refseq.MODIFIED.gtf.gz;EXON=43/61	L	L	1937	1	TOLERATED	NA	NA	NA	NA	NA	NA	NA	NA	NA	NA	NA
10_66897947_C/T	Nf1_1947	0.111111	10	66897947	C	T	+	43/61	Nf1	NM_012609	Missense_Mutation	5986	5840	1947	A/V	gCc/gTc	IMPACT=MODERATE;STRAND=1;SOURCE=Rn6.ens.refseq.MODIFIED.gtf.gz;EXON=43/61	A	V	1947	0	DELETERIOUS_(*WARNING!_Low_confidence)	NA	NA	NA	NA	NA	NA	NA	NA	NA	NA	NA
10_66898796_C/T	Nf1_1986	0.111111	10	66898796	C	T	+	44/61	Nf1	NM_012609	Silent	6104	5958	1986	D	gaC/gaT	IMPACT=LOW;STRAND=1;SOURCE=Rn6.ens.refseq.MODIFIED.gtf.gz;EXON=44/61	D	D	1986	1	TOLERATED	NA	NA	NA	NA	NA	NA	NA	NA	NA	NA	NA
10_66898823_C/T	Nf1_1995	0.111111	10	66898823	C	T	+	44/61	Nf1	NM_012609	Silent	6131	5985	1995	F	ttC/ttT	IMPACT=LOW;STRAND=1;SOURCE=Rn6.ens.refseq.MODIFIED.gtf.gz;EXON=44/61	F	F	1995	1	TOLERATED	NA	NA	NA	NA	NA	NA	NA	NA	NA	NA	NA
10_66898831_C/T	Nf1_1998	0.111111	10	66898831	C	T	+	44/61	Nf1	NM_012609	Missense_Mutation	6139	5993	1998	T/I	aCc/aTc	IMPACT=MODERATE;STRAND=1;SOURCE=Rn6.ens.refseq.MODIFIED.gtf.gz;EXON=44/61	T	I	1998	0	DELETERIOUS_(*WARNING!_Low_confidence)	NA	NA	NA	NA	NA	NA	NA	NA	NA	NA	NA
10_66898880_C/T	Nf1_2014	0.111111	10	66898880	C	T	+	44/61	Nf1	NM_012609	Silent	6188	6042	2014	D	gaC/gaT	IMPACT=LOW;STRAND=1;SOURCE=Rn6.ens.refseq.MODIFIED.gtf.gz;EXON=44/61	D	D	2014	1	TOLERATED	NA	NA	NA	NA	NA	NA	NA	NA	NA	NA	NA
10_66898882_C/T	Nf1_2015	0.111111	10	66898882	C	T	+	44/61	Nf1	NM_012609	Missense_Mutation	6190	6044	2015	T/I	aCa/aTa	IMPACT=MODERATE;STRAND=1;SOURCE=Rn6.ens.refseq.MODIFIED.gtf.gz;EXON=44/61	T	I	2015	0	DELETERIOUS_(*WARNING!_Low_confidence)	NA	NA	NA	NA	NA	NA	NA	NA	NA	NA	NA
10_66899779_C/T	Nf1_2082	0.111111	10	66899779	C	T	+	45/61	Nf1	NM_012609	Missense_Mutation	6391	6245	2082	P/L	cCc/cTc	IMPACT=MODERATE;STRAND=1;SOURCE=Rn6.ens.refseq.MODIFIED.gtf.gz;EXON=45/61	P	L	2082	0	DELETERIOUS_(*WARNING!_Low_confidence)	NA	NA	NA	NA	NA	NA	NA	NA	NA	NA	NA
10_66899812_C/T	Nf1_2093	0.111111	10	66899812	C	T	+	45/61	Nf1	NM_012609	Missense_Mutation	6424	6278	2093	A/V	gCc/gTc	IMPACT=MODERATE;STRAND=1;SOURCE=Rn6.ens.refseq.MODIFIED.gtf.gz;EXON=45/61	A	V	2093	0	DELETERIOUS_(*WARNING!_Low_confidence)	NA	NA	NA	NA	NA	NA	NA	NA	NA	NA	NA
10_66899813_C/T	Nf1_2093	0.111111	10	66899813	C	T	+	45/61	Nf1	NM_012609	Silent	6425	6279	2093	A	gcC/gcT	IMPACT=LOW;STRAND=1;SOURCE=Rn6.ens.refseq.MODIFIED.gtf.gz;EXON=45/61	A	A	2093	1	TOLERATED	NA	NA	NA	NA	NA	NA	NA	NA	NA	NA	NA
10_66899834_C/T	Nf1_2100	0.111111	10	66899834	C	T	+	45/61	Nf1	NM_012609	Silent	6446	6300	2100	R	cgC/cgT	IMPACT=LOW;STRAND=1;SOURCE=Rn6.ens.refseq.MODIFIED.gtf.gz;EXON=45/61	R	R	2100	1	TOLERATED	NA	NA	NA	NA	NA	NA	NA	NA	NA	NA	NA
10_66899839_C/T	Nf1_2102	0.111111	10	66899839	C	T	+	45/61	Nf1	NM_012609	Missense_Mutation	6451	6305	2102	S/F	tCc/tTc	IMPACT=MODERATE;STRAND=1;SOURCE=Rn6.ens.refseq.MODIFIED.gtf.gz;EXON=45/61	S	F	2102	0	DELETERIOUS_(*WARNING!_Low_confidence)	NA	NA	NA	NA	NA	NA	NA	NA	NA	NA	NA
10_66899846_C/T	Nf1_2104	0.111111	10	66899846	C	T	+	45/61	Nf1	NM_012609	Silent	6458	6312	2104	H	caC/caT	IMPACT=LOW;STRAND=1;SOURCE=Rn6.ens.refseq.MODIFIED.gtf.gz;EXON=45/61	H	H	2104	1	TOLERATED	NA	NA	NA	NA	NA	NA	NA	NA	NA	NA	NA
10_66900337_C/T	Nf1_2132	0.111111	10	66900337	C	T	+	46/61	Nf1	NM_012609	Missense_Mutation	6540	6394	2132	L/F	Ctc/Ttc	IMPACT=MODERATE;STRAND=1;SOURCE=Rn6.ens.refseq.MODIFIED.gtf.gz;EXON=46/61	L	F	2132	0	DELETERIOUS_(*WARNING!_Low_confidence)	NA	NA	NA	NA	NA	NA	NA	NA	NA	NA	NA
10_66901272_C/T	Nf1_2221	0.111111	10	66901272	C	T	+	48/61	Nf1	NM_012609	Silent	6809	6663	2221	Y	taC/taT	IMPACT=LOW;STRAND=1;SOURCE=Rn6.ens.refseq.MODIFIED.gtf.gz;EXON=48/61	Y	Y	2221	1	TOLERATED	NA	NA	NA	NA	NA	NA	NA	NA	NA	NA	NA
10_66901285_C/T	Nf1_2226	0.222222	10	66901285	C	T	+	48/61	Nf1	NM_012609	Nonsense_Mutation	6822	6676	2226	Q/*	Cag/Tag	IMPACT=HIGH;STRAND=1;SOURCE=Rn6.ens.refseq.MODIFIED.gtf.gz;EXON=48/61	Q	*	2226	NA	NA	Nf1	Nf1.p.Q2245	p.Q2245*,p.Q2245H	thyroid,urinary_tract,central_nervous_system	carcinoma,primitive_neuroectodermal_tumour-medulloblastoma	COSM3670200,COSM254842	Substitution-Nonsense,Substitution-Missense	PATHOGENIC	p.Q/*	p.Q/*,p.Q/H	TRUE,FALSE
10_66901286_A/T	Nf1_2226	0.222222	10	66901286	A	T	+	48/61	Nf1	NM_012609	Missense_Mutation	6823	6677	2226	Q/L	cAg/cTg	IMPACT=MODERATE;STRAND=1;SOURCE=Rn6.ens.refseq.MODIFIED.gtf.gz;EXON=48/61	Q	L	2226	0	DELETERIOUS_(*WARNING!_Low_confidence)	Nf1	Nf1.p.Q2245	p.Q2245*,p.Q2245H	thyroid,urinary_tract,central_nervous_system	carcinoma,primitive_neuroectodermal_tumour-medulloblastoma	COSM3670200,COSM254842	Substitution-Nonsense,Substitution-Missense	PATHOGENIC	p.Q/L	p.Q/*,p.Q/H	FALSE
10_66903700_C/T	Nf1_2289	0.111111	10	66903700	C	T	+	50/61	Nf1	NM_012609	Splice_Region	7013	6867	2289	D	gaC/gaT	IMPACT=LOW;STRAND=1;SOURCE=Rn6.ens.refseq.MODIFIED.gtf.gz;EXON=50/61	D	D	2289	1	TOLERATED	NA	NA	NA	NA	NA	NA	NA	NA	NA	NA	NA
10_66903710_C/T	Nf1_2293	0.111111	10	66903710	C	T	+	50/61	Nf1	NM_012609	Missense_Mutation	7023	6877	2293	H/Y	Cac/Tac	IMPACT=MODERATE;STRAND=1;SOURCE=Rn6.ens.refseq.MODIFIED.gtf.gz;EXON=50/61	H	Y	2293	0	DELETERIOUS_(*WARNING!_Low_confidence)	NA	NA	NA	NA	NA	NA	NA	NA	NA	NA	NA
10_66911413_T/A	Nf1_2503	0.111111	10	66911413	T	A	+	54/61	Nf1	NM_012609	Missense_Mutation	7654	7508	2503	M/K	aTg/aAg	IMPACT=MODERATE;STRAND=1;SOURCE=Rn6.ens.refseq.MODIFIED.gtf.gz;EXON=54/61	M	K	2503	0	DELETERIOUS_(*WARNING!_Low_confidence)	NA	NA	NA	NA	NA	NA	NA	NA	NA	NA	NA
10_66911419_T/G	Nf1_2505	0.111111	10	66911419	T	G	+	54/61	Nf1	NM_012609	Missense_Mutation	7660	7514	2505	L/W	tTg/tGg	IMPACT=MODERATE;STRAND=1;SOURCE=Rn6.ens.refseq.MODIFIED.gtf.gz;EXON=54/61	L	W	2505	0	DELETERIOUS_(*WARNING!_Low_confidence)	NA	NA	NA	NA	NA	NA	NA	NA	NA	NA	NA
10_66917475_C/T	Nf1_2606	0.111111	10	66917475	C	T	+	57/61	Nf1	NM_012609	Missense_Mutation	7963	7817	2606	T/I	aCa/aTa	IMPACT=MODERATE;STRAND=1;SOURCE=Rn6.ens.refseq.MODIFIED.gtf.gz;EXON=57/61	T	I	2606	0	DELETERIOUS_(*WARNING!_Low_confidence)	NA	NA	NA	NA	NA	NA	NA	NA	NA	NA	NA
10_66917493_C/T	Nf1_2612	0.111111	10	66917493	C	T	+	57/61	Nf1	NM_012609	Missense_Mutation	7981	7835	2612	T/I	aCa/aTa	IMPACT=MODERATE;STRAND=1;SOURCE=Rn6.ens.refseq.MODIFIED.gtf.gz;EXON=57/61	T	I	2612	0	DELETERIOUS_(*WARNING!_Low_confidence)	NA	NA	NA	NA	NA	NA	NA	NA	NA	NA	NA
10_66917510_C/T	Nf1_2618	0.111111	10	66917510	C	T	+	57/61	Nf1	NM_012609	Nonsense_Mutation	7998	7852	2618	R/*	Cga/Tga	IMPACT=HIGH;STRAND=1;SOURCE=Rn6.ens.refseq.MODIFIED.gtf.gz;EXON=57/61	R	*	2618	NA	NA	NA	NA	NA	NA	NA	NA	NA	NA	NA	NA	NA
10_66917528_C/T	Nf1_2624	0.111111	10	66917528	C	T	+	57/61	Nf1	NM_012609	Silent	8016	7870	2624	L	Cta/Tta	IMPACT=LOW;STRAND=1;SOURCE=Rn6.ens.refseq.MODIFIED.gtf.gz;EXON=57/61	L	L	2624	1	TOLERATED	NA	NA	NA	NA	NA	NA	NA	NA	NA	NA	NA
10_66918250_G/A	Nf1_2645	0.111111	10	66918250	G	A	+	58/61	Nf1	NM_012609	Silent	8081	7935	2645	K	aaG/aaA	IMPACT=LOW;STRAND=1;SOURCE=Rn6.ens.refseq.MODIFIED.gtf.gz;EXON=58/61	K	K	2645	1	TOLERATED	NA	NA	NA	NA	NA	NA	NA	NA	NA	NA	NA
10_66918314_C/T	Nf1_2667	0.111111	10	66918314	C	T	+	58/61	Nf1	NM_012609	Nonsense_Mutation	8145	7999	2667	Q/*	Cag/Tag	IMPACT=HIGH;STRAND=1;SOURCE=Rn6.ens.refseq.MODIFIED.gtf.gz;EXON=58/61	Q	*	2667	NA	NA	NA	NA	NA	NA	NA	NA	NA	NA	NA	NA	NA
10_66918328_C/T	Nf1_2671	0.111111	10	66918328	C	T	+	58/61	Nf1	NM_012609	Silent	8159	8013	2671	Y	taC/taT	IMPACT=LOW;STRAND=1;SOURCE=Rn6.ens.refseq.MODIFIED.gtf.gz;EXON=58/61	Y	Y	2671	1	TOLERATED	NA	NA	NA	NA	NA	NA	NA	NA	NA	NA	NA
10_66918352_C/T	Nf1_2679	0.111111	10	66918352	C	T	+	58/61	Nf1	NM_012609	Silent	8183	8037	2679	Y	taC/taT	IMPACT=LOW;STRAND=1;SOURCE=Rn6.ens.refseq.MODIFIED.gtf.gz;EXON=58/61	Y	Y	2679	1	TOLERATED	NA	NA	NA	NA	NA	NA	NA	NA	NA	NA	NA
10_66919773_C/T	Nf1_2706	0.111111	10	66919773	C	T	+	60/61	Nf1	NM_012609	Missense_Mutation	8262	8116	2706	P/S	Cca/Tca	IMPACT=MODERATE;STRAND=1;SOURCE=Rn6.ens.refseq.MODIFIED.gtf.gz;EXON=60/61	P	S	2706	0	DELETERIOUS_(*WARNING!_Low_confidence)	NA	NA	NA	NA	NA	NA	NA	NA	NA	NA	NA
10_66919778_C/T	Nf1_2707	0.111111	10	66919778	C	T	+	60/61	Nf1	NM_012609	Silent	8267	8121	2707	D	gaC/gaT	IMPACT=LOW;STRAND=1;SOURCE=Rn6.ens.refseq.MODIFIED.gtf.gz;EXON=60/61	D	D	2707	1	TOLERATED	Nf1	Nf1.p.D2726	p.D2726N	skin	carcinoma	COSM6918670	Substitution-Missense	PATHOGENIC	p.D/%/D	p.D/N	FALSE
10_66919820_C/T	Nf1_2721	0.111111	10	66919820	C	T	+	60/61	Nf1	NM_012609	Silent	8309	8163	2721	D	gaC/gaT	IMPACT=LOW;STRAND=1;SOURCE=Rn6.ens.refseq.MODIFIED.gtf.gz;EXON=60/61	D	D	2721	1	TOLERATED	NA	NA	NA	NA	NA	NA	NA	NA	NA	NA	NA
10_66919851_A/T	Nf1_2732	0.111111	10	66919851	A	T	+	60/61	Nf1	NM_012609	Missense_Mutation	8340	8194	2732	S/C	Agt/Tgt	IMPACT=MODERATE;STRAND=1;SOURCE=Rn6.ens.refseq.MODIFIED.gtf.gz;EXON=60/61	S	C	2732	0	DELETERIOUS_(*WARNING!_Low_confidence)	NA	NA	NA	NA	NA	NA	NA	NA	NA	NA	NA
10_66919948_C/T	Nf1_2764	0.111111	10	66919948	C	T	+	60/61	Nf1	NM_012609	Missense_Mutation	8437	8291	2764	T/I	aCc/aTc	IMPACT=MODERATE;STRAND=1;SOURCE=Rn6.ens.refseq.MODIFIED.gtf.gz;EXON=60/61	T	I	2764	0	DELETERIOUS_(*WARNING!_Low_confidence)	NA	NA	NA	NA	NA	NA	NA	NA	NA	NA	NA
10_66928028_A/T	Nf1_2774	0.111111	10	66928028	A	T	+	61/61	Nf1	NM_012609	Splice_Region	8468	8322	2774	G	ggA/ggT	IMPACT=LOW;STRAND=1;SOURCE=Rn6.ens.refseq.MODIFIED.gtf.gz;EXON=61/61	G	G	2774	1	TOLERATED	NA	NA	NA	NA	NA	NA	NA	NA	NA	NA	NA
10_66928080_G/A	Nf1_2792	0.111111	10	66928080	G	A	+	61/61	Nf1	NM_012609	Missense_Mutation	8520	8374	2792	G/R	Gga/Aga	IMPACT=MODERATE;STRAND=1;SOURCE=Rn6.ens.refseq.MODIFIED.gtf.gz;EXON=61/61	G	R	2792	0	DELETERIOUS_(*WARNING!_Low_confidence)	NA	NA	NA	NA	NA	NA	NA	NA	NA	NA	NA
10_66928083_C/T	Nf1_2793	0.111111	10	66928083	C	T	+	61/61	Nf1	NM_012609	Missense_Mutation	8523	8377	2793	R/W	Cgg/Tgg	IMPACT=MODERATE;STRAND=1;SOURCE=Rn6.ens.refseq.MODIFIED.gtf.gz;EXON=61/61	R	W	2793	0	DELETERIOUS_(*WARNING!_Low_confidence)	NA	NA	NA	NA	NA	NA	NA	NA	NA	NA	NA
10_66928090_G/A	Nf1_2795	0.111111	10	66928090	G	A	+	61/61	Nf1	NM_012609	Missense_Mutation	8530	8384	2795	R/H	cGc/cAc	IMPACT=MODERATE;STRAND=1;SOURCE=Rn6.ens.refseq.MODIFIED.gtf.gz;EXON=61/61	R	H	2795	0	DELETERIOUS_(*WARNING!_Low_confidence)	NA	NA	NA	NA	NA	NA	NA	NA	NA	NA	NA
10_66928167_T/A	Nf1_2821	0.222222	10	66928167	T	A	+	61/61	Nf1	NM_012609	Nonstop_Mutation	8607	8461	2821	*/R	Tga/Aga	IMPACT=HIGH;STRAND=1;SOURCE=Rn6.ens.refseq.MODIFIED.gtf.gz;EXON=61/61	*	R	2821	NA	NA	NA	NA	NA	NA	NA	NA	NA	NA	NA	NA	NA
10_66928173_T/A	Nf1_-	0	10	66928173	T	A	+	61/61	Nf1	NM_012609	3'UTR	8613	-	-	-	-	IMPACT=MODIFIER;STRAND=1;SOURCE=Rn6.ens.refseq.MODIFIED.gtf.gz;EXON=61/61	NA	NA	NA	NA	NA	NA	NA	NA	NA	NA	NA	NA	NA	NA	NA	NA
10_66928174_T/A	Nf1_-	0	10	66928174	T	A	+	61/61	Nf1	NM_012609	3'UTR	8614	-	-	-	-	IMPACT=MODIFIER;STRAND=1;SOURCE=Rn6.ens.refseq.MODIFIED.gtf.gz;EXON=61/61	NA	NA	NA	NA	NA	NA	NA	NA	NA	NA	NA	NA	NA	NA	NA	NA
10_66928175_T/A	Nf1_-	0	10	66928175	T	A	+	61/61	Nf1	NM_012609	3'UTR	8615	-	-	-	-	IMPACT=MODIFIER;STRAND=1;SOURCE=Rn6.ens.refseq.MODIFIED.gtf.gz;EXON=61/61	NA	NA	NA	NA	NA	NA	NA	NA	NA	NA	NA	NA	NA	NA	NA	NA
10_86374805_C/T	Erbb2_38	0.111111	10	86374805	C	T	+	2/27	Erbb2	NM_017003	Missense_Mutation	217	112	38	L/F	Ctc/Ttc	IMPACT=MODERATE;STRAND=1;SOURCE=Rn6.ens.refseq.MODIFIED.gtf.gz;EXON=2/27	L	F	38	0.22	TOLERATED	Erbb2	Erbb2.p.L35	p.L35=	skin	carcinoma	COSM4457787	Substitution-coding-silent	NEUTRAL	p.L/F	p.L/=	FALSE
10_86374813_C/T	Erbb2_40	0.111111	10	86374813	C	T	+	2/27	Erbb2	NM_017003	Silent	225	120	40	A	gcC/gcT	IMPACT=LOW;STRAND=1;SOURCE=Rn6.ens.refseq.MODIFIED.gtf.gz;EXON=2/27	A	A	40	0.9	TOLERATED	Erbb2	Erbb2.p.A37	p.A37T	breast	carcinoma	COSM6947087	Substitution-Missense	PATHOGENIC	p.A/%/D	p.A/T	FALSE
10_86374840_C/T	Erbb2_49	0.111111	10	86374840	C	T	+	2/27	Erbb2	NM_017003	Silent	252	147	49	L	ctC/ctT	IMPACT=LOW;STRAND=1;SOURCE=Rn6.ens.refseq.MODIFIED.gtf.gz;EXON=2/27	L	L	49	1	TOLERATED	NA	NA	NA	NA	NA	NA	NA	NA	NA	NA	NA
10_86374842_G/A	Erbb2_50	0.111111	10	86374842	G	A	+	2/27	Erbb2	NM_017003	Missense_Mutation	254	149	50	R/H	cGc/cAc	IMPACT=MODERATE;STRAND=1;SOURCE=Rn6.ens.refseq.MODIFIED.gtf.gz;EXON=2/27	R	H	50	0.06	TOLERATED	Erbb2	Erbb2.p.R47	p.R47H,p.R47C	pancreas,stomach,meninges,lung,endometrium,thyroid	other,carcinoma,meningioma	COSM5324388,COSM6910376	Substitution-Missense	PATHOGENIC	p.R/H	p.R/H,p.R/C	TRUE,FALSE
10_86375567_C/T	Erbb2_84	0.111111	10	86375567	C	T	+	3/27	Erbb2	NM_017003	Nonsense_Mutation	355	250	84	Q/*	Cag/Tag	IMPACT=HIGH;STRAND=1;SOURCE=Rn6.ens.refseq.MODIFIED.gtf.gz;EXON=3/27	Q	*	84	NA	NA	Erbb2	Erbb2.p.Q81	p.Q81*	small_intestine	carcinoma	COSM6973251	Substitution-Nonsense	PATHOGENIC	p.Q/*	p.Q/*	TRUE
10_86375608_C/T	Erbb2_97	0.111111	10	86375608	C	T	+	3/27	Erbb2	NM_017003	Silent	396	291	97	V	gtC/gtT	IMPACT=LOW;STRAND=1;SOURCE=Rn6.ens.refseq.MODIFIED.gtf.gz;EXON=3/27	V	V	97	1	TOLERATED	Erbb2	Erbb2.p.V94	p.V94I	lung	carcinoma	COSM7806950	Substitution-Missense	NEUTRAL	p.V/%/D	p.V/I	FALSE
10_86375610_C/T	Erbb2_98	0.111111	10	86375610	C	T	+	3/27	Erbb2	NM_017003	Missense_Mutation	398	293	98	P/L	cCa/cTa	IMPACT=MODERATE;STRAND=1;SOURCE=Rn6.ens.refseq.MODIFIED.gtf.gz;EXON=3/27	P	L	98	0.69	TOLERATED	NA	NA	NA	NA	NA	NA	NA	NA	NA	NA	NA
10_86377376_C/T	Erbb2_225	0.111111	10	86377376	C	T	+	6/27	Erbb2	NM_017003	Silent	780	675	225	T	acC/acT	IMPACT=LOW;STRAND=1;SOURCE=Rn6.ens.refseq.MODIFIED.gtf.gz;EXON=6/27	T	T	225	0.84	TOLERATED	Erbb2	Erbb2.p.A221	p.A221=,p.A221V,p.A221S	meninges,large_intestine	meningioma,carcinoma	COSM9270380,COSM6854325,COSM6655688	Substitution-coding-silent,Substitution-Missense	NEUTRAL,PATHOGENIC	p.T/%/D	p.A/=,p.A/V,p.A/S	FALSE
10_86377407_C/T	Erbb2_236	0.111111	10	86377407	C	T	+	6/27	Erbb2	NM_017003	Missense_Mutation	811	706	236	P/S	Ccc/Tcc	IMPACT=MODERATE;STRAND=1;SOURCE=Rn6.ens.refseq.MODIFIED.gtf.gz;EXON=6/27	P	S	236	0.23	TOLERATED	Erbb2	Erbb2.p.P232	p.P232S,p.P232L	skin	malignant_melanoma	COSM4395531,COSM6953350	Substitution-Missense	PATHOGENIC	p.P/S	p.P/S,p.P/L	TRUE,FALSE
10_86377436_C/T	Erbb2_245	0.111111	10	86377436	C	T	+	6/27	Erbb2	NM_017003	Silent	840	735	245	A	gcC/gcT	IMPACT=LOW;STRAND=1;SOURCE=Rn6.ens.refseq.MODIFIED.gtf.gz;EXON=6/27	A	A	245	1	TOLERATED	Erbb2	Erbb2.p.A241	p.A241V	urinary_tract	carcinoma	COSM1749994	Substitution-Missense	PATHOGENIC	p.A/%/D	p.A/V	FALSE
10_86379511_C/T	Erbb2_326	0.111111	10	86379511	C	T	+	8/27	Erbb2	NM_017003	Silent	1083	978	326	V	gtC/gtT	IMPACT=LOW;STRAND=1;SOURCE=Rn6.ens.refseq.MODIFIED.gtf.gz;EXON=8/27	V	V	326	1	TOLERATED	NA	NA	NA	NA	NA	NA	NA	NA	NA	NA	NA
10_86379546_G/A	Erbb2_338	0.111111	10	86379546	G	A	+	8/27	Erbb2	NM_017003	Missense_Mutation	1118	1013	338	C/Y	tGc/tAc	IMPACT=MODERATE;STRAND=1;SOURCE=Rn6.ens.refseq.MODIFIED.gtf.gz;EXON=8/27	C	Y	338	0	DELETERIOUS	NA	NA	NA	NA	NA	NA	NA	NA	NA	NA	NA
12_51847324_C/T	Chek2_514	0.111111	12	51847324	C	T	+	14/15	Chek2	NM_053677	Missense_Mutation	1635	1540	514	A/T	Gct/Act	IMPACT=MODERATE;STRAND=-1;SOURCE=Rn6.ens.refseq.MODIFIED.gtf.gz;EXON=14/15	A	T	514	0.15	TOLERATED	NA	NA	NA	NA	NA	NA	NA	NA	NA	NA	NA
12_51851389_C/T	Chek2_485	0.111111	12	51851389	C	T	+	13/15	Chek2	NM_053677	Missense_Mutation	1549	1454	485	S/N	aGt/aAt	IMPACT=MODERATE;STRAND=-1;SOURCE=Rn6.ens.refseq.MODIFIED.gtf.gz;EXON=13/15	S	N	485	0.29	TOLERATED	Chek2	Chek2.p.R482	p.R482K	thyroid	carcinoma	COSM7340241	Substitution-Missense	NEUTRAL	p.S/N	p.R/K	FALSE
12_51851426_C/T	Chek2_473	0.111111	12	51851426	C	T	+	13/15	Chek2	NM_053677	Missense_Mutation	1512	1417	473	D/N	Gat/Aat	IMPACT=MODERATE;STRAND=-1;SOURCE=Rn6.ens.refseq.MODIFIED.gtf.gz;EXON=13/15	D	N	473	0.25	TOLERATED	NA	NA	NA	NA	NA	NA	NA	NA	NA	NA	NA
12_51851454_C/T	Chek2_463	0.111111	12	51851454	C	T	+	13/15	Chek2	NM_053677	Silent	1484	1389	463	L	ctG/ctA	IMPACT=LOW;STRAND=-1;SOURCE=Rn6.ens.refseq.MODIFIED.gtf.gz;EXON=13/15	L	L	463	0.3	TOLERATED	NA	NA	NA	NA	NA	NA	NA	NA	NA	NA	NA
12_51852399_C/T	Chek2_460	0.111111	12	51852399	C	T	+	12/15	Chek2	NM_053677	Missense_Mutation	1473	1378	460	E/K	Gag/Aag	IMPACT=MODERATE;STRAND=-1;SOURCE=Rn6.ens.refseq.MODIFIED.gtf.gz;EXON=12/15	E	K	460	0.22	TOLERATED	Chek2	Chek2.p.E457	p.E457K	breast	carcinoma	COSM6947115	Substitution-Missense	PATHOGENIC	p.E/K	p.E/K	TRUE
12_51852421_C/T	Chek2_452	0.111111	12	51852421	C	T	+	12/15	Chek2	NM_053677	Silent	1451	1356	452	P	ccG/ccA	IMPACT=LOW;STRAND=-1;SOURCE=Rn6.ens.refseq.MODIFIED.gtf.gz;EXON=12/15	P	P	452	1	TOLERATED	NA	NA	NA	NA	NA	NA	NA	NA	NA	NA	NA
12_51852433_G/T	Chek2_448	0.111111	12	51852433	G	T	+	12/15	Chek2	NM_053677	Nonsense_Mutation	1439	1344	448	Y/*	taC/taA	IMPACT=HIGH;STRAND=-1;SOURCE=Rn6.ens.refseq.MODIFIED.gtf.gz;EXON=12/15	Y	*	448	NA	NA	NA	NA	NA	NA	NA	NA	NA	NA	NA	NA	NA
12_51852454_A/T	Chek2_441	0.222222	12	51852454	A	T	+	12/15	Chek2	NM_053677	Missense_Mutation	1418	1323	441	D/E	gaT/gaA	IMPACT=MODERATE;STRAND=-1;SOURCE=Rn6.ens.refseq.MODIFIED.gtf.gz;EXON=12/15	D	E	441	0.7	TOLERATED	Chek2	Chek2.p.D438	p.D438Y	skin	carcinoma	COSM9802957	Substitution-Missense	PATHOGENIC	p.D/E	p.D/Y	FALSE
12_51852456_C/T	Chek2_441	0.222222	12	51852456	C	T	+	12/15	Chek2	NM_053677	Missense_Mutation	1416	1321	441	D/N	Gat/Aat	IMPACT=MODERATE;STRAND=-1;SOURCE=Rn6.ens.refseq.MODIFIED.gtf.gz;EXON=12/15	D	N	441	0.55	TOLERATED	Chek2	Chek2.p.D438	p.D438Y	skin	carcinoma	COSM9802957	Substitution-Missense	PATHOGENIC	p.D/N	p.D/Y	FALSE
12_51852478_A/T	Chek2_433	0.111111	12	51852478	A	T	+	12/15	Chek2	NM_053677	Missense_Mutation	1394	1299	433	H/Q	caT/caA	IMPACT=MODERATE;STRAND=-1;SOURCE=Rn6.ens.refseq.MODIFIED.gtf.gz;EXON=12/15	H	Q	433	0.59	TOLERATED	Chek2	Chek2.p.H430	p.H430Y	kidney	carcinoma	COSM8239405	Substitution-Missense	PATHOGENIC	p.H/Q	p.H/Y	FALSE
12_51853579_C/T	Chek2_365	0.111111	12	51853579	C	T	+	10/15	Chek2	NM_053677	Missense_Mutation	1189	1094	365	C/Y	tGt/tAt	IMPACT=MODERATE;STRAND=-1;SOURCE=Rn6.ens.refseq.MODIFIED.gtf.gz;EXON=10/15	C	Y	365	0.82	TOLERATED	NA	NA	NA	NA	NA	NA	NA	NA	NA	NA	NA
12_51853586_C/T	Chek2_363	0.111111	12	51853586	C	T	+	10/15	Chek2	NM_053677	Missense_Mutation	1182	1087	363	E/K	Gag/Aag	IMPACT=MODERATE;STRAND=-1;SOURCE=Rn6.ens.refseq.MODIFIED.gtf.gz;EXON=10/15	E	K	363	0.74	TOLERATED	Chek2	Chek2.p.E360	p.E360Q,p.E360*	upper_aerodigestive_tract,pancreas,endometrium	carcinoma	COSM5983821,COSM6935596	Substitution-Missense,Substitution-Nonsense	PATHOGENIC	p.E/K	p.E/Q,p.E/*	FALSE
12_51853589_C/T	Chek2_362	0.111111	12	51853589	C	T	+	10/15	Chek2	NM_053677	Missense_Mutation	1179	1084	362	E/K	Gaa/Aaa	IMPACT=MODERATE;STRAND=-1;SOURCE=Rn6.ens.refseq.MODIFIED.gtf.gz;EXON=10/15	E	K	362	0.71	TOLERATED	Chek2	Chek2.p.E359	p.E359K	large_intestine,liver,prostate	carcinoma,other	COSM7603495,COSM6264428	Substitution-Missense	NEUTRAL,na	p.E/K	p.E/K	TRUE
12_51853626_C/T	Chek2_349	0.111111	12	51853626	C	T	+	10/15	Chek2	NM_053677	Silent	1142	1047	349	R	cgG/cgA	IMPACT=LOW;STRAND=-1;SOURCE=Rn6.ens.refseq.MODIFIED.gtf.gz;EXON=10/15	R	R	349	1	TOLERATED	Chek2	Chek2.p.R346	p.R346G,p.R346C,p.R346H,p.R346L,p.R346S	lung,prostate,haematopoietic_and_lymphoid_tissue,large_intestine,ovary,urinary_tract,soft_tissue,breast	carcinoma,lymphoid_neoplasm,leiomyosarcoma	COSM726025,COSM444827,COSM74137,COSM3964171,COSM6919729	Substitution-Missense	PATHOGENIC	p.R/%/D	p.R/G,p.R/C,p.R/H,p.R/L,p.R/S	FALSE
12_51855742_C/T	Chek2_318	0.111111	12	51855742	C	T	+	9/15	Chek2	NM_053677	Missense_Mutation	1047	952	318	G/R	Ggg/Agg	IMPACT=MODERATE;STRAND=-1;SOURCE=Rn6.ens.refseq.MODIFIED.gtf.gz;EXON=9/15	G	R	318	0.52	TOLERATED	Chek2	Chek2.p.G315	p.G315R	skin	malignant_melanoma	COSM9879365	Substitution-Missense	NEUTRAL	p.G/R	p.G/R	TRUE
14_100041752_C/T	Egfr_47	0.111111	14	100041752	C	T	+	2/28	Egfr	NM_031507	Silent	292	141	47	H	caC/caT	IMPACT=LOW;STRAND=1;SOURCE=Rn6.ens.refseq.MODIFIED.gtf.gz;EXON=2/28	H	H	47	0.78	TOLERATED	Egfr	Egfr.p.H47	p.H47Y	skin	malignant_melanoma	COSM3639716	Substitution-Missense	PATHOGENIC	p.H/%/D	p.H/Y	FALSE
14_100041764_C/T	Egfr_51	0.111111	14	100041764	C	T	+	2/28	Egfr	NM_031507	Silent	304	153	51	L	ctC/ctT	IMPACT=LOW;STRAND=1;SOURCE=Rn6.ens.refseq.MODIFIED.gtf.gz;EXON=2/28	L	L	51	1	TOLERATED	NA	NA	NA	NA	NA	NA	NA	NA	NA	NA	NA
14_99919639_C/T	Egfr_2	0.111111	14	99919639	C	T	+	1/28	Egfr	NM_031507	Nonsense_Mutation	155	4	2	R/*	Cga/Tga	IMPACT=HIGH;STRAND=1;SOURCE=Rn6.ens.refseq.MODIFIED.gtf.gz;EXON=1/28	R	*	2	NA	NA	Egfr	Egfr.p.R2	p.R2Q	thyroid	carcinoma	COSM6399094	Substitution-Missense	NEUTRAL	p.R/*	p.R/Q	FALSE
14_100042513_C/T	Egfr_90	0.111111	14	100042513	C	T	+	3/28	Egfr	NM_031507	Silent	421	270	90	L	ctC/ctT	IMPACT=LOW;STRAND=1;SOURCE=Rn6.ens.refseq.MODIFIED.gtf.gz;EXON=3/28	L	L	90	1	TOLERATED	NA	NA	NA	NA	NA	NA	NA	NA	NA	NA	NA
14_99919642_C/T	Egfr_3	0.111111	14	99919642	C	T	+	1/28	Egfr	NM_031507	Missense_Mutation	158	7	3	P/S	Ccc/Tcc	IMPACT=MODERATE;STRAND=1;SOURCE=Rn6.ens.refseq.MODIFIED.gtf.gz;EXON=1/28	P	S	3	0.5	TOLERATED	NA	NA	NA	NA	NA	NA	NA	NA	NA	NA	NA
14_100042519_C/T	Egfr_92	0.111111	14	100042519	C	T	+	3/28	Egfr	NM_031507	Silent	427	276	92	A	gcC/gcT	IMPACT=LOW;STRAND=1;SOURCE=Rn6.ens.refseq.MODIFIED.gtf.gz;EXON=3/28	A	A	92	1	TOLERATED	NA	NA	NA	NA	NA	NA	NA	NA	NA	NA	NA
14_100041819_G/A	Egfr_70	0.111111	14	100041819	G	A	+	2/28	Egfr	NM_031507	Missense_Mutation	359	208	70	V/M	Gtg/Atg	IMPACT=MODERATE;STRAND=1;SOURCE=Rn6.ens.refseq.MODIFIED.gtf.gz;EXON=2/28	V	M	70	0.09	TOLERATED	NA	NA	NA	NA	NA	NA	NA	NA	NA	NA	NA
14_100042518_C/T	Egfr_92	0.111111	14	100042518	C	T	+	3/28	Egfr	NM_031507	Missense_Mutation	426	275	92	A/V	gCc/gTc	IMPACT=MODERATE;STRAND=1;SOURCE=Rn6.ens.refseq.MODIFIED.gtf.gz;EXON=3/28	A	V	92	0.03	DELETERIOUS	NA	NA	NA	NA	NA	NA	NA	NA	NA	NA	NA
14_100042561_C/T	Egfr_106	0.111111	14	100042561	C	T	+	3/28	Egfr	NM_031507	Silent	469	318	106	I	atC/atT	IMPACT=LOW;STRAND=1;SOURCE=Rn6.ens.refseq.MODIFIED.gtf.gz;EXON=3/28	I	I	106	0.98	TOLERATED	Egfr	Egfr.p.I106	p.I106F	upper_aerodigestive_tract	carcinoma	COSM4600429	Substitution-Missense	PATHOGENIC	p.I/%/D	p.I/F	FALSE
14_100042527_C/T	Egfr_95	0.111111	14	100042527	C	T	+	3/28	Egfr	NM_031507	Missense_Mutation	435	284	95	T/I	aCc/aTc	IMPACT=MODERATE;STRAND=1;SOURCE=Rn6.ens.refseq.MODIFIED.gtf.gz;EXON=3/28	T	I	95	0.14	TOLERATED	NA	NA	NA	NA	NA	NA	NA	NA	NA	NA	NA
14_100042541_C/T	Egfr_100	0.111111	14	100042541	C	T	+	3/28	Egfr	NM_031507	Missense_Mutation	449	298	100	P/S	Cct/Tct	IMPACT=MODERATE;STRAND=1;SOURCE=Rn6.ens.refseq.MODIFIED.gtf.gz;EXON=3/28	P	S	100	0	DELETERIOUS	Egfr	Egfr.p.P100	p.P100S,p.P100L,p.P100H	skin,NS,large_intestine	malignant_melanoma,carcinoma	COSM4892884,COSM9809368,COSM6047686	Substitution-Missense	PATHOGENIC	p.P/S	p.P/S,p.P/L,p.P/H	TRUE,FALSE
14_100042575_C/T	Egfr_111	0.111111	14	100042575	C	T	+	3/28	Egfr	NM_031507	Missense_Mutation	483	332	111	A/V	gCt/gTt	IMPACT=MODERATE;STRAND=1;SOURCE=Rn6.ens.refseq.MODIFIED.gtf.gz;EXON=3/28	A	V	111	0.11	TOLERATED	Egfr	Egfr.p.M111	p.M111T	soft_tissue	gastrointestinal_stromal_tumour	COSM6915314	Substitution-Missense	PATHOGENIC	p.A/V	p.M/T	FALSE
14_100046223_C/T	Egfr_177	0.111111	14	100046223	C	T	+	4/28	Egfr	NM_031507	Missense_Mutation	681	530	177	S/L	tCa/tTa	IMPACT=MODERATE;STRAND=1;SOURCE=Rn6.ens.refseq.MODIFIED.gtf.gz;EXON=4/28	S	L	177	0.24	TOLERATED	Egfr	Egfr.p.S177	p.S177=,p.S177L,p.S177P	meninges,large_intestine,endometrium,pancreas	meningioma,carcinoma	COSM9267298,COSM6950555,COSM9037443	Substitution-coding-silent,Substitution-Missense	NEUTRAL	p.S/L	p.S/=,p.S/L,p.S/P	FALSE,TRUE
14_100050704_C/T	Egfr_188	0.111111	14	100050704	C	T	+	5/28	Egfr	NM_031507	Missense_Mutation	714	563	188	P/L	cCg/cTg	IMPACT=MODERATE;STRAND=1;SOURCE=Rn6.ens.refseq.MODIFIED.gtf.gz;EXON=5/28	P	L	188	0.08	TOLERATED	NA	NA	NA	NA	NA	NA	NA	NA	NA	NA	NA
14_100054385_C/T	Egfr_302	0.111111	14	100054385	C	T	+	8/28	Egfr	NM_031507	Missense_Mutation	1056	905	302	T/I	aCa/aTa	IMPACT=MODERATE;STRAND=1;SOURCE=Rn6.ens.refseq.MODIFIED.gtf.gz;EXON=8/28	T	I	302	0.17	TOLERATED	Egfr	Egfr.p.T302	p.T302H	lung	carcinoma	COSM6985979	Substitution-Missense	na	p.T/I	p.T/H	FALSE
14_100055039_C/T	Egfr_349	0.111111	14	100055039	C	T	+	9/28	Egfr	NM_031507	Silent	1198	1047	349	L	ctC/ctT	IMPACT=LOW;STRAND=1;SOURCE=Rn6.ens.refseq.MODIFIED.gtf.gz;EXON=9/28	L	L	349	0.38	TOLERATED	NA	NA	NA	NA	NA	NA	NA	NA	NA	NA	NA
14_100054397_C/T	Egfr_306	0.111111	14	100054397	C	T	+	8/28	Egfr	NM_031507	Missense_Mutation	1068	917	306	S/L	tCg/tTg	IMPACT=MODERATE;STRAND=1;SOURCE=Rn6.ens.refseq.MODIFIED.gtf.gz;EXON=8/28	S	L	306	0.45	TOLERATED	Egfr	Egfr.p.S306	p.S306L,p.S306=	lung,NS,ovary,skin	carcinoma,malignant_melanoma	COSM3266565,COSM4164404	Substitution-Missense,Substitution-coding-silent	PATHOGENIC,NEUTRAL	p.S/L	p.S/L,p.S/=	TRUE,FALSE
14_100054480_C/T	Egfr_334	0.111111	14	100054480	C	T	+	8/28	Egfr	NM_031507	Missense_Mutation	1151	1000	334	R/C	Cgc/Tgc	IMPACT=MODERATE;STRAND=1;SOURCE=Rn6.ens.refseq.MODIFIED.gtf.gz;EXON=8/28	R	C	334	0.04	DELETERIOUS	Egfr	Egfr.p.R334	p.R334=,p.R334C,p.R334P	breast,central_nervous_system,liver	carcinoma,glioma,other	COSM453245,COSM2156010,COSM5823994	Substitution-coding-silent,Substitution-Missense	PATHOGENIC	p.R/C	p.R/=,p.R/C,p.R/P	FALSE,TRUE
14_100058318_C/T	Egfr_438	0.111111	14	100058318	C	T	+	12/28	Egfr	NM_031507	Silent	1463	1312	438	L	Ctg/Ttg	IMPACT=LOW;STRAND=1;SOURCE=Rn6.ens.refseq.MODIFIED.gtf.gz;EXON=12/28	L	L	438	1	TOLERATED	NA	NA	NA	NA	NA	NA	NA	NA	NA	NA	NA
14_100058332_C/T	Egfr_442	0.111111	14	100058332	C	T	+	12/28	Egfr	NM_031507	Silent	1477	1326	442	G	ggC/ggT	IMPACT=LOW;STRAND=1;SOURCE=Rn6.ens.refseq.MODIFIED.gtf.gz;EXON=12/28	G	G	442	0.68	TOLERATED	Egfr	Egfr.p.S442	p.S442I,p.S442R	lung,large_intestine	carcinoma	COSM6471954,COSM9413133	Substitution-Missense	NEUTRAL	p.G/%/D	p.S/I,p.S/R	FALSE
14_100058335_G/C	Egfr_443	0.111111	14	100058335	G	C	+	12/28	Egfr	NM_031507	Silent	1480	1329	443	L	ctG/ctC	IMPACT=LOW;STRAND=1;SOURCE=Rn6.ens.refseq.MODIFIED.gtf.gz;EXON=12/28	L	L	443	1	TOLERATED	NA	NA	NA	NA	NA	NA	NA	NA	NA	NA	NA
14_100055100_C/T	Egfr_370	0.111111	14	100055100	C	T	+	9/28	Egfr	NM_031507	Missense_Mutation	1259	1108	370	H/Y	Cac/Tac	IMPACT=MODERATE;STRAND=1;SOURCE=Rn6.ens.refseq.MODIFIED.gtf.gz;EXON=9/28	H	Y	370	0.75	TOLERATED	Egfr	Egfr.p.H370	p.H370N	skin	malignant_melanoma	COSM8151148	Substitution-Missense	NEUTRAL	p.H/Y	p.H/N	FALSE
14_100058348_C/T	Egfr_448	0.111111	14	100058348	C	T	+	12/28	Egfr	NM_031507	Silent	1493	1342	448	L	Ctg/Ttg	IMPACT=LOW;STRAND=1;SOURCE=Rn6.ens.refseq.MODIFIED.gtf.gz;EXON=12/28	L	L	448	1	TOLERATED	NA	NA	NA	NA	NA	NA	NA	NA	NA	NA	NA
14_100058316_C/T	Egfr_437	0.111111	14	100058316	C	T	+	12/28	Egfr	NM_031507	Missense_Mutation	1461	1310	437	S/F	tCt/tTt	IMPACT=MODERATE;STRAND=1;SOURCE=Rn6.ens.refseq.MODIFIED.gtf.gz;EXON=12/28	S	F	437	0.13	TOLERATED	Egfr	Egfr.p.S437	p.S437Y	large_intestine,endometrium	carcinoma	COSM1090871	Substitution-Missense	PATHOGENIC	p.S/F	p.S/Y	FALSE
14_100062040_C/T	Egfr_511	0.111111	14	100062040	C	T	+	13/28	Egfr	NM_031507	Silent	1684	1533	511	S	tcC/tcT	IMPACT=LOW;STRAND=1;SOURCE=Rn6.ens.refseq.MODIFIED.gtf.gz;EXON=13/28	S	S	511	1	TOLERATED	Egfr	Egfr.p.S511	p.S511Y	urinary_tract	carcinoma	COSM6923248	Substitution-Missense	PATHOGENIC	p.S/%/D	p.S/Y	FALSE
14_100058343_C/T	Egfr_446	0.111111	14	100058343	C	T	+	12/28	Egfr	NM_031507	Missense_Mutation	1488	1337	446	T/I	aCa/aTa	IMPACT=MODERATE;STRAND=1;SOURCE=Rn6.ens.refseq.MODIFIED.gtf.gz;EXON=12/28	T	I	446	0.2	TOLERATED	Egfr	Egfr.p.T446	p.T446I,p.T446K	large_intestine,skin,lung	carcinoma	COSM6191456,COSM5683869	Substitution-Missense	NEUTRAL	p.T/I	p.T/I,p.T/K	TRUE,FALSE
14_100058357_C/T	Egfr_451	0.222222	14	100058357	C	T	+	12/28	Egfr	NM_031507	Missense_Mutation	1502	1351	451	R/C	Cgt/Tgt	IMPACT=MODERATE;STRAND=1;SOURCE=Rn6.ens.refseq.MODIFIED.gtf.gz;EXON=12/28	R	C	451	0.05	TOLERATED	Egfr	Egfr.p.R451	p.R451C,p.R451H,p.R451F	large_intestine,liver,skin,lung,thyroid	carcinoma,other,malignant_melanoma	COSM3266583,COSM6287773,COSM48912	Substitution-Missense	PATHOGENIC,na	p.R/C	p.R/C,p.R/H,p.R/F	TRUE,FALSE
14_100062073_C/T	Egfr_522	0.111111	14	100062073	C	T	+	13/28	Egfr	NM_031507	Silent	1717	1566	522	D	gaC/gaT	IMPACT=LOW;STRAND=1;SOURCE=Rn6.ens.refseq.MODIFIED.gtf.gz;EXON=13/28	D	D	522	0.69	TOLERATED	NA	NA	NA	NA	NA	NA	NA	NA	NA	NA	NA
14_100062065_C/T	Egfr_520	0.111111	14	100062065	C	T	+	13/28	Egfr	NM_031507	Missense_Mutation	1709	1558	520	P/S	Ccc/Tcc	IMPACT=MODERATE;STRAND=1;SOURCE=Rn6.ens.refseq.MODIFIED.gtf.gz;EXON=13/28	P	S	520	0.14	TOLERATED	Egfr	Egfr.p.P520	p.P520S	skin	malignant_melanoma	COSM5608346	Substitution-Missense	PATHOGENIC	p.P/S	p.P/S	TRUE
14_100064694_C/T	Egfr_563	0.111111	14	100064694	C	T	+	14/28	Egfr	NM_031507	Silent	1838	1687	563	L	Ctg/Ttg	IMPACT=LOW;STRAND=1;SOURCE=Rn6.ens.refseq.MODIFIED.gtf.gz;EXON=14/28	L	L	563	0.64	TOLERATED	NA	NA	NA	NA	NA	NA	NA	NA	NA	NA	NA
14_100064711_C/T	Egfr_568	0.111111	14	100064711	C	T	+	14/28	Egfr	NM_031507	Silent	1855	1704	568	N	aaC/aaT	IMPACT=LOW;STRAND=1;SOURCE=Rn6.ens.refseq.MODIFIED.gtf.gz;EXON=14/28	N	N	568	0.53	TOLERATED	NA	NA	NA	NA	NA	NA	NA	NA	NA	NA	NA
14_100062069_C/T	Egfr_521	0.111111	14	100062069	C	T	+	13/28	Egfr	NM_031507	Missense_Mutation	1713	1562	521	T/M	aCg/aTg	IMPACT=MODERATE;STRAND=1;SOURCE=Rn6.ens.refseq.MODIFIED.gtf.gz;EXON=13/28	T	M	521	0.11	TOLERATED	Egfr	Egfr.p.R521	p.R521K,p.R521=	upper_aerodigestive_tract,meninges,central_nervous_system,large_intestine,skin,pleura,autonomic_ganglia,pancreas,lung,thyroid,haematopoietic_and_lymphoid_tissue	carcinoma,meningioma,glioma,malignant_melanoma,mesothelioma,olfactory_neuroblastoma,other,haematopoietic_neoplasm	COSM3721608,COSM5606509	Substitution-Missense,Substitution-coding-silent	NEUTRAL	p.T/M	p.R/K,p.R/=	FALSE
14_100062086_C/T	Egfr_527	0.111111	14	100062086	C	T	+	13/28	Egfr	NM_031507	Nonsense_Mutation	1730	1579	527	Q/*	Cag/Tag	IMPACT=HIGH;STRAND=1;SOURCE=Rn6.ens.refseq.MODIFIED.gtf.gz;EXON=13/28	Q	*	527	NA	NA	Egfr	Egfr.p.R527	p.R527Q,p.R527W	large_intestine,soft_tissue	carcinoma,adenoma,desmoid_tumour-fibromatosis	COSM4680394,COSM9176305	Substitution-Missense	NEUTRAL	p.Q/*	p.R/Q,p.R/W	FALSE
14_100064727_C/T	Egfr_574	0.111111	14	100064727	C	T	+	14/28	Egfr	NM_031507	Missense_Mutation	1871	1720	574	R/W	Cgg/Tgg	IMPACT=MODERATE;STRAND=1;SOURCE=Rn6.ens.refseq.MODIFIED.gtf.gz;EXON=14/28	R	W	574	0.02	DELETERIOUS	Egfr	Egfr.p.R574	p.R574W,p.R574=,p.R574L	large_intestine,adrenal_gland,skin,lung	carcinoma,adrenal_cortical_carcinoma,malignant_melanoma	COSM6652247,COSM3639741,COSM374570	Substitution-Missense,Substitution-coding-silent	PATHOGENIC,na	p.R/W	p.R/W,p.R/=,p.R/L	TRUE,FALSE
14_100066641_C/T	Egfr_578	0.111111	14	100066641	C	T	+	15/28	Egfr	NM_031507	Silent	1885	1734	578	N	aaC/aaT	IMPACT=LOW;STRAND=1;SOURCE=Rn6.ens.refseq.MODIFIED.gtf.gz;EXON=15/28	N	N	578	0.53	TOLERATED	Egfr	Egfr.p.N578	p.N578H,p.N578Y	large_intestine	carcinoma	COSM6953729,COSM6191457	Substitution-Missense	PATHOGENIC	p.N/%/D	p.N/H,p.N/Y	FALSE
14_100064728_G/T	Egfr_574	0.111111	14	100064728	G	T	+	14/28	Egfr	NM_031507	Missense_Mutation	1872	1721	574	R/L	cGg/cTg	IMPACT=MODERATE;STRAND=1;SOURCE=Rn6.ens.refseq.MODIFIED.gtf.gz;EXON=14/28	R	L	574	0.31	TOLERATED	Egfr	Egfr.p.R574	p.R574W,p.R574=,p.R574L	large_intestine,adrenal_gland,skin,lung	carcinoma,adrenal_cortical_carcinoma,malignant_melanoma	COSM6652247,COSM3639741,COSM374570	Substitution-Missense,Substitution-coding-silent	PATHOGENIC,na	p.R/L	p.R/W,p.R/=,p.R/L	FALSE,TRUE
14_100066677_C/T	Egfr_590	0.111111	14	100066677	C	T	+	15/28	Egfr	NM_031507	Silent	1921	1770	590	H	caC/caT	IMPACT=LOW;STRAND=1;SOURCE=Rn6.ens.refseq.MODIFIED.gtf.gz;EXON=15/28	H	H	590	0.58	TOLERATED	Egfr	Egfr.p.H590	p.H590Q	central_nervous_system	glioma	COSM6923107	Substitution-Missense	PATHOGENIC	p.H/%/D	p.H/Q	FALSE
14_100066633_C/T	Egfr_576	0.222222	14	100066633	C	T	+	15/28	Egfr	NM_031507	Missense_Mutation	1877	1726	576	P/S	Cca/Tca	IMPACT=MODERATE;STRAND=1;SOURCE=Rn6.ens.refseq.MODIFIED.gtf.gz;EXON=15/28	P	S	576	0.32	TOLERATED	NA	NA	NA	NA	NA	NA	NA	NA	NA	NA	NA
14_100066657_C/T	Egfr_584	0.111111	14	100066657	C	T	+	15/28	Egfr	NM_031507	Missense_Mutation	1901	1750	584	H/Y	Cac/Tac	IMPACT=MODERATE;STRAND=1;SOURCE=Rn6.ens.refseq.MODIFIED.gtf.gz;EXON=15/28	H	Y	584	0.05	TOLERATED	NA	NA	NA	NA	NA	NA	NA	NA	NA	NA	NA
14_100072985_C/T	Egfr_644	0.111111	14	100072985	C	T	+	17/28	Egfr	NM_031507	Silent	2083	1932	644	I	atC/atT	IMPACT=LOW;STRAND=1;SOURCE=Rn6.ens.refseq.MODIFIED.gtf.gz;EXON=17/28	I	I	644	0.53	TOLERATED	NA	NA	NA	NA	NA	NA	NA	NA	NA	NA	NA
14_100066752_C/G	Egfr_615	0.111111	14	100066752	C	G	+	15/28	Egfr	NM_031507	Missense_Mutation	1996	1845	615	N/K	aaC/aaG	IMPACT=MODERATE;STRAND=1;SOURCE=Rn6.ens.refseq.MODIFIED.gtf.gz;EXON=15/28	N	K	615	0.33	TOLERATED	NA	NA	NA	NA	NA	NA	NA	NA	NA	NA	NA
14_100072977_C/T	Egfr_642	0.111111	14	100072977	C	T	+	17/28	Egfr	NM_031507	Missense_Mutation	2075	1924	642	P/S	Cca/Tca	IMPACT=MODERATE;STRAND=1;SOURCE=Rn6.ens.refseq.MODIFIED.gtf.gz;EXON=17/28	P	S	642	0.87	TOLERATED	NA	NA	NA	NA	NA	NA	NA	NA	NA	NA	NA
14_100073078_C/T	Egfr_675	0.111111	14	100073078	C	T	+	17/28	Egfr	NM_031507	Silent	2176	2025	675	V	gtC/gtT	IMPACT=LOW;STRAND=1;SOURCE=Rn6.ens.refseq.MODIFIED.gtf.gz;EXON=17/28	V	V	675	0.67	TOLERATED	NA	NA	NA	NA	NA	NA	NA	NA	NA	NA	NA
14_100072990_C/T	Egfr_646	0.111111	14	100072990	C	T	+	17/28	Egfr	NM_031507	Missense_Mutation	2088	1937	646	S/F	tCc/tTc	IMPACT=MODERATE;STRAND=1;SOURCE=Rn6.ens.refseq.MODIFIED.gtf.gz;EXON=17/28	S	F	646	0.3	TOLERATED	Egfr	Egfr.p.S645	p.S645=	NS	malignant_melanoma	COSM5530404	Substitution-coding-silent	NEUTRAL	p.S/F	p.S/=	FALSE
14_100074307_G/A	Egfr_715	0.111111	14	100074307	G	A	+	18/28	Egfr	NM_031507	Silent	2296	2145	715	K	aaG/aaA	IMPACT=LOW;STRAND=1;SOURCE=Rn6.ens.refseq.MODIFIED.gtf.gz;EXON=18/28	K	K	715	1	TOLERATED	NA	NA	NA	NA	NA	NA	NA	NA	NA	NA	NA
14_100073019_C/T	Egfr_656	0.111111	14	100073019	C	T	+	17/28	Egfr	NM_031507	Missense_Mutation	2117	1966	656	L/F	Ctc/Ttc	IMPACT=MODERATE;STRAND=1;SOURCE=Rn6.ens.refseq.MODIFIED.gtf.gz;EXON=17/28	L	F	656	0.23	TOLERATED	NA	NA	NA	NA	NA	NA	NA	NA	NA	NA	NA
14_100093077_C/T	Egfr_913	0.111111	14	100093077	C	T	+	23/28	Egfr	NM_031507	Silent	2890	2739	913	S	tcC/tcT	IMPACT=LOW;STRAND=1;SOURCE=Rn6.ens.refseq.MODIFIED.gtf.gz;EXON=23/28	S	S	913	0.61	TOLERATED	NA	NA	NA	NA	NA	NA	NA	NA	NA	NA	NA
14_100095192_C/T	Egfr_969	0.111111	14	100095192	C	T	+	24/28	Egfr	NM_031507	Silent	3058	2907	969	F	ttC/ttT	IMPACT=LOW;STRAND=1;SOURCE=Rn6.ens.refseq.MODIFIED.gtf.gz;EXON=24/28	F	F	969	1	TOLERATED	NA	NA	NA	NA	NA	NA	NA	NA	NA	NA	NA
14_100073079_C/T	Egfr_676	0.111111	14	100073079	C	T	+	17/28	Egfr	NM_031507	Nonsense_Mutation	2177	2026	676	R/*	Cga/Tga	IMPACT=HIGH;STRAND=1;SOURCE=Rn6.ens.refseq.MODIFIED.gtf.gz;EXON=17/28	R	*	676	NA	NA	NA	NA	NA	NA	NA	NA	NA	NA	NA	NA	NA
14_100076103_G/A	Egfr_762	0.111111	14	100076103	G	A	+	19/28	Egfr	NM_031507	Missense_Mutation	2435	2284	762	D/N	Gat/Aat	IMPACT=MODERATE;STRAND=1;SOURCE=Rn6.ens.refseq.MODIFIED.gtf.gz;EXON=19/28	D	N	762	0.39	TOLERATED	NA	NA	NA	NA	NA	NA	NA	NA	NA	NA	NA
14_100095223_C/T	Egfr_980	0.111111	14	100095223	C	T	+	24/28	Egfr	NM_031507	Missense_Mutation	3089	2938	980	L/F	Ctt/Ttt	IMPACT=MODERATE;STRAND=1;SOURCE=Rn6.ens.refseq.MODIFIED.gtf.gz;EXON=24/28	L	F	980	0.12	TOLERATED	NA	NA	NA	NA	NA	NA	NA	NA	NA	NA	NA
14_100096003_C/A	Egfr_1018	0.111111	14	100096003	C	A	+	25/28	Egfr	NM_031507	Silent	3205	3054	1018	L	ctC/ctA	IMPACT=LOW;STRAND=1;SOURCE=Rn6.ens.refseq.MODIFIED.gtf.gz;EXON=25/28	L	L	1018	1	TOLERATED	NA	NA	NA	NA	NA	NA	NA	NA	NA	NA	NA
14_100095232_C/T	Egfr_983	0.111111	14	100095232	C	T	+	24/28	Egfr	NM_031507	Nonsense_Mutation	3098	2947	983	Q/*	Cag/Tag	IMPACT=HIGH;STRAND=1;SOURCE=Rn6.ens.refseq.MODIFIED.gtf.gz;EXON=24/28	Q	*	983	NA	NA	NA	NA	NA	NA	NA	NA	NA	NA	NA	NA	NA
14_100096002_T/G	Egfr_1018	0.111111	14	100096002	T	G	+	25/28	Egfr	NM_031507	Missense_Mutation	3204	3053	1018	L/R	cTc/cGc	IMPACT=MODERATE;STRAND=1;SOURCE=Rn6.ens.refseq.MODIFIED.gtf.gz;EXON=25/28	L	R	1018	0.02	DELETERIOUS	NA	NA	NA	NA	NA	NA	NA	NA	NA	NA	NA
14_100098107_C/T	Egfr_1106	0.111111	14	100098107	C	T	+	28/28	Egfr	NM_031507	Silent	3469	3318	1106	N	aaC/aaT	IMPACT=LOW;STRAND=1;SOURCE=Rn6.ens.refseq.MODIFIED.gtf.gz;EXON=28/28	N	N	1106	1	TOLERATED	NA	NA	NA	NA	NA	NA	NA	NA	NA	NA	NA
14_100098079_C/T	Egfr_1097	0.111111	14	100098079	C	T	+	28/28	Egfr	NM_031507	Missense_Mutation	3441	3290	1097	P/L	cCc/cTc	IMPACT=MODERATE;STRAND=1;SOURCE=Rn6.ens.refseq.MODIFIED.gtf.gz;EXON=28/28	P	L	1097	0.2	TOLERATED	NA	NA	NA	NA	NA	NA	NA	NA	NA	NA	NA
14_100098097_C/T	Egfr_1103	0.111111	14	100098097	C	T	+	28/28	Egfr	NM_031507	Missense_Mutation	3459	3308	1103	S/F	tCt/tTt	IMPACT=MODERATE;STRAND=1;SOURCE=Rn6.ens.refseq.MODIFIED.gtf.gz;EXON=28/28	S	F	1103	0.07	TOLERATED	NA	NA	NA	NA	NA	NA	NA	NA	NA	NA	NA
14_100098142_C/T	Egfr_1118	0.111111	14	100098142	C	T	+	28/28	Egfr	NM_031507	Missense_Mutation	3504	3353	1118	P/L	cCt/cTt	IMPACT=MODERATE;STRAND=1;SOURCE=Rn6.ens.refseq.MODIFIED.gtf.gz;EXON=28/28	P	L	1118	0.03	DELETERIOUS	NA	NA	NA	NA	NA	NA	NA	NA	NA	NA	NA
14_35531040_G/T	Pdgfra_-	0	14	35531040	G	T	+	23/23	Pdgfra	NM_012802	3'UTR	3401	-	-	-	-	IMPACT=MODIFIER;STRAND=-1;SOURCE=Rn6.ens.refseq.MODIFIED.gtf.gz;EXON=23/23	NA	NA	NA	NA	NA	NA	NA	NA	NA	NA	NA	NA	NA	NA	NA	NA
14_35531082_C/T	Pdgfra_1076	0.111111	14	35531082	C	T	+	23/23	Pdgfra	NM_012802	Missense_Mutation	3359	3226	1076	G/S	Ggc/Agc	IMPACT=MODERATE;STRAND=-1;SOURCE=Rn6.ens.refseq.MODIFIED.gtf.gz;EXON=23/23	G	S	1076	0.65	TOLERATED	NA	NA	NA	NA	NA	NA	NA	NA	NA	NA	NA
14_35531092_C/T	Pdgfra_1072	0.111111	14	35531092	C	T	+	23/23	Pdgfra	NM_012802	Missense_Mutation	3349	3216	1072	M/I	atG/atA	IMPACT=MODERATE;STRAND=-1;SOURCE=Rn6.ens.refseq.MODIFIED.gtf.gz;EXON=23/23	M	I	1072	0.23	TOLERATED	NA	NA	NA	NA	NA	NA	NA	NA	NA	NA	NA
14_35531116_C/T	Pdgfra_1064	0.222222	14	35531116	C	T	+	23/23	Pdgfra	NM_012802	Silent	3325	3192	1064	E	gaG/gaA	IMPACT=LOW;STRAND=-1;SOURCE=Rn6.ens.refseq.MODIFIED.gtf.gz;EXON=23/23	E	E	1064	1	TOLERATED	NA	NA	NA	NA	NA	NA	NA	NA	NA	NA	NA
14_35531118_C/T	Pdgfra_1064	0.222222	14	35531118	C	T	+	23/23	Pdgfra	NM_012802	Missense_Mutation	3323	3190	1064	E/K	Gag/Aag	IMPACT=MODERATE;STRAND=-1;SOURCE=Rn6.ens.refseq.MODIFIED.gtf.gz;EXON=23/23	E	K	1064	0.27	TOLERATED	NA	NA	NA	NA	NA	NA	NA	NA	NA	NA	NA
14_35533969_C/T	Pdgfra_1006	0.222222	14	35533969	C	T	+	22/23	Pdgfra	NM_012802	Silent	3151	3018	1006	L	ctG/ctA	IMPACT=LOW;STRAND=-1;SOURCE=Rn6.ens.refseq.MODIFIED.gtf.gz;EXON=22/23	L	L	1006	1	TOLERATED	NA	NA	NA	NA	NA	NA	NA	NA	NA	NA	NA
14_35537908_C/T	Pdgfra_949	0.111111	14	35537908	C	T	+	21/23	Pdgfra	NM_012802	Missense_Mutation	2978	2845	949	V/M	Gtg/Atg	IMPACT=MODERATE;STRAND=-1;SOURCE=Rn6.ens.refseq.MODIFIED.gtf.gz;EXON=21/23	V	M	949	0.05	TOLERATED	NA	NA	NA	NA	NA	NA	NA	NA	NA	NA	NA
14_35537950_C/T	Pdgfra_935	0.111111	14	35537950	C	T	+	21/23	Pdgfra	NM_012802	Missense_Mutation	2936	2803	935	E/K	Gaa/Aaa	IMPACT=MODERATE;STRAND=-1;SOURCE=Rn6.ens.refseq.MODIFIED.gtf.gz;EXON=21/23	E	K	935	0.35	TOLERATED	NA	NA	NA	NA	NA	NA	NA	NA	NA	NA	NA
14_35538120_C/T	Pdgfra_913	0.111111	14	35538120	C	T	+	20/23	Pdgfra	NM_012802	Silent	2872	2739	913	R	agG/agA	IMPACT=LOW;STRAND=-1;SOURCE=Rn6.ens.refseq.MODIFIED.gtf.gz;EXON=20/23	R	R	913	1	TOLERATED	NA	NA	NA	NA	NA	NA	NA	NA	NA	NA	NA
14_35538162_C/T	Pdgfra_899	0.111111	14	35538162	C	T	+	20/23	Pdgfra	NM_012802	Missense_Mutation	2830	2697	899	M/I	atG/atA	IMPACT=MODERATE;STRAND=-1;SOURCE=Rn6.ens.refseq.MODIFIED.gtf.gz;EXON=20/23	M	I	899	0.24	TOLERATED	NA	NA	NA	NA	NA	NA	NA	NA	NA	NA	NA
14_35541721_C/T	Pdgfra_843	0.111111	14	35541721	C	T	+	18/23	Pdgfra	NM_012802	Missense_Mutation	2662	2529	843	M/I	atG/atA	IMPACT=MODERATE;STRAND=-1;SOURCE=Rn6.ens.refseq.MODIFIED.gtf.gz;EXON=18/23	M	I	843	0.45	TOLERATED	NA	NA	NA	NA	NA	NA	NA	NA	NA	NA	NA
14_35541729_C/T	Pdgfra_841	0.111111	14	35541729	C	T	+	18/23	Pdgfra	NM_012802	Missense_Mutation	2654	2521	841	D/N	Gac/Aac	IMPACT=MODERATE;STRAND=-1;SOURCE=Rn6.ens.refseq.MODIFIED.gtf.gz;EXON=18/23	D	N	841	0	DELETERIOUS	NA	NA	NA	NA	NA	NA	NA	NA	NA	NA	NA
14_35541741_C/T	Pdgfra_837	0.111111	14	35541741	C	T	+	18/23	Pdgfra	NM_012802	Missense_Mutation	2642	2509	837	G/R	Ggg/Agg	IMPACT=MODERATE;STRAND=-1;SOURCE=Rn6.ens.refseq.MODIFIED.gtf.gz;EXON=18/23	G	R	837	0	DELETERIOUS	NA	NA	NA	NA	NA	NA	NA	NA	NA	NA	NA
14_35541792_C/T	Pdgfra_820	0.111111	14	35541792	C	T	+	18/23	Pdgfra	NM_012802	Missense_Mutation	2591	2458	820	A/T	Gcc/Acc	IMPACT=MODERATE;STRAND=-1;SOURCE=Rn6.ens.refseq.MODIFIED.gtf.gz;EXON=18/23	A	T	820	0	DELETERIOUS	NA	NA	NA	NA	NA	NA	NA	NA	NA	NA	NA
14_35545982_C/T	Pdgfra_679	0.111111	14	35545982	C	T	+	15/23	Pdgfra	NM_012802	Silent	2170	2037	679	G	ggG/ggA	IMPACT=LOW;STRAND=-1;SOURCE=Rn6.ens.refseq.MODIFIED.gtf.gz;EXON=15/23	G	G	679	1	TOLERATED	NA	NA	NA	NA	NA	NA	NA	NA	NA	NA	NA
14_35546002_T/C	Pdgfra_673	0.222222	14	35546002	T	C	+	15/23	Pdgfra	NM_012802	Missense_Mutation	2150	2017	673	T/A	Aca/Gca	IMPACT=MODERATE;STRAND=-1;SOURCE=Rn6.ens.refseq.MODIFIED.gtf.gz;EXON=15/23	T	A	673	0.37	TOLERATED	NA	NA	NA	NA	NA	NA	NA	NA	NA	NA	NA
14_35546002_T/G	Pdgfra_673	0.222222	14	35546002	T	G	+	15/23	Pdgfra	NM_012802	Missense_Mutation	2150	2017	673	T/P	Aca/Cca	IMPACT=MODERATE;STRAND=-1;SOURCE=Rn6.ens.refseq.MODIFIED.gtf.gz;EXON=15/23	T	P	673	0.1	TOLERATED	NA	NA	NA	NA	NA	NA	NA	NA	NA	NA	NA
14_35547133_C/T	Pdgfra_620	0.111111	14	35547133	C	T	+	13/23	Pdgfra	NM_012802	Missense_Mutation	1991	1858	620	V/I	Gta/Ata	IMPACT=MODERATE;STRAND=-1;SOURCE=Rn6.ens.refseq.MODIFIED.gtf.gz;EXON=13/23	V	I	620	0.43	TOLERATED	NA	NA	NA	NA	NA	NA	NA	NA	NA	NA	NA
14_35547153_C/T	Pdgfra_613	0.111111	14	35547153	C	T	+	13/23	Pdgfra	NM_012802	Missense_Mutation	1971	1838	613	G/E	gGa/gAa	IMPACT=MODERATE;STRAND=-1;SOURCE=Rn6.ens.refseq.MODIFIED.gtf.gz;EXON=13/23	G	E	613	0	DELETERIOUS	NA	NA	NA	NA	NA	NA	NA	NA	NA	NA	NA
14_35547160_C/T	Pdgfra_611	0.111111	14	35547160	C	T	+	13/23	Pdgfra	NM_012802	Missense_Mutation	1964	1831	611	A/T	Gct/Act	IMPACT=MODERATE;STRAND=-1;SOURCE=Rn6.ens.refseq.MODIFIED.gtf.gz;EXON=13/23	A	T	611	0	DELETERIOUS	NA	NA	NA	NA	NA	NA	NA	NA	NA	NA	NA
14_35547173_C/T	Pdgfra_606	0.111111	14	35547173	C	T	+	13/23	Pdgfra	NM_012802	Silent	1951	1818	606	V	gtG/gtA	IMPACT=LOW;STRAND=-1;SOURCE=Rn6.ens.refseq.MODIFIED.gtf.gz;EXON=13/23	V	V	606	1	TOLERATED	NA	NA	NA	NA	NA	NA	NA	NA	NA	NA	NA
14_35547200_G/C	Pdgfra_597	0.111111	14	35547200	G	C	+	13/23	Pdgfra	NM_012802	Missense_Mutation	1924	1791	597	I/M	atC/atG	IMPACT=MODERATE;STRAND=-1;SOURCE=Rn6.ens.refseq.MODIFIED.gtf.gz;EXON=13/23	I	M	597	0.09	TOLERATED	NA	NA	NA	NA	NA	NA	NA	NA	NA	NA	NA
14_35549256_C/T	Pdgfra_591	0.111111	14	35549256	C	T	+	12/23	Pdgfra	NM_012802	Missense_Mutation	1904	1771	591	G/R	Gga/Aga	IMPACT=MODERATE;STRAND=-1;SOURCE=Rn6.ens.refseq.MODIFIED.gtf.gz;EXON=12/23	G	R	591	0.82	TOLERATED	NA	NA	NA	NA	NA	NA	NA	NA	NA	NA	NA
14_35549263_C/T	Pdgfra_588	0.111111	14	35549263	C	T	+	12/23	Pdgfra	NM_012802	Silent	1897	1764	588	P	ccG/ccA	IMPACT=LOW;STRAND=-1;SOURCE=Rn6.ens.refseq.MODIFIED.gtf.gz;EXON=12/23	P	P	588	1	TOLERATED	NA	NA	NA	NA	NA	NA	NA	NA	NA	NA	NA
14_35549317_C/T	Pdgfra_570	0.111111	14	35549317	C	T	+	12/23	Pdgfra	NM_012802	Silent	1843	1710	570	E	gaG/gaA	IMPACT=LOW;STRAND=-1;SOURCE=Rn6.ens.refseq.MODIFIED.gtf.gz;EXON=12/23	E	E	570	1	TOLERATED	NA	NA	NA	NA	NA	NA	NA	NA	NA	NA	NA
14_35549350_C/T	Pdgfra_559	0.111111	14	35549350	C	T	+	12/23	Pdgfra	NM_012802	Silent	1810	1677	559	R	agG/agA	IMPACT=LOW;STRAND=-1;SOURCE=Rn6.ens.refseq.MODIFIED.gtf.gz;EXON=12/23	R	R	559	1	TOLERATED	NA	NA	NA	NA	NA	NA	NA	NA	NA	NA	NA
14_35550340_C/T	Pdgfra_515	0.111111	14	35550340	C	T	+	10/23	Pdgfra	NM_012802	Silent	1678	1545	515	L	ctG/ctA	IMPACT=LOW;STRAND=-1;SOURCE=Rn6.ens.refseq.MODIFIED.gtf.gz;EXON=10/23	L	L	515	0.98	TOLERATED	NA	NA	NA	NA	NA	NA	NA	NA	NA	NA	NA
14_35550343_C/T	Pdgfra_514	0.111111	14	35550343	C	T	+	10/23	Pdgfra	NM_012802	Silent	1675	1542	514	K	aaG/aaA	IMPACT=LOW;STRAND=-1;SOURCE=Rn6.ens.refseq.MODIFIED.gtf.gz;EXON=10/23	K	K	514	1	TOLERATED	NA	NA	NA	NA	NA	NA	NA	NA	NA	NA	NA
14_35550359_C/T	Pdgfra_509	0.111111	14	35550359	C	T	+	10/23	Pdgfra	NM_012802	Missense_Mutation	1659	1526	509	G/E	gGg/gAg	IMPACT=MODERATE;STRAND=-1;SOURCE=Rn6.ens.refseq.MODIFIED.gtf.gz;EXON=10/23	G	E	509	0.74	TOLERATED	NA	NA	NA	NA	NA	NA	NA	NA	NA	NA	NA
14_35550388_C/T	Pdgfra_499	0.111111	14	35550388	C	T	+	10/23	Pdgfra	NM_012802	Silent	1630	1497	499	R	cgG/cgA	IMPACT=LOW;STRAND=-1;SOURCE=Rn6.ens.refseq.MODIFIED.gtf.gz;EXON=10/23	R	R	499	0.86	TOLERATED	NA	NA	NA	NA	NA	NA	NA	NA	NA	NA	NA
14_35550395_G/T	Pdgfra_497	0.111111	14	35550395	G	T	+	10/23	Pdgfra	NM_012802	Missense_Mutation	1623	1490	497	A/E	gCa/gAa	IMPACT=MODERATE;STRAND=-1;SOURCE=Rn6.ens.refseq.MODIFIED.gtf.gz;EXON=10/23	A	E	497	0.81	TOLERATED	NA	NA	NA	NA	NA	NA	NA	NA	NA	NA	NA
14_35550403_C/T	Pdgfra_494	0.111111	14	35550403	C	T	+	10/23	Pdgfra	NM_012802	Silent	1615	1482	494	E	gaG/gaA	IMPACT=LOW;STRAND=-1;SOURCE=Rn6.ens.refseq.MODIFIED.gtf.gz;EXON=10/23	E	E	494	1	TOLERATED	NA	NA	NA	NA	NA	NA	NA	NA	NA	NA	NA
14_35550412_C/A	Pdgfra_491	0.111111	14	35550412	C	A	+	10/23	Pdgfra	NM_012802	Missense_Mutation	1606	1473	491	K/N	aaG/aaT	IMPACT=MODERATE;STRAND=-1;SOURCE=Rn6.ens.refseq.MODIFIED.gtf.gz;EXON=10/23	K	N	491	0.5	TOLERATED	NA	NA	NA	NA	NA	NA	NA	NA	NA	NA	NA
14_35564404_C/T	Pdgfra_252	0.111111	14	35564404	C	T	+	5/23	Pdgfra	NM_012802	Missense_Mutation	887	754	252	V/M	Gtg/Atg	IMPACT=MODERATE;STRAND=-1;SOURCE=Rn6.ens.refseq.MODIFIED.gtf.gz;EXON=5/23	V	M	252	0.25	TOLERATED	NA	NA	NA	NA	NA	NA	NA	NA	NA	NA	NA
14_35564405_C/T	Pdgfra_251	0.111111	14	35564405	C	T	+	5/23	Pdgfra	NM_012802	Silent	886	753	251	E	gaG/gaA	IMPACT=LOW;STRAND=-1;SOURCE=Rn6.ens.refseq.MODIFIED.gtf.gz;EXON=5/23	E	E	251	0.95	TOLERATED	NA	NA	NA	NA	NA	NA	NA	NA	NA	NA	NA
14_35565345_C/T	Pdgfra_207	0.111111	14	35565345	C	T	+	4/23	Pdgfra	NM_012802	Silent	754	621	207	L	ttG/ttA	IMPACT=LOW;STRAND=-1;SOURCE=Rn6.ens.refseq.MODIFIED.gtf.gz;EXON=4/23	L	L	207	0.95	TOLERATED	Pdgfra	Pdgfra.p.L208	p.L208*	stomach	carcinoma	COSM7346484	Substitution-Nonsense	na	p.L/%/D	p.L/*	FALSE
14_35565386_C/T	Pdgfra_194	0.111111	14	35565386	C	T	+	4/23	Pdgfra	NM_012802	Missense_Mutation	713	580	194	G/R	Ggg/Agg	IMPACT=MODERATE;STRAND=-1;SOURCE=Rn6.ens.refseq.MODIFIED.gtf.gz;EXON=4/23	G	R	194	0.04	DELETERIOUS	Pdgfra	Pdgfra.p.G195	p.G195R,p.G195V	prostate,lung	carcinoma	COSM5554858,COSM6911836	Substitution-Missense	PATHOGENIC	p.G/R	p.G/R,p.G/V	TRUE,FALSE
14_35565401_C/T	Pdgfra_189	0.111111	14	35565401	C	T	+	4/23	Pdgfra	NM_012802	Missense_Mutation	698	565	189	E/K	Gag/Aag	IMPACT=MODERATE;STRAND=-1;SOURCE=Rn6.ens.refseq.MODIFIED.gtf.gz;EXON=4/23	E	K	189	0.55	TOLERATED	Pdgfra	Pdgfra.p.E190	p.E190*	skin	malignant_melanoma	COSM5609787	Substitution-Nonsense	PATHOGENIC	p.E/K	p.E/*	FALSE
14_35565403_C/T	Pdgfra_188	0.111111	14	35565403	C	T	+	4/23	Pdgfra	NM_012802	Missense_Mutation	696	563	188	C/Y	tGt/tAt	IMPACT=MODERATE;STRAND=-1;SOURCE=Rn6.ens.refseq.MODIFIED.gtf.gz;EXON=4/23	C	Y	188	0	DELETERIOUS	Pdgfra	Pdgfra.p.C189	p.C189R	breast	carcinoma	COSM9360486	Substitution-Missense	PATHOGENIC	p.C/Y	p.C/R	FALSE
14_35565440_C/T	Pdgfra_176	0.111111	14	35565440	C	T	+	4/23	Pdgfra	NM_012802	Missense_Mutation	659	526	176	G/S	Ggc/Agc	IMPACT=MODERATE;STRAND=-1;SOURCE=Rn6.ens.refseq.MODIFIED.gtf.gz;EXON=4/23	G	S	176	0	DELETERIOUS	NA	NA	NA	NA	NA	NA	NA	NA	NA	NA	NA
14_35565456_G/A	Pdgfra_170	0.111111	14	35565456	G	A	+	4/23	Pdgfra	NM_012802	Silent	643	510	170	S	tcC/tcT	IMPACT=LOW;STRAND=-1;SOURCE=Rn6.ens.refseq.MODIFIED.gtf.gz;EXON=4/23	S	S	170	0.89	TOLERATED	Pdgfra	Pdgfra.p.S171	p.S171T,p.S171=	endometrium,skin	carcinoma,malignant_melanoma	COSM1056045,COSM3604495	Substitution-Missense,Substitution-coding-silent	na,NEUTRAL	p.S/%/D	p.S/T,p.S/=	FALSE
14_35565463_G/A	Pdgfra_168	0.111111	14	35565463	G	A	+	4/23	Pdgfra	NM_012802	Missense_Mutation	636	503	168	P/L	cCt/cTt	IMPACT=MODERATE;STRAND=-1;SOURCE=Rn6.ens.refseq.MODIFIED.gtf.gz;EXON=4/23	P	L	168	0.78	TOLERATED	NA	NA	NA	NA	NA	NA	NA	NA	NA	NA	NA
14_35565481_T/C	Pdgfra_162	0.111111	14	35565481	T	C	+	4/23	Pdgfra	NM_012802	Missense_Mutation	618	485	162	N/S	aAt/aGt	IMPACT=MODERATE;STRAND=-1;SOURCE=Rn6.ens.refseq.MODIFIED.gtf.gz;EXON=4/23	N	S	162	0.73	TOLERATED	NA	NA	NA	NA	NA	NA	NA	NA	NA	NA	NA
14_35569779_C/T	Pdgfra_114	0.111111	14	35569779	C	T	+	3/23	Pdgfra	NM_012802	Missense_Mutation	474	341	114	R/K	aGg/aAg	IMPACT=MODERATE;STRAND=-1;SOURCE=Rn6.ens.refseq.MODIFIED.gtf.gz;EXON=3/23	R	K	114	1	TOLERATED	NA	NA	NA	NA	NA	NA	NA	NA	NA	NA	NA
14_35569790_C/T	Pdgfra_110	0.111111	14	35569790	C	T	+	3/23	Pdgfra	NM_012802	Silent	463	330	110	E	gaG/gaA	IMPACT=LOW;STRAND=-1;SOURCE=Rn6.ens.refseq.MODIFIED.gtf.gz;EXON=3/23	E	E	110	1	TOLERATED	Pdgfra	Pdgfra.p.E111	p.E111K	skin	malignant_melanoma	COSM1694403	Substitution-Missense	PATHOGENIC	p.E/%/D	p.E/K	FALSE
14_35569794_C/T	Pdgfra_109	0.111111	14	35569794	C	T	+	3/23	Pdgfra	NM_012802	Missense_Mutation	459	326	109	S/N	aGt/aAt	IMPACT=MODERATE;STRAND=-1;SOURCE=Rn6.ens.refseq.MODIFIED.gtf.gz;EXON=3/23	S	N	109	0.46	TOLERATED	NA	NA	NA	NA	NA	NA	NA	NA	NA	NA	NA
14_35569849_C/T	Pdgfra_91	0.111111	14	35569849	C	T	+	3/23	Pdgfra	NM_012802	Missense_Mutation	404	271	91	A/T	Gcg/Acg	IMPACT=MODERATE;STRAND=-1;SOURCE=Rn6.ens.refseq.MODIFIED.gtf.gz;EXON=3/23	A	T	91	0.17	TOLERATED	Pdgfra	Pdgfra.p.A92	p.A92=,p.A92P,p.A92V	prostate,lung,endometrium,stomach,large_intestine	carcinoma	COSM1056041,COSM7383414,COSM6743142	Substitution-coding-silent,Substitution-Missense	NEUTRAL,PATHOGENIC	p.A/T	p.A/=,p.A/P,p.A/V	FALSE
14_35569873_C/T	Pdgfra_83	0.111111	14	35569873	C	T	+	3/23	Pdgfra	NM_012802	Missense_Mutation	380	247	83	V/M	Gtg/Atg	IMPACT=MODERATE;STRAND=-1;SOURCE=Rn6.ens.refseq.MODIFIED.gtf.gz;EXON=3/23	V	M	83	0.06	TOLERATED	Pdgfra	Pdgfra.p.V84	p.V84=	breast	carcinoma	COSM6350163	Substitution-coding-silent	PATHOGENIC	p.V/M	p.V/=	FALSE
14_35569882_A/G	Pdgfra_80	0.111111	14	35569882	A	G	+	3/23	Pdgfra	NM_012802	Missense_Mutation	371	238	80	F/L	Ttt/Ctt	IMPACT=MODERATE;STRAND=-1;SOURCE=Rn6.ens.refseq.MODIFIED.gtf.gz;EXON=3/23	F	L	80	0.14	TOLERATED	NA	NA	NA	NA	NA	NA	NA	NA	NA	NA	NA
14_35569894_T/A	Pdgfra_76	0.111111	14	35569894	T	A	+	3/23	Pdgfra	NM_012802	Missense_Mutation	359	226	76	N/Y	Aac/Tac	IMPACT=MODERATE;STRAND=-1;SOURCE=Rn6.ens.refseq.MODIFIED.gtf.gz;EXON=3/23	N	Y	76	0.1	TOLERATED	Pdgfra	Pdgfra.p.N77	p.N77=	prostate,skin	carcinoma,malignant_melanoma	COSM3604491	Substitution-coding-silent	PATHOGENIC	p.N/Y	p.N/=	FALSE
14_35571324_C/T	Pdgfra_6	0.111111	14	35571324	C	T	+	2/23	Pdgfra	NM_012802	Missense_Mutation	149	16	6	A/T	Gcc/Acc	IMPACT=MODERATE;STRAND=-1;SOURCE=Rn6.ens.refseq.MODIFIED.gtf.gz;EXON=2/23	A	T	6	0.44	TOLERATED	Pdgfra	Pdgfra.p.A7	p.A7T,p.A7=,p.A7V,p.A7E	skin,stomach,large_intestine,lung	malignant_melanoma,carcinoma	COSM4904481,COSM8566350,COSM9113788,COSM94949	Substitution-Missense,Substitution-coding-silent	NEUTRAL	p.A/T	p.A/T,p.A/=,p.A/V,p.A/E	TRUE,FALSE
14_35571337_C/T	Pdgfra_1	0.111111	14	35571337	C	T	+	2/23	Pdgfra	NM_012802	Translation_Start_Site	136	3	1	M/I	atG/atA	IMPACT=HIGH;STRAND=-1;SOURCE=Rn6.ens.refseq.MODIFIED.gtf.gz;EXON=2/23	M	I	1	0	DELETERIOUS_(*WARNING!_Low_confidence)	Pdgfra	Pdgfra.p.M1	p.M1?	skin	malignant_melanoma	COSM5609789	na	PATHOGENIC	p.M/?	p.M/?	TRUE
14_99919607_G/C	Egfr_-	0	14	99919607	G	C	+	1/28	Egfr	NM_031507	5'UTR	123	-	-	-	-	IMPACT=MODIFIER;STRAND=1;SOURCE=Rn6.ens.refseq.MODIFIED.gtf.gz;EXON=1/28	NA	NA	NA	NA	NA	NA	NA	NA	NA	NA	NA	NA	NA	NA	NA	NA
14_99919608_A/G	Egfr_-	0	14	99919608	A	G	+	1/28	Egfr	NM_031507	5'UTR	124	-	-	-	-	IMPACT=MODIFIER;STRAND=1;SOURCE=Rn6.ens.refseq.MODIFIED.gtf.gz;EXON=1/28	NA	NA	NA	NA	NA	NA	NA	NA	NA	NA	NA	NA	NA	NA	NA	NA
14_99919609_G/C	Egfr_-	0	14	99919609	G	C	+	1/28	Egfr	NM_031507	5'UTR	125	-	-	-	-	IMPACT=MODIFIER;STRAND=1;SOURCE=Rn6.ens.refseq.MODIFIED.gtf.gz;EXON=1/28	NA	NA	NA	NA	NA	NA	NA	NA	NA	NA	NA	NA	NA	NA	NA	NA
14_99919618_A/C	Egfr_-	0	14	99919618	A	C	+	1/28	Egfr	NM_031507	5'UTR	134	-	-	-	-	IMPACT=MODIFIER;STRAND=1;SOURCE=Rn6.ens.refseq.MODIFIED.gtf.gz;EXON=1/28	NA	NA	NA	NA	NA	NA	NA	NA	NA	NA	NA	NA	NA	NA	NA	NA
14_99919618_A/G	Egfr_-	0	14	99919618	A	G	+	1/28	Egfr	NM_031507	5'UTR	134	-	-	-	-	IMPACT=MODIFIER;STRAND=1;SOURCE=Rn6.ens.refseq.MODIFIED.gtf.gz;EXON=1/28	NA	NA	NA	NA	NA	NA	NA	NA	NA	NA	NA	NA	NA	NA	NA	NA
14_99919618_A/T	Egfr_-	0	14	99919618	A	T	+	1/28	Egfr	NM_031507	5'UTR	134	-	-	-	-	IMPACT=MODIFIER;STRAND=1;SOURCE=Rn6.ens.refseq.MODIFIED.gtf.gz;EXON=1/28	NA	NA	NA	NA	NA	NA	NA	NA	NA	NA	NA	NA	NA	NA	NA	NA
14_99919619_A/C	Egfr_-	0	14	99919619	A	C	+	1/28	Egfr	NM_031507	5'UTR	135	-	-	-	-	IMPACT=MODIFIER;STRAND=1;SOURCE=Rn6.ens.refseq.MODIFIED.gtf.gz;EXON=1/28	NA	NA	NA	NA	NA	NA	NA	NA	NA	NA	NA	NA	NA	NA	NA	NA
14_99919630_G/A	Egfr_-	0	14	99919630	G	A	+	1/28	Egfr	NM_031507	5'UTR	146	-	-	-	-	IMPACT=MODIFIER;STRAND=1;SOURCE=Rn6.ens.refseq.MODIFIED.gtf.gz;EXON=1/28	NA	NA	NA	NA	NA	NA	NA	NA	NA	NA	NA	NA	NA	NA	NA	NA
14_100098162_C/T	Egfr_1125	0.111111	14	100098162	C	T	+	28/28	Egfr	NM_031507	Nonsense_Mutation	3524	3373	1125	Q/*	Caa/Taa	IMPACT=HIGH;STRAND=1;SOURCE=Rn6.ens.refseq.MODIFIED.gtf.gz;EXON=28/28	Q	*	1125	NA	NA	NA	NA	NA	NA	NA	NA	NA	NA	NA	NA	NA
14_100098168_C/T	Egfr_1127	0.111111	14	100098168	C	T	+	28/28	Egfr	NM_031507	Missense_Mutation	3530	3379	1127	P/S	Ccc/Tcc	IMPACT=MODERATE;STRAND=1;SOURCE=Rn6.ens.refseq.MODIFIED.gtf.gz;EXON=28/28	P	S	1127	0.52	TOLERATED	NA	NA	NA	NA	NA	NA	NA	NA	NA	NA	NA
14_99919680_G/A	Egfr_15	0.111111	14	99919680	G	A	+	1/28	Egfr	NM_031507	Silent	196	45	15	L	ctG/ctA	IMPACT=LOW;STRAND=1;SOURCE=Rn6.ens.refseq.MODIFIED.gtf.gz;EXON=1/28	L	L	15	1	TOLERATED	NA	NA	NA	NA	NA	NA	NA	NA	NA	NA	NA
14_99919692_C/T	Egfr_19	0.111111	14	99919692	C	T	+	1/28	Egfr	NM_031507	Silent	208	57	19	C	tgC/tgT	IMPACT=LOW;STRAND=1;SOURCE=Rn6.ens.refseq.MODIFIED.gtf.gz;EXON=1/28	C	C	19	0.12	TOLERATED	NA	NA	NA	NA	NA	NA	NA	NA	NA	NA	NA
15_55083368_C/T	Rb1_886	0.111111	15	55083368	C	T	+	29/29	Rb1	NM_017045	Silent	2657	2658	886	*	taG/taA	IMPACT=LOW;STRAND=-1;SOURCE=Rn6.ens.refseq.MODIFIED.gtf.gz;EXON=29/29	NA	NA	NA	NA	NA	NA	NA	NA	NA	NA	NA	NA	NA	NA	NA	NA
15_55085454_C/T	Rb1_845	0.111111	15	55085454	C	T	+	27/29	Rb1	NM_017045	Silent	2533	2534	845	*	tGa/tAa	IMPACT=LOW;STRAND=-1;SOURCE=Rn6.ens.refseq.MODIFIED.gtf.gz;EXON=27/29	NA	NA	NA	NA	NA	NA	NA	NA	NA	NA	NA	NA	NA	NA	NA	NA
15_55085461_C/T	Rb1_843	0.222222	15	55085461	C	T	+	27/29	Rb1	NM_017045	Missense_Mutation	2526	2527	843	A/T	Gcg/Acg	IMPACT=MODERATE;STRAND=-1;SOURCE=Rn6.ens.refseq.MODIFIED.gtf.gz;EXON=27/29	NA	NA	NA	NA	NA	NA	NA	NA	NA	NA	NA	NA	NA	NA	NA	NA
15_55085532_C/T	Rb1_819	0.111111	15	55085532	C	T	+	27/29	Rb1	NM_017045	Missense_Mutation	2455	2456	819	G/D	gGt/gAt	IMPACT=MODERATE;STRAND=-1;SOURCE=Rn6.ens.refseq.MODIFIED.gtf.gz;EXON=27/29	NA	NA	NA	NA	NA	NA	NA	NA	NA	NA	NA	NA	NA	NA	NA	NA
15_55089586_G/C	Rb1_803	0.111111	15	55089586	G	C	+	26/29	Rb1	NM_017045	Missense_Mutation	2406	2407	803	R/G	Cgg/Ggg	IMPACT=MODERATE;STRAND=-1;SOURCE=Rn6.ens.refseq.MODIFIED.gtf.gz;EXON=26/29	NA	NA	NA	NA	NA	NA	NA	NA	NA	NA	NA	NA	NA	NA	NA	NA
15_55094000_C/T	Rb1_704	0.111111	15	55094000	C	T	+	23/29	Rb1	NM_017045	Missense_Mutation	2109	2110	704	G/R	Gga/Aga	IMPACT=MODERATE;STRAND=-1;SOURCE=Rn6.ens.refseq.MODIFIED.gtf.gz;EXON=23/29	NA	NA	NA	NA	NA	NA	NA	NA	NA	NA	NA	NA	NA	NA	NA	NA
15_55094008_C/T	Rb1_701	0.222222	15	55094008	C	T	+	23/29	Rb1	NM_017045	Missense_Mutation	2101	2102	701	R/H	cGc/cAc	IMPACT=MODERATE;STRAND=-1;SOURCE=Rn6.ens.refseq.MODIFIED.gtf.gz;EXON=23/29	NA	NA	NA	NA	NA	NA	NA	NA	NA	NA	NA	NA	NA	NA	NA	NA
15_55094021_C/T	Rb1_697	0.111111	15	55094021	C	T	+	23/29	Rb1	NM_017045	Missense_Mutation	2088	2089	697	G/R	Gga/Aga	IMPACT=MODERATE;STRAND=-1;SOURCE=Rn6.ens.refseq.MODIFIED.gtf.gz;EXON=23/29	NA	NA	NA	NA	NA	NA	NA	NA	NA	NA	NA	NA	NA	NA	NA	NA
15_55094035_C/T	Rb1_692	0.111111	15	55094035	C	T	+	23/29	Rb1	NM_017045	Missense_Mutation	2074	2075	692	R/H	cGt/cAt	IMPACT=MODERATE;STRAND=-1;SOURCE=Rn6.ens.refseq.MODIFIED.gtf.gz;EXON=23/29	NA	NA	NA	NA	NA	NA	NA	NA	NA	NA	NA	NA	NA	NA	NA	NA
15_55094066_C/T	Rb1_682	0.111111	15	55094066	C	T	+	23/29	Rb1	NM_017045	Missense_Mutation	2043	2044	682	E/K	Gaa/Aaa	IMPACT=MODERATE;STRAND=-1;SOURCE=Rn6.ens.refseq.MODIFIED.gtf.gz;EXON=23/29	NA	NA	NA	NA	NA	NA	NA	NA	NA	NA	NA	NA	NA	NA	NA	NA
15_55094079_C/T	Rb1_677	0.111111	15	55094079	C	T	+	23/29	Rb1	NM_017045	Nonsense_Mutation	2030	2031	677	W/*	tgG/tgA	IMPACT=HIGH;STRAND=-1;SOURCE=Rn6.ens.refseq.MODIFIED.gtf.gz;EXON=23/29	NA	NA	NA	NA	NA	NA	NA	NA	NA	NA	NA	NA	NA	NA	NA	NA
15_55094091_C/T	Rb1_673	0.222222	15	55094091	C	T	+	23/29	Rb1	NM_017045	Silent	2018	2019	673	V	gtG/gtA	IMPACT=LOW;STRAND=-1;SOURCE=Rn6.ens.refseq.MODIFIED.gtf.gz;EXON=23/29	NA	NA	NA	NA	NA	NA	NA	NA	NA	NA	NA	NA	NA	NA	NA	NA
15_55094093_C/T	Rb1_673	0.222222	15	55094093	C	T	+	23/29	Rb1	NM_017045	Missense_Mutation	2016	2017	673	V/M	Gtg/Atg	IMPACT=MODERATE;STRAND=-1;SOURCE=Rn6.ens.refseq.MODIFIED.gtf.gz;EXON=23/29	NA	NA	NA	NA	NA	NA	NA	NA	NA	NA	NA	NA	NA	NA	NA	NA
15_55094096_C/T	Rb1_672	0.111111	15	55094096	C	T	+	23/29	Rb1	NM_017045	Missense_Mutation	2013	2014	672	D/N	Gat/Aat	IMPACT=MODERATE;STRAND=-1;SOURCE=Rn6.ens.refseq.MODIFIED.gtf.gz;EXON=23/29	NA	NA	NA	NA	NA	NA	NA	NA	NA	NA	NA	NA	NA	NA	NA	NA
15_55100514_G/C	Rb1_627	0.222222	15	55100514	G	C	+	22/29	Rb1	NM_017045	Missense_Mutation	1879	1880	627	S/C	tCt/tGt	IMPACT=MODERATE;STRAND=-1;SOURCE=Rn6.ens.refseq.MODIFIED.gtf.gz;EXON=22/29	NA	NA	NA	NA	NA	NA	NA	NA	NA	NA	NA	NA	NA	NA	NA	NA
15_55100514_G/T	Rb1_627	0.222222	15	55100514	G	T	+	22/29	Rb1	NM_017045	Missense_Mutation	1879	1880	627	S/Y	tCt/tAt	IMPACT=MODERATE;STRAND=-1;SOURCE=Rn6.ens.refseq.MODIFIED.gtf.gz;EXON=22/29	NA	NA	NA	NA	NA	NA	NA	NA	NA	NA	NA	NA	NA	NA	NA	NA
15_55104130_C/T	Rb1_551	0.111111	15	55104130	C	T	+	20/29	Rb1	NM_017045	Silent	1651	1652	551	*	tGa/tAa	IMPACT=LOW;STRAND=-1;SOURCE=Rn6.ens.refseq.MODIFIED.gtf.gz;EXON=20/29	NA	NA	NA	NA	NA	NA	NA	NA	NA	NA	NA	NA	NA	NA	NA	NA
15_55151623_C/T	Rb1_527	0.111111	15	55151623	C	T	+	19/29	Rb1	NM_017045	Missense_Mutation	1579	1580	527	G/E	gGa/gAa	IMPACT=MODERATE;STRAND=-1;SOURCE=Rn6.ens.refseq.MODIFIED.gtf.gz;EXON=19/29	NA	NA	NA	NA	NA	NA	NA	NA	NA	NA	NA	NA	NA	NA	NA	NA
15_55151631_C/T	Rb1_524	0.111111	15	55151631	C	T	+	19/29	Rb1	NM_017045	Silent	1571	1572	524	S	tcG/tcA	IMPACT=LOW;STRAND=-1;SOURCE=Rn6.ens.refseq.MODIFIED.gtf.gz;EXON=19/29	NA	NA	NA	NA	NA	NA	NA	NA	NA	NA	NA	NA	NA	NA	NA	NA
15_55151667_C/T	Rb1_512	0.111111	15	55151667	C	T	+	19/29	Rb1	NM_017045	Silent	1535	1536	512	K	aaG/aaA	IMPACT=LOW;STRAND=-1;SOURCE=Rn6.ens.refseq.MODIFIED.gtf.gz;EXON=19/29	NA	NA	NA	NA	NA	NA	NA	NA	NA	NA	NA	NA	NA	NA	NA	NA
15_55154374_C/T	Rb1_405	0.111111	15	55154374	C	T	+	15/29	Rb1	NM_017045	Missense_Mutation	1213	1214	405	G/E	gGg/gAg	IMPACT=MODERATE;STRAND=-1;SOURCE=Rn6.ens.refseq.MODIFIED.gtf.gz;EXON=15/29	NA	NA	NA	NA	NA	NA	NA	NA	NA	NA	NA	NA	NA	NA	NA	NA
15_55154379_C/T	Rb1_403	0.111111	15	55154379	C	T	+	15/29	Rb1	NM_017045	Silent	1208	1209	403	G	ggG/ggA	IMPACT=LOW;STRAND=-1;SOURCE=Rn6.ens.refseq.MODIFIED.gtf.gz;EXON=15/29	NA	NA	NA	NA	NA	NA	NA	NA	NA	NA	NA	NA	NA	NA	NA	NA
15_55154387_G/T	Rb1_401	0.111111	15	55154387	G	T	+	15/29	Rb1	NM_017045	Missense_Mutation	1200	1201	401	R/S	Cgc/Agc	IMPACT=MODERATE;STRAND=-1;SOURCE=Rn6.ens.refseq.MODIFIED.gtf.gz;EXON=15/29	NA	NA	NA	NA	NA	NA	NA	NA	NA	NA	NA	NA	NA	NA	NA	NA
15_55154392_C/T	Rb1_399	0.111111	15	55154392	C	T	+	15/29	Rb1	NM_017045	Missense_Mutation	1195	1196	399	C/Y	tGc/tAc	IMPACT=MODERATE;STRAND=-1;SOURCE=Rn6.ens.refseq.MODIFIED.gtf.gz;EXON=15/29	NA	NA	NA	NA	NA	NA	NA	NA	NA	NA	NA	NA	NA	NA	NA	NA
15_55154415_C/T	Rb1_391	0.111111	15	55154415	C	T	+	15/29	Rb1	NM_017045	Nonsense_Mutation	1172	1173	391	W/*	tgG/tgA	IMPACT=HIGH;STRAND=-1;SOURCE=Rn6.ens.refseq.MODIFIED.gtf.gz;EXON=15/29	NA	NA	NA	NA	NA	NA	NA	NA	NA	NA	NA	NA	NA	NA	NA	NA
15_55154416_C/T	Rb1_391	0.111111	15	55154416	C	T	+	15/29	Rb1	NM_017045	Nonsense_Mutation	1171	1172	391	W/*	tGg/tAg	IMPACT=HIGH;STRAND=-1;SOURCE=Rn6.ens.refseq.MODIFIED.gtf.gz;EXON=15/29	NA	NA	NA	NA	NA	NA	NA	NA	NA	NA	NA	NA	NA	NA	NA	NA
15_55154423_C/T	Rb1_389	0.111111	15	55154423	C	T	+	15/29	Rb1	NM_017045	Missense_Mutation	1164	1165	389	G/R	Gga/Aga	IMPACT=MODERATE;STRAND=-1;SOURCE=Rn6.ens.refseq.MODIFIED.gtf.gz;EXON=15/29	NA	NA	NA	NA	NA	NA	NA	NA	NA	NA	NA	NA	NA	NA	NA	NA
15_55154465_A/T	Rb1_375	0.222222	15	55154465	A	T	+	15/29	Rb1	NM_017045	Missense_Mutation	1122	1123	375	L/M	Ttg/Atg	IMPACT=MODERATE;STRAND=-1;SOURCE=Rn6.ens.refseq.MODIFIED.gtf.gz;EXON=15/29	NA	NA	NA	NA	NA	NA	NA	NA	NA	NA	NA	NA	NA	NA	NA	NA
15_55160251_C/T	Rb1_348	0.111111	15	55160251	C	T	+	14/29	Rb1	NM_017045	Missense_Mutation	1041	1042	348	E/K	Gaa/Aaa	IMPACT=MODERATE;STRAND=-1;SOURCE=Rn6.ens.refseq.MODIFIED.gtf.gz;EXON=14/29	NA	NA	NA	NA	NA	NA	NA	NA	NA	NA	NA	NA	NA	NA	NA	NA
15_55163874_C/T	Rb1_334	0.111111	15	55163874	C	T	+	13/29	Rb1	NM_017045	Missense_Mutation	999	1000	334	G/S	Ggc/Agc	IMPACT=MODERATE;STRAND=-1;SOURCE=Rn6.ens.refseq.MODIFIED.gtf.gz;EXON=13/29	NA	NA	NA	NA	NA	NA	NA	NA	NA	NA	NA	NA	NA	NA	NA	NA
15_55163896_C/T	Rb1_326	0.111111	15	55163896	C	T	+	13/29	Rb1	NM_017045	Silent	977	978	326	T	acG/acA	IMPACT=LOW;STRAND=-1;SOURCE=Rn6.ens.refseq.MODIFIED.gtf.gz;EXON=13/29	NA	NA	NA	NA	NA	NA	NA	NA	NA	NA	NA	NA	NA	NA	NA	NA
15_55164858_G/A	Rb1_309	0.111111	15	55164858	G	A	+	12/29	Rb1	NM_017045	Nonsense_Mutation	924	925	309	Q/*	Caa/Taa	IMPACT=HIGH;STRAND=-1;SOURCE=Rn6.ens.refseq.MODIFIED.gtf.gz;EXON=12/29	NA	NA	NA	NA	NA	NA	NA	NA	NA	NA	NA	NA	NA	NA	NA	NA
15_55166630_A/T	Rb1_265	0.111111	15	55166630	A	T	+	11/29	Rb1	NM_017045	Nonsense_Mutation	794	795	265	Y/*	taT/taA	IMPACT=HIGH;STRAND=-1;SOURCE=Rn6.ens.refseq.MODIFIED.gtf.gz;EXON=11/29	NA	NA	NA	NA	NA	NA	NA	NA	NA	NA	NA	NA	NA	NA	NA	NA
15_55166634_A/T	Rb1_264	0.111111	15	55166634	A	T	+	11/29	Rb1	NM_017045	Missense_Mutation	790	791	264	F/Y	tTt/tAt	IMPACT=MODERATE;STRAND=-1;SOURCE=Rn6.ens.refseq.MODIFIED.gtf.gz;EXON=11/29	NA	NA	NA	NA	NA	NA	NA	NA	NA	NA	NA	NA	NA	NA	NA	NA
15_55166635_A/G	Rb1_264	0.111111	15	55166635	A	G	+	11/29	Rb1	NM_017045	Missense_Mutation	789	790	264	F/L	Ttt/Ctt	IMPACT=MODERATE;STRAND=-1;SOURCE=Rn6.ens.refseq.MODIFIED.gtf.gz;EXON=11/29	NA	NA	NA	NA	NA	NA	NA	NA	NA	NA	NA	NA	NA	NA	NA	NA
15_55168478_T/C	Rb1_255	0.111111	15	55168478	T	C	+	10/29	Rb1	NM_017045	Nonstop_Mutation	764	765	255	*/W	tgA/tgG	IMPACT=HIGH;STRAND=-1;SOURCE=Rn6.ens.refseq.MODIFIED.gtf.gz;EXON=10/29	NA	NA	NA	NA	NA	NA	NA	NA	NA	NA	NA	NA	NA	NA	NA	NA
15_55168485_C/T	Rb1_253	0.111111	15	55168485	C	T	+	10/29	Rb1	NM_017045	Missense_Mutation	757	758	253	C/Y	tGt/tAt	IMPACT=MODERATE;STRAND=-1;SOURCE=Rn6.ens.refseq.MODIFIED.gtf.gz;EXON=10/29	NA	NA	NA	NA	NA	NA	NA	NA	NA	NA	NA	NA	NA	NA	NA	NA
15_55168492_C/T	Rb1_251	0.111111	15	55168492	C	T	+	10/29	Rb1	NM_017045	Missense_Mutation	750	751	251	V/M	Gtg/Atg	IMPACT=MODERATE;STRAND=-1;SOURCE=Rn6.ens.refseq.MODIFIED.gtf.gz;EXON=10/29	NA	NA	NA	NA	NA	NA	NA	NA	NA	NA	NA	NA	NA	NA	NA	NA
15_55168494_C/T	Rb1_250	0.111111	15	55168494	C	T	+	10/29	Rb1	NM_017045	Missense_Mutation	748	749	250	R/Q	cGa/cAa	IMPACT=MODERATE;STRAND=-1;SOURCE=Rn6.ens.refseq.MODIFIED.gtf.gz;EXON=10/29	NA	NA	NA	NA	NA	NA	NA	NA	NA	NA	NA	NA	NA	NA	NA	NA
15_55168501_C/T	Rb1_248	0.111111	15	55168501	C	T	+	10/29	Rb1	NM_017045	Missense_Mutation	741	742	248	G/R	Gga/Aga	IMPACT=MODERATE;STRAND=-1;SOURCE=Rn6.ens.refseq.MODIFIED.gtf.gz;EXON=10/29	NA	NA	NA	NA	NA	NA	NA	NA	NA	NA	NA	NA	NA	NA	NA	NA
15_55168553_C/T	Rb1_230	0.111111	15	55168553	C	T	+	10/29	Rb1	NM_017045	Silent	689	690	230	S	tcG/tcA	IMPACT=LOW;STRAND=-1;SOURCE=Rn6.ens.refseq.MODIFIED.gtf.gz;EXON=10/29	NA	NA	NA	NA	NA	NA	NA	NA	NA	NA	NA	NA	NA	NA	NA	NA
15_55168577_C/T	Rb1_222	0.111111	15	55168577	C	T	+	10/29	Rb1	NM_017045	Silent	665	666	222	Q	caG/caA	IMPACT=LOW;STRAND=-1;SOURCE=Rn6.ens.refseq.MODIFIED.gtf.gz;EXON=10/29	NA	NA	NA	NA	NA	NA	NA	NA	NA	NA	NA	NA	NA	NA	NA	NA
15_55168586_C/T	Rb1_219	0.111111	15	55168586	C	T	+	10/29	Rb1	NM_017045	Silent	656	657	219	S	tcG/tcA	IMPACT=LOW;STRAND=-1;SOURCE=Rn6.ens.refseq.MODIFIED.gtf.gz;EXON=10/29	NA	NA	NA	NA	NA	NA	NA	NA	NA	NA	NA	NA	NA	NA	NA	NA
15_55168603_G/A	Rb1_214	0.111111	15	55168603	G	A	+	10/29	Rb1	NM_017045	Missense_Mutation	639	640	214	H/Y	Cat/Tat	IMPACT=MODERATE;STRAND=-1;SOURCE=Rn6.ens.refseq.MODIFIED.gtf.gz;EXON=10/29	NA	NA	NA	NA	NA	NA	NA	NA	NA	NA	NA	NA	NA	NA	NA	NA
15_55172936_C/T	Rb1_204	0.111111	15	55172936	C	T	+	9/29	Rb1	NM_017045	Silent	611	612	204	Q	caG/caA	IMPACT=LOW;STRAND=-1;SOURCE=Rn6.ens.refseq.MODIFIED.gtf.gz;EXON=9/29	NA	NA	NA	NA	NA	NA	NA	NA	NA	NA	NA	NA	NA	NA	NA	NA
15_55185580_C/T	Rb1_131	0.111111	15	55185580	C	T	+	6/29	Rb1	NM_017045	Silent	392	393	131	Q	caG/caA	IMPACT=LOW;STRAND=-1;SOURCE=Rn6.ens.refseq.MODIFIED.gtf.gz;EXON=6/29	NA	NA	NA	NA	NA	NA	NA	NA	NA	NA	NA	NA	NA	NA	NA	NA
15_55185592_C/T	Rb1_127	0.111111	15	55185592	C	T	+	6/29	Rb1	NM_017045	Missense_Mutation	380	381	127	M/I	atG/atA	IMPACT=MODERATE;STRAND=-1;SOURCE=Rn6.ens.refseq.MODIFIED.gtf.gz;EXON=6/29	NA	NA	NA	NA	NA	NA	NA	NA	NA	NA	NA	NA	NA	NA	NA	NA
15_55185641_T/G	Rb1_111	0.111111	15	55185641	T	G	+	6/29	Rb1	NM_017045	Missense_Mutation	331	332	111	Q/P	cAa/cCa	IMPACT=MODERATE;STRAND=-1;SOURCE=Rn6.ens.refseq.MODIFIED.gtf.gz;EXON=6/29	NA	NA	NA	NA	NA	NA	NA	NA	NA	NA	NA	NA	NA	NA	NA	NA
15_55185656_T/A	Rb1_106	0.111111	15	55185656	T	A	+	6/29	Rb1	NM_017045	Missense_Mutation	316	317	106	N/I	aAt/aTt	IMPACT=MODERATE;STRAND=-1;SOURCE=Rn6.ens.refseq.MODIFIED.gtf.gz;EXON=6/29	NA	NA	NA	NA	NA	NA	NA	NA	NA	NA	NA	NA	NA	NA	NA	NA
2_118838785_C/T	Pik3ca_419	0.222222	2	118838785	C	T	+	7/20	Pik3ca	NM_133399	Missense_Mutation	1255	1255	419	H/Y	Cac/Tac	IMPACT=MODERATE;STRAND=1;SOURCE=Rn6.ens.refseq.MODIFIED.gtf.gz;EXON=7/20	H	Y	419	0.05	TOLERATED	Pik3ca	Pik3ca.p.H419	p.H419N,p.H419Q	large_intestine,stomach	carcinoma	COSM1220592,COSM8628599	Substitution-Missense	PATHOGENIC	p.H/Y	p.H/N,p.H/Q	FALSE
2_118838786_A/T	Pik3ca_419	0.222222	2	118838786	A	T	+	7/20	Pik3ca	NM_133399	Missense_Mutation	1256	1256	419	H/L	cAc/cTc	IMPACT=MODERATE;STRAND=1;SOURCE=Rn6.ens.refseq.MODIFIED.gtf.gz;EXON=7/20	H	L	419	0.24	TOLERATED	Pik3ca	Pik3ca.p.H419	p.H419N,p.H419Q	large_intestine,stomach	carcinoma	COSM1220592,COSM8628599	Substitution-Missense	PATHOGENIC	p.H/L	p.H/N,p.H/Q	FALSE
2_118838792_C/T	Pik3ca_421	0.111111	2	118838792	C	T	+	7/20	Pik3ca	NM_133399	Missense_Mutation	1262	1262	421	P/L	cCg/cTg	IMPACT=MODERATE;STRAND=1;SOURCE=Rn6.ens.refseq.MODIFIED.gtf.gz;EXON=7/20	P	L	421	0.24	TOLERATED	Pik3ca	Pik3ca.p.P421	p.P421T,p.P421L,p.P421S	penis,large_intestine,NS,skin	carcinoma,malignant_melanoma,adenoma	COSM9114980,COSM6006450,COSM9102682	Substitution-Missense	PATHOGENIC	p.P/L	p.P/T,p.P/L,p.P/S	FALSE,TRUE
2_118838844_C/T	Pik3ca_438	0.111111	2	118838844	C	T	+	7/20	Pik3ca	NM_133399	Silent	1314	1314	438	S	tcC/tcT	IMPACT=LOW;STRAND=1;SOURCE=Rn6.ens.refseq.MODIFIED.gtf.gz;EXON=7/20	S	S	438	0.96	TOLERATED	Pik3ca	Pik3ca.p.S438	p.S438F	large_intestine	carcinoma	COSM6438097	Substitution-Missense	PATHOGENIC	p.S/%/D	p.S/F	FALSE
2_118838865_C/T	Pik3ca_445	0.111111	2	118838865	C	T	+	7/20	Pik3ca	NM_133399	Silent	1335	1335	445	L	ctC/ctT	IMPACT=LOW;STRAND=1;SOURCE=Rn6.ens.refseq.MODIFIED.gtf.gz;EXON=7/20	L	L	445	1	TOLERATED	Pik3ca	Pik3ca.p.L445	p.L445F,p.L445=	lung,bone	carcinoma,Ewings_sarcoma-peripheral_primitive_neuroectodermal_tumour	COSM6191571,COSM4584121	Substitution-Missense,Substitution-coding-silent	PATHOGENIC	p.L/%/D	p.L/F,p.L/=	FALSE
2_118838869_C/T	Pik3ca_447	0.111111	2	118838869	C	T	+	7/20	Pik3ca	NM_133399	Missense_Mutation	1339	1339	447	P/S	Cct/Tct	IMPACT=MODERATE;STRAND=1;SOURCE=Rn6.ens.refseq.MODIFIED.gtf.gz;EXON=7/20	P	S	447	0.77	TOLERATED	NA	NA	NA	NA	NA	NA	NA	NA	NA	NA	NA
2_118838875_C/T	Pik3ca_449	0.333333	2	118838875	C	T	+	7/20	Pik3ca	NM_133399	Missense_Mutation	1345	1345	449	P/S	Cca/Tca	IMPACT=MODERATE;STRAND=1;SOURCE=Rn6.ens.refseq.MODIFIED.gtf.gz;EXON=7/20	P	S	449	0.58	TOLERATED	Pik3ca	Pik3ca.p.P449	p.P449T,p.P449R,p.P449S,p.P449L	soft_tissue,endometrium,skin,breast,ovary,large_intestine,thyroid	sarcoma,carcinoma	COSM18601,COSM6475772,COSM7339154,COSM1041482	Substitution-Missense	PATHOGENIC	p.P/S	p.P/T,p.P/R,p.P/S,p.P/L	FALSE,TRUE
2_118838876_C/T	Pik3ca_449	0.333333	2	118838876	C	T	+	7/20	Pik3ca	NM_133399	Missense_Mutation	1346	1346	449	P/L	cCa/cTa	IMPACT=MODERATE;STRAND=1;SOURCE=Rn6.ens.refseq.MODIFIED.gtf.gz;EXON=7/20	P	L	449	0.02	DELETERIOUS	Pik3ca	Pik3ca.p.P449	p.P449T,p.P449R,p.P449S,p.P449L	soft_tissue,endometrium,skin,breast,ovary,large_intestine,thyroid	sarcoma,carcinoma	COSM18601,COSM6475772,COSM7339154,COSM1041482	Substitution-Missense	PATHOGENIC	p.P/L	p.P/T,p.P/R,p.P/S,p.P/L	FALSE,TRUE
2_118838893_C/A	Pik3ca_455	0.111111	2	118838893	C	A	+	7/20	Pik3ca	NM_133399	Missense_Mutation	1363	1363	455	L/M	Ctg/Atg	IMPACT=MODERATE;STRAND=1;SOURCE=Rn6.ens.refseq.MODIFIED.gtf.gz;EXON=7/20	L	M	455	0.34	TOLERATED	NA	NA	NA	NA	NA	NA	NA	NA	NA	NA	NA
2_118839024_C/T	Pik3ca_472	0.111111	2	118839024	C	T	+	8/20	Pik3ca	NM_133399	Silent	1416	1416	472	C	tgC/tgT	IMPACT=LOW;STRAND=1;SOURCE=Rn6.ens.refseq.MODIFIED.gtf.gz;EXON=8/20	C	C	472	0.38	TOLERATED	Pik3ca	Pik3ca.p.C472	p.C472Y	large_intestine	carcinoma	COSM3205630	Substitution-Missense	PATHOGENIC	p.C/%/D	p.C/Y	FALSE
2_118845437_A/T	Pik3ca_584	0.111111	2	118845437	A	T	+	11/20	Pik3ca	NM_133399	Missense_Mutation	1751	1751	584	Y/F	tAc/tTc	IMPACT=MODERATE;STRAND=1;SOURCE=Rn6.ens.refseq.MODIFIED.gtf.gz;EXON=11/20	Y	F	584	0.31	TOLERATED	NA	NA	NA	NA	NA	NA	NA	NA	NA	NA	NA
2_118845445_G/C	Pik3ca_587	0.111111	2	118845445	G	C	+	11/20	Pik3ca	NM_133399	Missense_Mutation	1759	1759	587	V/L	Gta/Cta	IMPACT=MODERATE;STRAND=1;SOURCE=Rn6.ens.refseq.MODIFIED.gtf.gz;EXON=11/20	V	L	587	1	TOLERATED	NA	NA	NA	NA	NA	NA	NA	NA	NA	NA	NA
2_118845461_C/T	Pik3ca_592	0.111111	2	118845461	C	T	+	11/20	Pik3ca	NM_133399	Missense_Mutation	1775	1775	592	P/L	cCa/cTa	IMPACT=MODERATE;STRAND=1;SOURCE=Rn6.ens.refseq.MODIFIED.gtf.gz;EXON=11/20	P	L	592	0.43	TOLERATED	NA	NA	NA	NA	NA	NA	NA	NA	NA	NA	NA
2_118845506_C/T	Pik3ca_607	0.111111	2	118845506	C	T	+	11/20	Pik3ca	NM_133399	Missense_Mutation	1820	1820	607	P/L	cCa/cTa	IMPACT=MODERATE;STRAND=1;SOURCE=Rn6.ens.refseq.MODIFIED.gtf.gz;EXON=11/20	P	L	607	0.02	DELETERIOUS	Pik3ca	Pik3ca.p.P607	p.P607Q	skin	malignant_melanoma	COSM7944356	Substitution-Missense	PATHOGENIC	p.P/L	p.P/Q	FALSE
2_118845512_C/T	Pik3ca_609	0.111111	2	118845512	C	T	+	11/20	Pik3ca	NM_133399	Missense_Mutation	1826	1826	609	P/L	cCc/cTc	IMPACT=MODERATE;STRAND=1;SOURCE=Rn6.ens.refseq.MODIFIED.gtf.gz;EXON=11/20	P	L	609	0.23	TOLERATED	Pik3ca	Pik3ca.p.P609	p.P609H,p.P609S	endometrium,large_intestine,lung	carcinoma	COSM5172189,COSM6910155	Substitution-Missense	PATHOGENIC	p.P/L	p.P/H,p.P/S	FALSE
2_118845520_C/T	Pik3ca_612	0.111111	2	118845520	C	T	+	11/20	Pik3ca	NM_133399	Missense_Mutation	1834	1834	612	R/W	Cgg/Tgg	IMPACT=MODERATE;STRAND=1;SOURCE=Rn6.ens.refseq.MODIFIED.gtf.gz;EXON=11/20	R	W	612	0.01	DELETERIOUS	Pik3ca	Pik3ca.p.R612	p.R612*,p.R612Q	penis,soft_tissue,lung,endometrium	carcinoma,liposarcoma	COSM5347027,COSM9111591	Substitution-Nonsense,Substitution-Missense	PATHOGENIC	p.R/W	p.R/*,p.R/Q	FALSE
2_118845530_C/T	Pik3ca_615	0.111111	2	118845530	C	T	+	11/20	Pik3ca	NM_133399	Missense_Mutation	1844	1844	615	A/V	gCt/gTt	IMPACT=MODERATE;STRAND=1;SOURCE=Rn6.ens.refseq.MODIFIED.gtf.gz;EXON=11/20	A	V	615	0.01	DELETERIOUS	NA	NA	NA	NA	NA	NA	NA	NA	NA	NA	NA
2_118847315_C/T	Pik3ca_673	0.111111	2	118847315	C	T	+	13/20	Pik3ca	NM_133399	Missense_Mutation	2018	2018	673	S/F	tCt/tTt	IMPACT=MODERATE;STRAND=1;SOURCE=Rn6.ens.refseq.MODIFIED.gtf.gz;EXON=13/20	S	F	673	0.02	DELETERIOUS	Pik3ca	Pik3ca.p.S673	p.S673T	breast	carcinoma	COSM1484866	Substitution-Missense	PATHOGENIC	p.S/F	p.S/T	FALSE
2_118847477_C/T	Pik3ca_727	0.111111	2	118847477	C	T	+	13/20	Pik3ca	NM_133399	Missense_Mutation	2180	2180	727	T/I	aCa/aTa	IMPACT=MODERATE;STRAND=1;SOURCE=Rn6.ens.refseq.MODIFIED.gtf.gz;EXON=13/20	T	I	727	0.18	TOLERATED	Pik3ca	Pik3ca.p.T727	p.T727I	lung,large_intestine	carcinoma	COSM6438089	Substitution-Missense	PATHOGENIC	p.T/I	p.T/I	TRUE
2_118849639_A/T	Pik3ca_731	0.111111	2	118849639	A	T	+	14/20	Pik3ca	NM_133399	Missense_Mutation	2192	2192	731	Q/L	cAg/cTg	IMPACT=MODERATE;STRAND=1;SOURCE=Rn6.ens.refseq.MODIFIED.gtf.gz;EXON=14/20	Q	L	731	0.64	TOLERATED	Pik3ca	Pik3ca.p.Q731	p.Q731R	biliary_tract	carcinoma	COSM5490545	Substitution-Missense	PATHOGENIC	p.Q/L	p.Q/R	FALSE
2_118849674_G/T	Pik3ca_743	0.111111	2	118849674	G	T	+	14/20	Pik3ca	NM_133399	Missense_Mutation	2227	2227	743	D/Y	Gat/Tat	IMPACT=MODERATE;STRAND=1;SOURCE=Rn6.ens.refseq.MODIFIED.gtf.gz;EXON=14/20	D	Y	743	0.04	DELETERIOUS	NA	NA	NA	NA	NA	NA	NA	NA	NA	NA	NA
2_118851690_C/T	Pik3ca_808	0.111111	2	118851690	C	T	+	16/20	Pik3ca	NM_133399	Missense_Mutation	2422	2422	808	R/W	Cgg/Tgg	IMPACT=MODERATE;STRAND=1;SOURCE=Rn6.ens.refseq.MODIFIED.gtf.gz;EXON=16/20	R	W	808	0	DELETERIOUS	Pik3ca	Pik3ca.p.R808	p.R808W,p.R808Q	large_intestine,upper_aerodigestive_tract	carcinoma	COSM4714421,COSM7408789	Substitution-Missense	PATHOGENIC	p.R/W	p.R/W,p.R/Q	TRUE,FALSE
2_118851708_C/T	Pik3ca_814	0.111111	2	118851708	C	T	+	16/20	Pik3ca	NM_133399	Missense_Mutation	2440	2440	814	L/F	Ctt/Ttt	IMPACT=MODERATE;STRAND=1;SOURCE=Rn6.ens.refseq.MODIFIED.gtf.gz;EXON=16/20	L	F	814	0.05	TOLERATED	NA	NA	NA	NA	NA	NA	NA	NA	NA	NA	NA
2_118851752_C/T	Pik3ca_828	0.111111	2	118851752	C	T	+	16/20	Pik3ca	NM_133399	Silent	2484	2484	828	G	ggC/ggT	IMPACT=LOW;STRAND=1;SOURCE=Rn6.ens.refseq.MODIFIED.gtf.gz;EXON=16/20	G	G	828	1	TOLERATED	Pik3ca	Pik3ca.p.G828	p.G828S,p.G828=	prostate,liver	carcinoma	COSM9493862,COSM4920302	Substitution-Missense,Substitution-coding-silent	PATHOGENIC	p.G/%/D	p.G/S,p.G/=	FALSE
2_118855350_C/T	Pik3ca_834	0.111111	2	118855350	C	T	+	17/20	Pik3ca	NM_133399	Silent	2500	2500	834	L	Cta/Tta	IMPACT=LOW;STRAND=1;SOURCE=Rn6.ens.refseq.MODIFIED.gtf.gz;EXON=17/20	L	L	834	1	TOLERATED	NA	NA	NA	NA	NA	NA	NA	NA	NA	NA	NA
2_118855369_C/T	Pik3ca_840	0.222222	2	118855369	C	T	+	17/20	Pik3ca	NM_133399	Missense_Mutation	2519	2519	840	S/F	tCc/tTc	IMPACT=MODERATE;STRAND=1;SOURCE=Rn6.ens.refseq.MODIFIED.gtf.gz;EXON=17/20	S	F	840	0.03	DELETERIOUS	NA	NA	NA	NA	NA	NA	NA	NA	NA	NA	NA
2_118855370_C/T	Pik3ca_840	0.222222	2	118855370	C	T	+	17/20	Pik3ca	NM_133399	Silent	2520	2520	840	S	tcC/tcT	IMPACT=LOW;STRAND=1;SOURCE=Rn6.ens.refseq.MODIFIED.gtf.gz;EXON=17/20	S	S	840	0.81	TOLERATED	NA	NA	NA	NA	NA	NA	NA	NA	NA	NA	NA
2_118855379_C/T	Pik3ca_843	0.111111	2	118855379	C	T	+	17/20	Pik3ca	NM_133399	Silent	2529	2529	843	D	gaC/gaT	IMPACT=LOW;STRAND=1;SOURCE=Rn6.ens.refseq.MODIFIED.gtf.gz;EXON=17/20	D	D	843	1	TOLERATED	Pik3ca	Pik3ca.p.D843	p.D843E	lung	carcinoma	COSM1195600	Substitution-Missense	PATHOGENIC	p.D/%/D	p.D/E	FALSE
2_118855394_C/T	Pik3ca_848	0.111111	2	118855394	C	T	+	17/20	Pik3ca	NM_133399	Silent	2544	2544	848	I	atC/atT	IMPACT=LOW;STRAND=1;SOURCE=Rn6.ens.refseq.MODIFIED.gtf.gz;EXON=17/20	I	I	848	1	TOLERATED	Pik3ca	Pik3ca.p.I848	p.I848S	pancreas	carcinoma	COSM1168988	Substitution-Missense	PATHOGENIC	p.I/%/D	p.I/S	FALSE
2_118855413_C/T	Pik3ca_855	0.111111	2	118855413	C	T	+	17/20	Pik3ca	NM_133399	Missense_Mutation	2563	2563	855	H/Y	Cac/Tac	IMPACT=MODERATE;STRAND=1;SOURCE=Rn6.ens.refseq.MODIFIED.gtf.gz;EXON=17/20	H	Y	855	0.15	TOLERATED	NA	NA	NA	NA	NA	NA	NA	NA	NA	NA	NA
2_118857024_C/T	Pik3ca_908	0.111111	2	118857024	C	T	+	18/20	Pik3ca	NM_133399	Missense_Mutation	2723	2723	908	T/I	aCc/aTc	IMPACT=MODERATE;STRAND=1;SOURCE=Rn6.ens.refseq.MODIFIED.gtf.gz;EXON=18/20	T	I	908	0.05	TOLERATED	NA	NA	NA	NA	NA	NA	NA	NA	NA	NA	NA
2_118857025_C/T	Pik3ca_908	0.111111	2	118857025	C	T	+	18/20	Pik3ca	NM_133399	Silent	2724	2724	908	T	acC/acT	IMPACT=LOW;STRAND=1;SOURCE=Rn6.ens.refseq.MODIFIED.gtf.gz;EXON=18/20	T	T	908	1	TOLERATED	NA	NA	NA	NA	NA	NA	NA	NA	NA	NA	NA
2_118857031_C/T	Pik3ca_910	0.111111	2	118857031	C	T	+	18/20	Pik3ca	NM_133399	Silent	2730	2730	910	I	atC/atT	IMPACT=LOW;STRAND=1;SOURCE=Rn6.ens.refseq.MODIFIED.gtf.gz;EXON=18/20	I	I	910	0.93	TOLERATED	NA	NA	NA	NA	NA	NA	NA	NA	NA	NA	NA
2_118857037_A/G	Pik3ca_912	0.111111	2	118857037	A	G	+	18/20	Pik3ca	NM_133399	Silent	2736	2736	912	G	ggA/ggG	IMPACT=LOW;STRAND=1;SOURCE=Rn6.ens.refseq.MODIFIED.gtf.gz;EXON=18/20	G	G	912	1	TOLERATED	Pik3ca	Pik3ca.p.G912	p.G912=	lung	carcinoma	COSM6163871	Substitution-coding-silent	na	p.G/%/D	p.G/=	FALSE
2_118857046_C/T	Pik3ca_915	0.111111	2	118857046	C	T	+	18/20	Pik3ca	NM_133399	Silent	2745	2745	915	D	gaC/gaT	IMPACT=LOW;STRAND=1;SOURCE=Rn6.ens.refseq.MODIFIED.gtf.gz;EXON=18/20	D	D	915	1	TOLERATED	NA	NA	NA	NA	NA	NA	NA	NA	NA	NA	NA
2_118857064_C/T	Pik3ca_921	0.111111	2	118857064	C	T	+	18/20	Pik3ca	NM_133399	Silent	2763	2763	921	I	atC/atT	IMPACT=LOW;STRAND=1;SOURCE=Rn6.ens.refseq.MODIFIED.gtf.gz;EXON=18/20	I	I	921	1	TOLERATED	NA	NA	NA	NA	NA	NA	NA	NA	NA	NA	NA
2_118858018_C/T	Pik3ca_985	0.111111	2	118858018	C	T	+	20/20	Pik3ca	NM_133399	Silent	2955	2955	985	Y	taC/taT	IMPACT=LOW;STRAND=1;SOURCE=Rn6.ens.refseq.MODIFIED.gtf.gz;EXON=20/20	Y	Y	985	1	TOLERATED	NA	NA	NA	NA	NA	NA	NA	NA	NA	NA	NA
2_118858027_C/T	Pik3ca_988	0.111111	2	118858027	C	T	+	20/20	Pik3ca	NM_133399	Silent	2964	2964	988	Y	taC/taT	IMPACT=LOW;STRAND=1;SOURCE=Rn6.ens.refseq.MODIFIED.gtf.gz;EXON=20/20	Y	Y	988	1	TOLERATED	NA	NA	NA	NA	NA	NA	NA	NA	NA	NA	NA
2_118858037_C/T	Pik3ca_992	0.111111	2	118858037	C	T	+	20/20	Pik3ca	NM_133399	Missense_Mutation	2974	2974	992	R/W	Cgg/Tgg	IMPACT=MODERATE;STRAND=1;SOURCE=Rn6.ens.refseq.MODIFIED.gtf.gz;EXON=20/20	R	W	992	0	DELETERIOUS	NA	NA	NA	NA	NA	NA	NA	NA	NA	NA	NA
2_118858054_C/T	Pik3ca_997	0.222222	2	118858054	C	T	+	20/20	Pik3ca	NM_133399	Silent	2991	2991	997	L	ctC/ctT	IMPACT=LOW;STRAND=1;SOURCE=Rn6.ens.refseq.MODIFIED.gtf.gz;EXON=20/20	L	L	997	1	TOLERATED	NA	NA	NA	NA	NA	NA	NA	NA	NA	NA	NA
2_118858057_C/T	Pik3ca_998	0.111111	2	118858057	C	T	+	20/20	Pik3ca	NM_133399	Silent	2994	2994	998	F	ttC/ttT	IMPACT=LOW;STRAND=1;SOURCE=Rn6.ens.refseq.MODIFIED.gtf.gz;EXON=20/20	F	F	998	1	TOLERATED	NA	NA	NA	NA	NA	NA	NA	NA	NA	NA	NA
2_118858063_C/T	Pik3ca_1000	0.111111	2	118858063	C	T	+	20/20	Pik3ca	NM_133399	Silent	3000	3000	1000	N	aaC/aaT	IMPACT=LOW;STRAND=1;SOURCE=Rn6.ens.refseq.MODIFIED.gtf.gz;EXON=20/20	N	N	1000	0.78	TOLERATED	NA	NA	NA	NA	NA	NA	NA	NA	NA	NA	NA
2_118858072_C/T	Pik3ca_1003	0.111111	2	118858072	C	T	+	20/20	Pik3ca	NM_133399	Silent	3009	3009	1003	S	tcC/tcT	IMPACT=LOW;STRAND=1;SOURCE=Rn6.ens.refseq.MODIFIED.gtf.gz;EXON=20/20	S	S	1003	1	TOLERATED	NA	NA	NA	NA	NA	NA	NA	NA	NA	NA	NA
2_118858086_C/T	Pik3ca_1008	0.111111	2	118858086	C	T	+	20/20	Pik3ca	NM_133399	Missense_Mutation	3023	3023	1008	S/F	tCc/tTc	IMPACT=MODERATE;STRAND=1;SOURCE=Rn6.ens.refseq.MODIFIED.gtf.gz;EXON=20/20	S	F	1008	0.01	DELETERIOUS	NA	NA	NA	NA	NA	NA	NA	NA	NA	NA	NA
2_118858107_C/T	Pik3ca_1015	0.111111	2	118858107	C	T	+	20/20	Pik3ca	NM_133399	Missense_Mutation	3044	3044	1015	S/F	tCt/tTt	IMPACT=MODERATE;STRAND=1;SOURCE=Rn6.ens.refseq.MODIFIED.gtf.gz;EXON=20/20	S	F	1015	0.18	TOLERATED	NA	NA	NA	NA	NA	NA	NA	NA	NA	NA	NA
2_257440141_C/T	Fubp1_452	0.111111	2	257440141	C	T	+	15/20	Fubp1	NM_001037653	Missense_Mutation	1413	1354	452	P/S	Cca/Tca	IMPACT=MODERATE;STRAND=1;SOURCE=Rn6.ens.refseq.MODIFIED.gtf.gz;EXON=15/20	P	S	452	0	DELETERIOUS	Fubp1	Fubp1.p.P457	p.P457H	stomach	carcinoma	COSM4009993	Substitution-Missense	PATHOGENIC	p.P/S	p.P/H	FALSE
2_257440149_C/T	Fubp1_454	0.111111	2	257440149	C	T	+	15/20	Fubp1	NM_001037653	Silent	1421	1362	454	P	ccC/ccT	IMPACT=LOW;STRAND=1;SOURCE=Rn6.ens.refseq.MODIFIED.gtf.gz;EXON=15/20	P	P	454	1	TOLERATED	NA	NA	NA	NA	NA	NA	NA	NA	NA	NA	NA
2_257440184_C/T	Fubp1_466	0.111111	2	257440184	C	T	+	15/20	Fubp1	NM_001037653	Missense_Mutation	1456	1397	466	P/L	cCt/cTt	IMPACT=MODERATE;STRAND=1;SOURCE=Rn6.ens.refseq.MODIFIED.gtf.gz;EXON=15/20	P	L	466	0.14	TOLERATED	NA	NA	NA	NA	NA	NA	NA	NA	NA	NA	NA
2_257440241_A/C	Fubp1_485	0.111111	2	257440241	A	C	+	15/20	Fubp1	NM_001037653	Missense_Mutation	1513	1454	485	N/T	aAt/aCt	IMPACT=MODERATE;STRAND=1;SOURCE=Rn6.ens.refseq.MODIFIED.gtf.gz;EXON=15/20	N	T	485	0.68	TOLERATED	Fubp1	Fubp1.p.N490	p.N490*	central_nervous_system	glioma	COSM5760556	Insertion-Frameshift	na	p.N/T	p.N/*	FALSE
2_257440607_C/T	Fubp1_514	0.111111	2	257440607	C	T	+	16/20	Fubp1	NM_001037653	Nonsense_Mutation	1599	1540	514	Q/*	Cag/Tag	IMPACT=HIGH;STRAND=1;SOURCE=Rn6.ens.refseq.MODIFIED.gtf.gz;EXON=16/20	Q	*	514	NA	NA	Fubp1	Fubp1.p.Q519	p.Q519*	large_intestine	carcinoma	COSM9241140	Substitution-Nonsense	PATHOGENIC	p.Q/*	p.Q/*	TRUE
2_257443263_G/A	Fubp1_524	0.111111	2	257443263	G	A	+	17/20	Fubp1	NM_001037653	Missense_Mutation	1629	1570	524	G/R	Gga/Aga	IMPACT=MODERATE;STRAND=1;SOURCE=Rn6.ens.refseq.MODIFIED.gtf.gz;EXON=17/20	G	R	524	0.01	DELETERIOUS	Fubp1	Fubp1.p.G529	p.G529*	central_nervous_system	glioma	COSM5762254	Substitution-Nonsense	PATHOGENIC	p.G/R	p.G/*	FALSE
2_31746406_C/T	Pik3r1_712	0.111111	2	31746406	C	T	+	15/15	Pik3r1	NM_013005	Missense_Mutation	2134	2134	712	V/I	Gtc/Atc	IMPACT=MODERATE;STRAND=-1;SOURCE=Rn6.ens.refseq.MODIFIED.gtf.gz;EXON=15/15	V	I	712	0.23	TOLERATED	Pik3r1	Pik3r1.p.V712	p.V712D	pancreas	carcinoma	COSM3784936	Substitution-Missense	PATHOGENIC	p.V/I	p.V/D	FALSE
2_31746410_G/A	Pik3r1_710	0.111111	2	31746410	G	A	+	15/15	Pik3r1	NM_013005	Silent	2130	2130	710	L	ctC/ctT	IMPACT=LOW;STRAND=-1;SOURCE=Rn6.ens.refseq.MODIFIED.gtf.gz;EXON=15/15	L	L	710	1	TOLERATED	Pik3r1	Pik3r1.p.L710	p.L710=	haematopoietic_and_lymphoid_tissue	lymphoid_neoplasm	COSM9163865	Substitution-coding-silent	PATHOGENIC	p.L/%/D	p.L/=	FALSE
2_31746533_A/T	Pik3r1_669	0.111111	2	31746533	A	T	+	15/15	Pik3r1	NM_013005	Missense_Mutation	2007	2007	669	H/Q	caT/caA	IMPACT=MODERATE;STRAND=-1;SOURCE=Rn6.ens.refseq.MODIFIED.gtf.gz;EXON=15/15	H	Q	669	0.03	DELETERIOUS	Pik3r1	Pik3r1.p.H669	p.H669Q	breast	carcinoma	COSM3828342	Substitution-Missense	PATHOGENIC	p.H/Q	p.H/Q	TRUE
2_31746546_C/T	Pik3r1_665	0.111111	2	31746546	C	T	+	15/15	Pik3r1	NM_013005	Missense_Mutation	1994	1994	665	G/D	gGc/gAc	IMPACT=MODERATE;STRAND=-1;SOURCE=Rn6.ens.refseq.MODIFIED.gtf.gz;EXON=15/15	G	D	665	0.16	TOLERATED	NA	NA	NA	NA	NA	NA	NA	NA	NA	NA	NA
2_31747727_C/T	Pik3r1_656	0.111111	2	31747727	C	T	+	14/15	Pik3r1	NM_013005	Missense_Mutation	1967	1967	656	C/Y	tGc/tAc	IMPACT=MODERATE;STRAND=-1;SOURCE=Rn6.ens.refseq.MODIFIED.gtf.gz;EXON=14/15	C	Y	656	0.16	TOLERATED	NA	NA	NA	NA	NA	NA	NA	NA	NA	NA	NA
2_31747747_C/T	Pik3r1_649	0.222222	2	31747747	C	T	+	14/15	Pik3r1	NM_013005	Silent	1947	1947	649	R	cgG/cgA	IMPACT=LOW;STRAND=-1;SOURCE=Rn6.ens.refseq.MODIFIED.gtf.gz;EXON=14/15	R	R	649	1	TOLERATED	Pik3r1	Pik3r1.p.R649	p.R649Q,p.R649=,p.R649W	large_intestine,skin,endometrium,stomach	carcinoma,malignant_melanoma	COSM85930,COSM5609849,COSM1069652	Substitution-Missense,Substitution-coding-silent	PATHOGENIC,NEUTRAL	p.R/%/D	p.R/Q,p.R/=,p.R/W	FALSE
2_31747748_C/T	Pik3r1_649	0.222222	2	31747748	C	T	+	14/15	Pik3r1	NM_013005	Missense_Mutation	1946	1946	649	R/Q	cGg/cAg	IMPACT=MODERATE;STRAND=-1;SOURCE=Rn6.ens.refseq.MODIFIED.gtf.gz;EXON=14/15	R	Q	649	0.15	TOLERATED	Pik3r1	Pik3r1.p.R649	p.R649Q,p.R649=,p.R649W	large_intestine,skin,endometrium,stomach	carcinoma,malignant_melanoma	COSM85930,COSM5609849,COSM1069652	Substitution-Missense,Substitution-coding-silent	PATHOGENIC,NEUTRAL	p.R/Q	p.R/Q,p.R/=,p.R/W	TRUE,FALSE
2_31747802_C/T	Pik3r1_631	0.111111	2	31747802	C	T	+	14/15	Pik3r1	NM_013005	Missense_Mutation	1892	1892	631	R/Q	cGa/cAa	IMPACT=MODERATE;STRAND=-1;SOURCE=Rn6.ens.refseq.MODIFIED.gtf.gz;EXON=14/15	R	Q	631	0.15	TOLERATED	Pik3r1	Pik3r1.p.R631	p.R631*	lung,large_intestine	carcinoma	COSM3071982	Substitution-Nonsense	PATHOGENIC	p.R/Q	p.R/*	FALSE
2_31748983_C/T	Pik3r1_516	0.111111	2	31748983	C	T	+	11/15	Pik3r1	NM_013005	Missense_Mutation	1547	1547	516	G/D	gGc/gAc	IMPACT=MODERATE;STRAND=-1;SOURCE=Rn6.ens.refseq.MODIFIED.gtf.gz;EXON=11/15	G	D	516	0.34	TOLERATED	NA	NA	NA	NA	NA	NA	NA	NA	NA	NA	NA
2_31750131_C/T	Pik3r1_469	0.111111	2	31750131	C	T	+	10/15	Pik3r1	NM_013005	Missense_Mutation	1405	1405	469	E/K	Gaa/Aaa	IMPACT=MODERATE;STRAND=-1;SOURCE=Rn6.ens.refseq.MODIFIED.gtf.gz;EXON=10/15	E	K	469	0.56	TOLERATED	Pik3r1	Pik3r1.p.E469	p.E469*,p.E469D	lung,haematopoietic_and_lymphoid_tissue	carcinoma,lymphoid_neoplasm	COSM6912658,COSM5986267	Substitution-Nonsense,Substitution-Missense	PATHOGENIC,na	p.E/K	p.E/*,p.E/D	FALSE
2_31750142_C/T	Pik3r1_465	0.111111	2	31750142	C	T	+	10/15	Pik3r1	NM_013005	Missense_Mutation	1394	1394	465	R/K	aGa/aAa	IMPACT=MODERATE;STRAND=-1;SOURCE=Rn6.ens.refseq.MODIFIED.gtf.gz;EXON=10/15	R	K	465	0.87	TOLERATED	Pik3r1	Pik3r1.p.R465	p.R465*,p.R465T	breast,cervix	carcinoma	COSM6966307,COSM4834976	Substitution-Nonsense,Substitution-Missense	PATHOGENIC	p.R/K	p.R/*,p.R/T	FALSE
2_31750152_C/T	Pik3r1_462	0.111111	2	31750152	C	T	+	10/15	Pik3r1	NM_013005	Missense_Mutation	1384	1384	462	E/K	Gaa/Aaa	IMPACT=MODERATE;STRAND=-1;SOURCE=Rn6.ens.refseq.MODIFIED.gtf.gz;EXON=10/15	E	K	462	0.27	TOLERATED	Pik3r1	Pik3r1.p.E462	p.E462*	lung	carcinoma	COSM6104367	Substitution-Nonsense	PATHOGENIC	p.E/K	p.E/*	FALSE
2_31750154_C/T	Pik3r1_461	0.222222	2	31750154	C	T	+	10/15	Pik3r1	NM_013005	Missense_Mutation	1382	1382	461	R/Q	cGg/cAg	IMPACT=MODERATE;STRAND=-1;SOURCE=Rn6.ens.refseq.MODIFIED.gtf.gz;EXON=10/15	R	Q	461	0.15	TOLERATED	Pik3r1	Pik3r1.p.R461	p.R461*,p.R461Q	endometrium,large_intestine,skin,stomach	carcinoma,malignant_melanoma	COSM43181,COSM7346413	Substitution-Nonsense,Substitution-Missense	PATHOGENIC	p.R/Q	p.R/*,p.R/Q	FALSE,TRUE
2_31750177_A/G	Pik3r1_453	0.111111	2	31750177	A	G	+	10/15	Pik3r1	NM_013005	Silent	1359	1359	453	N	aaT/aaC	IMPACT=LOW;STRAND=-1;SOURCE=Rn6.ens.refseq.MODIFIED.gtf.gz;EXON=10/15	N	N	453	0.32	TOLERATED	NA	NA	NA	NA	NA	NA	NA	NA	NA	NA	NA
2_31750200_C/T	Pik3r1_446	0.111111	2	31750200	C	T	+	10/15	Pik3r1	NM_013005	Missense_Mutation	1336	1336	446	G/R	Ggg/Agg	IMPACT=MODERATE;STRAND=-1;SOURCE=Rn6.ens.refseq.MODIFIED.gtf.gz;EXON=10/15	G	R	446	0.55	TOLERATED	NA	NA	NA	NA	NA	NA	NA	NA	NA	NA	NA
2_31750202_A/C	Pik3r1_445	0.111111	2	31750202	A	C	+	10/15	Pik3r1	NM_013005	Missense_Mutation	1334	1334	445	V/G	gTa/gGa	IMPACT=MODERATE;STRAND=-1;SOURCE=Rn6.ens.refseq.MODIFIED.gtf.gz;EXON=10/15	V	G	445	0	DELETERIOUS	NA	NA	NA	NA	NA	NA	NA	NA	NA	NA	NA
2_31750229_A/T	Pik3r1_436	0.222222	2	31750229	A	T	+	10/15	Pik3r1	NM_013005	Missense_Mutation	1307	1307	436	V/D	gTt/gAt	IMPACT=MODERATE;STRAND=-1;SOURCE=Rn6.ens.refseq.MODIFIED.gtf.gz;EXON=10/15	V	D	436	0.01	DELETERIOUS	NA	NA	NA	NA	NA	NA	NA	NA	NA	NA	NA
3_3926916_G/A	Notch1_509	0.111111	3	3926916	G	A	+	9/34	Notch1	NM_001105721	Silent	1753	1527	509	I	atC/atT	IMPACT=LOW;STRAND=-1;SOURCE=Rn6.ens.refseq.MODIFIED.gtf.gz;EXON=9/34	I	I	509	0.52	TOLERATED	NA	NA	NA	NA	NA	NA	NA	NA	NA	NA	NA
3_3926927_C/T	Notch1_506	0.111111	3	3926927	C	T	+	9/34	Notch1	NM_001105721	Missense_Mutation	1742	1516	506	V/M	Gtg/Atg	IMPACT=MODERATE;STRAND=-1;SOURCE=Rn6.ens.refseq.MODIFIED.gtf.gz;EXON=9/34	V	M	506	0.22	TOLERATED	NA	NA	NA	NA	NA	NA	NA	NA	NA	NA	NA
3_3926945_G/T	Notch1_500	0.111111	3	3926945	G	T	+	9/34	Notch1	NM_001105721	Missense_Mutation	1724	1498	500	L/I	Cta/Ata	IMPACT=MODERATE;STRAND=-1;SOURCE=Rn6.ens.refseq.MODIFIED.gtf.gz;EXON=9/34	L	I	500	0.25	TOLERATED	NA	NA	NA	NA	NA	NA	NA	NA	NA	NA	NA
3_3927325_C/T	Notch1_478	0.111111	3	3927325	C	T	+	8/34	Notch1	NM_001105721	Missense_Mutation	1659	1433	478	C/Y	tGt/tAt	IMPACT=MODERATE;STRAND=-1;SOURCE=Rn6.ens.refseq.MODIFIED.gtf.gz;EXON=8/34	C	Y	478	0.01	DELETERIOUS	NA	NA	NA	NA	NA	NA	NA	NA	NA	NA	NA
3_3927341_C/T	Notch1_473	0.111111	3	3927341	C	T	+	8/34	Notch1	NM_001105721	Missense_Mutation	1643	1417	473	E/K	Gag/Aag	IMPACT=MODERATE;STRAND=-1;SOURCE=Rn6.ens.refseq.MODIFIED.gtf.gz;EXON=8/34	E	K	473	0.84	TOLERATED	NA	NA	NA	NA	NA	NA	NA	NA	NA	NA	NA
3_3927412_C/T	Notch1_449	0.111111	3	3927412	C	T	+	8/34	Notch1	NM_001105721	Missense_Mutation	1572	1346	449	C/Y	tGt/tAt	IMPACT=MODERATE;STRAND=-1;SOURCE=Rn6.ens.refseq.MODIFIED.gtf.gz;EXON=8/34	C	Y	449	0.14	TOLERATED	NA	NA	NA	NA	NA	NA	NA	NA	NA	NA	NA
3_3927695_G/A	Notch1_409	0.111111	3	3927695	G	A	+	7/34	Notch1	NM_001105721	Silent	1453	1227	409	C	tgC/tgT	IMPACT=LOW;STRAND=-1;SOURCE=Rn6.ens.refseq.MODIFIED.gtf.gz;EXON=7/34	C	C	409	1	TOLERATED	NA	NA	NA	NA	NA	NA	NA	NA	NA	NA	NA
3_3928471_G/A	Notch1_328	0.111111	3	3928471	G	A	+	6/34	Notch1	NM_001105721	Missense_Mutation	1209	983	328	T/I	aCt/aTt	IMPACT=MODERATE;STRAND=-1;SOURCE=Rn6.ens.refseq.MODIFIED.gtf.gz;EXON=6/34	T	I	328	0.31	TOLERATED	NA	NA	NA	NA	NA	NA	NA	NA	NA	NA	NA
3_3928486_C/A	Notch1_323	0.111111	3	3928486	C	A	+	6/34	Notch1	NM_001105721	Missense_Mutation	1194	968	323	C/F	tGt/tTt	IMPACT=MODERATE;STRAND=-1;SOURCE=Rn6.ens.refseq.MODIFIED.gtf.gz;EXON=6/34	C	F	323	0	DELETERIOUS	NA	NA	NA	NA	NA	NA	NA	NA	NA	NA	NA
3_3928509_G/C	Notch1_315	0.111111	3	3928509	G	C	+	6/34	Notch1	NM_001105721	Silent	1171	945	315	S	tcC/tcG	IMPACT=LOW;STRAND=-1;SOURCE=Rn6.ens.refseq.MODIFIED.gtf.gz;EXON=6/34	S	S	315	1	TOLERATED	NA	NA	NA	NA	NA	NA	NA	NA	NA	NA	NA
3_3928513_T/C	Notch1_314	0.111111	3	3928513	T	C	+	6/34	Notch1	NM_001105721	Missense_Mutation	1167	941	314	N/S	aAc/aGc	IMPACT=MODERATE;STRAND=-1;SOURCE=Rn6.ens.refseq.MODIFIED.gtf.gz;EXON=6/34	N	S	314	0.08	TOLERATED	NA	NA	NA	NA	NA	NA	NA	NA	NA	NA	NA
3_3931784_G/T	Notch1_194	0.111111	3	3931784	G	T	+	4/34	Notch1	NM_001105721	Missense_Mutation	807	581	194	T/K	aCg/aAg	IMPACT=MODERATE;STRAND=-1;SOURCE=Rn6.ens.refseq.MODIFIED.gtf.gz;EXON=4/34	T	K	194	0.26	TOLERATED	NA	NA	NA	NA	NA	NA	NA	NA	NA	NA	NA
3_3931858_G/A	Notch1_169	0.111111	3	3931858	G	A	+	4/34	Notch1	NM_001105721	Silent	733	507	169	G	ggC/ggT	IMPACT=LOW;STRAND=-1;SOURCE=Rn6.ens.refseq.MODIFIED.gtf.gz;EXON=4/34	G	G	169	1	TOLERATED	NA	NA	NA	NA	NA	NA	NA	NA	NA	NA	NA
3_3932541_C/T	Notch1_133	0.111111	3	3932541	C	T	+	3/34	Notch1	NM_001105721	Nonsense_Mutation	625	399	133	W/*	tgG/tgA	IMPACT=HIGH;STRAND=-1;SOURCE=Rn6.ens.refseq.MODIFIED.gtf.gz;EXON=3/34	W	*	133	NA	NA	NA	NA	NA	NA	NA	NA	NA	NA	NA	NA	NA
3_3932546_C/T	Notch1_132	0.111111	3	3932546	C	T	+	3/34	Notch1	NM_001105721	Missense_Mutation	620	394	132	G/R	Ggg/Agg	IMPACT=MODERATE;STRAND=-1;SOURCE=Rn6.ens.refseq.MODIFIED.gtf.gz;EXON=3/34	G	R	132	0.04	DELETERIOUS	NA	NA	NA	NA	NA	NA	NA	NA	NA	NA	NA
3_3932562_C/T	Notch1_126	0.111111	3	3932562	C	T	+	3/34	Notch1	NM_001105721	Silent	604	378	126	K	aaG/aaA	IMPACT=LOW;STRAND=-1;SOURCE=Rn6.ens.refseq.MODIFIED.gtf.gz;EXON=3/34	K	K	126	1	TOLERATED	NA	NA	NA	NA	NA	NA	NA	NA	NA	NA	NA
3_3932671_G/C	Notch1_90	0.111111	3	3932671	G	C	+	3/34	Notch1	NM_001105721	Missense_Mutation	495	269	90	P/R	cCc/cGc	IMPACT=MODERATE;STRAND=-1;SOURCE=Rn6.ens.refseq.MODIFIED.gtf.gz;EXON=3/34	P	R	90	0.06	TOLERATED	NA	NA	NA	NA	NA	NA	NA	NA	NA	NA	NA
4_179500864_C/T	Kras_83	0.111111	4	179500864	C	T	+	2/4	Kras	NM_031515	Missense_Mutation	247	247	83	A/T	Gcc/Acc	IMPACT=MODERATE;STRAND=-1;SOURCE=Rn6.ens.refseq.MODIFIED.gtf.gz;EXON=2/4	A	T	83	0.06	TOLERATED	NA	NA	NA	NA	NA	NA	NA	NA	NA	NA	NA
4_179500924_C/T	Kras_63	0.111111	4	179500924	C	T	+	2/4	Kras	NM_031515	Missense_Mutation	187	187	63	E/K	Gag/Aag	IMPACT=MODERATE;STRAND=-1;SOURCE=Rn6.ens.refseq.MODIFIED.gtf.gz;EXON=2/4	E	K	63	0.06	TOLERATED	Kras	Kras.p.E63	p.E63K,p.E63=	pancreas,central_nervous_system,large_intestine,thyroid,haematopoietic_and_lymphoid_tissue,urinary_tract,genital_tract,skin	other,primitive_neuroectodermal_tumour-medulloblastoma,carcinoid-endocrine_tumour,carcinoma,lymphoid_neoplasm,germ_cell_tumour,malignant_melanoma	COSM27159,COSM1168051	Substitution-Missense,Substitution-coding-silent	PATHOGENIC	p.E/K	p.E/K,p.E/=	TRUE,FALSE
4_179500942_C/A	Kras_57	0.111111	4	179500942	C	A	+	2/4	Kras	NM_031515	Missense_Mutation	169	169	57	D/Y	Gac/Tac	IMPACT=MODERATE;STRAND=-1;SOURCE=Rn6.ens.refseq.MODIFIED.gtf.gz;EXON=2/4	D	Y	57	0	DELETERIOUS	Kras	Kras.p.D57	p.D57N,p.D57Y	oesophagus,large_intestine,haematopoietic_and_lymphoid_tissue,lung	carcinoma,lymphoid_neoplasm	COSM1166779,COSM6474361	Substitution-Missense	PATHOGENIC	p.D/Y	p.D/N,p.D/Y	FALSE,TRUE
4_179500943_G/A	Kras_56	0.111111	4	179500943	G	A	+	2/4	Kras	NM_031515	Silent	168	168	56	L	ctC/ctT	IMPACT=LOW;STRAND=-1;SOURCE=Rn6.ens.refseq.MODIFIED.gtf.gz;EXON=2/4	L	L	56	1	TOLERATED	NA	NA	NA	NA	NA	NA	NA	NA	NA	NA	NA
4_67401428_A/T	Braf_652	0.111111	4	67401428	A	T	+	18/20	Braf	NM_001378474	Missense_Mutation	1982	1955	652	F/Y	tTt/tAt	IMPACT=MODERATE;STRAND=-1;SOURCE=Rn6.ens.refseq.MODIFIED.gtf.gz;EXON=18/20	F	Y	652	0.02	DELETERIOUS	Braf	Braf.p.F707	p.F707V	skin	malignant_melanoma	COSM9347967	Substitution-Missense	PATHOGENIC	p.F/Y	p.F/V	FALSE
4_67401444_C/T	Braf_647	0.111111	4	67401444	C	T	+	18/20	Braf	NM_001378474	Missense_Mutation	1966	1939	647	D/N	Gac/Aac	IMPACT=MODERATE;STRAND=-1;SOURCE=Rn6.ens.refseq.MODIFIED.gtf.gz;EXON=18/20	D	N	647	0.23	TOLERATED	NA	NA	NA	NA	NA	NA	NA	NA	NA	NA	NA
5_107825231_G/A	Cdkn2a_106	0.111111	5	107825231	G	A	+	6/8	Cdkn2a	NM_031550	Missense_Mutation	361	316	106	R/C	Cgc/Tgc	IMPACT=MODERATE;STRAND=-1;SOURCE=Rn6.ens.refseq.MODIFIED.gtf.gz;EXON=6/8	NA	NA	NA	NA	NA	NA	NA	NA	NA	NA	NA	NA	NA	NA	NA	NA
5_107825242_C/A	Cdkn2a_102	0.111111	5	107825242	C	A	+	6/8	Cdkn2a	NM_031550	Missense_Mutation	350	305	102	G/V	gGg/gTg	IMPACT=MODERATE;STRAND=-1;SOURCE=Rn6.ens.refseq.MODIFIED.gtf.gz;EXON=6/8	NA	NA	NA	NA	NA	NA	NA	NA	NA	NA	NA	NA	NA	NA	NA	NA
5_107825381_G/C	Cdkn2a_56	0.111111	5	107825381	G	C	+	5/8	Cdkn2a	NM_031550	Missense_Mutation	212	167	56	S/C	tCt/tGt	IMPACT=MODERATE;STRAND=-1;SOURCE=Rn6.ens.refseq.MODIFIED.gtf.gz;EXON=5/8	NA	NA	NA	NA	NA	NA	NA	NA	NA	NA	NA	NA	NA	NA	NA	NA
5_107832252_C/T	Cdkn2a_37	0.111111	5	107832252	C	T	+	1/8	Cdkn2a	NM_031550	Missense_Mutation	154	109	37	G/S	Ggt/Agt	IMPACT=MODERATE;STRAND=-1;SOURCE=Rn6.ens.refseq.MODIFIED.gtf.gz;EXON=1/8	NA	NA	NA	NA	NA	Cdkn2a	Cdkn2a.p.G45	p.G45D,p.G45S,p.G45R	upper_aerodigestive_tract,ovary,prostate,biliary_tract	carcinoma,other	COSM33786,COSM13268,COSM9264859	Substitution-Missense	PATHOGENIC	p.G/S	p.G/D,p.G/S,p.G/R	FALSE,TRUE
5_107832262_C/T	Cdkn2a_33	0.111111	5	107832262	C	T	+	1/8	Cdkn2a	NM_031550	Silent	144	99	33	P	ccG/ccA	IMPACT=LOW;STRAND=-1;SOURCE=Rn6.ens.refseq.MODIFIED.gtf.gz;EXON=1/8	NA	NA	NA	NA	NA	Cdkn2a	Cdkn2a.p.P41	p.P41=	pancreas	carcinoma	COSM8428285	Substitution-coding-silent	NEUTRAL	p.P/%/D	p.P/=	FALSE
5_107832282_C/T	Cdkn2a_27	0.111111	5	107832282	C	T	+	1/8	Cdkn2a	NM_031550	Missense_Mutation	124	79	27	G/R	Ggg/Agg	IMPACT=MODERATE;STRAND=-1;SOURCE=Rn6.ens.refseq.MODIFIED.gtf.gz;EXON=1/8	NA	NA	NA	NA	NA	Cdkn2a	Cdkn2a.p.G35	p.G35A,p.G35V,p.G35E,p.G35W,p.G35R	haematopoietic_and_lymphoid_tissue,skin,breast,lung,ovary,pancreas,upper_aerodigestive_tract	lymphoid_neoplasm,malignant_melanoma,carcinoma	COSM5751265,COSM12736,COSM13259,COSM6985521,COSM13277	Substitution-Missense	PATHOGENIC	p.G/R	p.G/A,p.G/V,p.G/E,p.G/W,p.G/R	FALSE,TRUE
5_107832301_C/T	Cdkn2a_20	0.222222	5	107832301	C	T	+	1/8	Cdkn2a	NM_031550	Silent	105	60	20	V	gtG/gtA	IMPACT=LOW;STRAND=-1;SOURCE=Rn6.ens.refseq.MODIFIED.gtf.gz;EXON=1/8	NA	NA	NA	NA	NA	Cdkn2a	Cdkn2a.p.V28	p.V28M,p.V28G,p.V28=	urinary_tract,large_intestine,haematopoietic_and_lymphoid_tissue,upper_aerodigestive_tract,skin	carcinoma,haematopoietic_neoplasm	COSM14267,COSM12489,COSM33783	Substitution-Missense,Substitution-coding-silent	PATHOGENIC,na	p.V/%/D	p.V/M,p.V/G,p.V/=	FALSE
5_107832327_C/T	Cdkn2a_12	0.111111	5	107832327	C	T	+	1/8	Cdkn2a	NM_031550	Missense_Mutation	79	34	12	A/T	Gcg/Acg	IMPACT=MODERATE;STRAND=-1;SOURCE=Rn6.ens.refseq.MODIFIED.gtf.gz;EXON=1/8	NA	NA	NA	NA	NA	Cdkn2a	Cdkn2a.p.A20	p.A20T,p.A20R,p.A20=,p.A20S,p.A20P,p.A20E	pancreas,oesophagus,skin,lung,upper_aerodigestive_tract,biliary_tract,adrenal_gland,stomach,haematopoietic_and_lymphoid_tissue	carcinoma,malignant_melanoma,pheochromocytoma,haematopoietic_neoplasm	COSM12761,COSM9452926,COSM13654,COSM13537,COSM28674,COSM13521,COSM12505	Substitution-Missense,Substitution-coding-silent	PATHOGENIC,na,NEUTRAL	p.A/T	p.A/T,p.A/R,p.A/=,p.A/S,p.A/P,p.A/E	TRUE,FALSE
5_107832348_C/T	Cdkn2a_5	0.111111	5	107832348	C	T	+	1/8	Cdkn2a	NM_031550	Missense_Mutation	58	13	5	A/T	Gca/Aca	IMPACT=MODERATE;STRAND=-1;SOURCE=Rn6.ens.refseq.MODIFIED.gtf.gz;EXON=1/8	NA	NA	NA	NA	NA	Cdkn2a	Cdkn2a.p.A13	p.A13D,p.A13T	upper_aerodigestive_tract,pancreas	carcinoma	COSM3724570,COSM8426063	Substitution-Missense	NEUTRAL,na	p.A/T	p.A/D,p.A/T	FALSE,TRUE
5_151905978_G/T	Arid1a_-	0	5	151905978	G	T	+	19/19	Arid1a	NM_001106635	3'UTR	5774	-	-	-	-	IMPACT=MODIFIER;STRAND=-1;SOURCE=Rn6.ens.refseq.MODIFIED.gtf.gz;EXON=19/19	NA	NA	NA	NA	NA	NA	NA	NA	NA	NA	NA	NA	NA	NA	NA	NA
5_151906013_C/T	Arid1a_1909	0.111111	5	151906013	C	T	+	19/19	Arid1a	NM_001106635	Missense_Mutation	5739	5725	1909	G/S	Ggc/Agc	IMPACT=MODERATE;STRAND=-1;SOURCE=Rn6.ens.refseq.MODIFIED.gtf.gz;EXON=19/19	G	S	1909	0	DELETERIOUS_(*WARNING!_Low_confidence)	NA	NA	NA	NA	NA	NA	NA	NA	NA	NA	NA
5_151906031_C/T	Arid1a_1903	0.111111	5	151906031	C	T	+	19/19	Arid1a	NM_001106635	Missense_Mutation	5721	5707	1903	D/N	Gat/Aat	IMPACT=MODERATE;STRAND=-1;SOURCE=Rn6.ens.refseq.MODIFIED.gtf.gz;EXON=19/19	D	N	1903	0	DELETERIOUS_(*WARNING!_Low_confidence)	NA	NA	NA	NA	NA	NA	NA	NA	NA	NA	NA
5_151906119_G/A	Arid1a_1873	0.111111	5	151906119	G	A	+	19/19	Arid1a	NM_001106635	Silent	5633	5619	1873	N	aaC/aaT	IMPACT=LOW;STRAND=-1;SOURCE=Rn6.ens.refseq.MODIFIED.gtf.gz;EXON=19/19	N	N	1873	1	TOLERATED	NA	NA	NA	NA	NA	NA	NA	NA	NA	NA	NA
5_151906296_C/T	Arid1a_1814	0.111111	5	151906296	C	T	+	19/19	Arid1a	NM_001106635	Silent	5456	5442	1814	Q	caG/caA	IMPACT=LOW;STRAND=-1;SOURCE=Rn6.ens.refseq.MODIFIED.gtf.gz;EXON=19/19	Q	Q	1814	1	TOLERATED	NA	NA	NA	NA	NA	NA	NA	NA	NA	NA	NA
5_151906301_C/T	Arid1a_1813	0.111111	5	151906301	C	T	+	19/19	Arid1a	NM_001106635	Missense_Mutation	5451	5437	1813	V/M	Gtg/Atg	IMPACT=MODERATE;STRAND=-1;SOURCE=Rn6.ens.refseq.MODIFIED.gtf.gz;EXON=19/19	V	M	1813	0	DELETERIOUS_(*WARNING!_Low_confidence)	NA	NA	NA	NA	NA	NA	NA	NA	NA	NA	NA
5_151906302_C/T	Arid1a_1812	0.111111	5	151906302	C	T	+	19/19	Arid1a	NM_001106635	Silent	5450	5436	1812	A	gcG/gcA	IMPACT=LOW;STRAND=-1;SOURCE=Rn6.ens.refseq.MODIFIED.gtf.gz;EXON=19/19	A	A	1812	1	TOLERATED	NA	NA	NA	NA	NA	NA	NA	NA	NA	NA	NA
5_151906766_C/T	Arid1a_1658	0.111111	5	151906766	C	T	+	19/19	Arid1a	NM_001106635	Missense_Mutation	4986	4972	1658	E/K	Gag/Aag	IMPACT=MODERATE;STRAND=-1;SOURCE=Rn6.ens.refseq.MODIFIED.gtf.gz;EXON=19/19	E	K	1658	0	DELETERIOUS_(*WARNING!_Low_confidence)	NA	NA	NA	NA	NA	NA	NA	NA	NA	NA	NA
5_151907201_C/A	Arid1a_1513	0.111111	5	151907201	C	A	+	19/19	Arid1a	NM_001106635	Missense_Mutation	4551	4537	1513	G/C	Ggt/Tgt	IMPACT=MODERATE;STRAND=-1;SOURCE=Rn6.ens.refseq.MODIFIED.gtf.gz;EXON=19/19	G	C	1513	0	DELETERIOUS_(*WARNING!_Low_confidence)	NA	NA	NA	NA	NA	NA	NA	NA	NA	NA	NA
5_151907207_C/T	Arid1a_1511	0.111111	5	151907207	C	T	+	19/19	Arid1a	NM_001106635	Missense_Mutation	4545	4531	1511	V/I	Gta/Ata	IMPACT=MODERATE;STRAND=-1;SOURCE=Rn6.ens.refseq.MODIFIED.gtf.gz;EXON=19/19	V	I	1511	0.35	TOLERATED	NA	NA	NA	NA	NA	NA	NA	NA	NA	NA	NA
5_151907303_C/T	Arid1a_1479	0.111111	5	151907303	C	T	+	19/19	Arid1a	NM_001106635	Missense_Mutation	4449	4435	1479	E/K	Gag/Aag	IMPACT=MODERATE;STRAND=-1;SOURCE=Rn6.ens.refseq.MODIFIED.gtf.gz;EXON=19/19	E	K	1479	0	DELETERIOUS_(*WARNING!_Low_confidence)	NA	NA	NA	NA	NA	NA	NA	NA	NA	NA	NA
5_151907320_C/T	Arid1a_1473	0.111111	5	151907320	C	T	+	19/19	Arid1a	NM_001106635	Missense_Mutation	4432	4418	1473	G/D	gGt/gAt	IMPACT=MODERATE;STRAND=-1;SOURCE=Rn6.ens.refseq.MODIFIED.gtf.gz;EXON=19/19	G	D	1473	0	DELETERIOUS_(*WARNING!_Low_confidence)	NA	NA	NA	NA	NA	NA	NA	NA	NA	NA	NA
5_151907327_G/A	Arid1a_1471	0.111111	5	151907327	G	A	+	19/19	Arid1a	NM_001106635	Missense_Mutation	4425	4411	1471	R/W	Cgg/Tgg	IMPACT=MODERATE;STRAND=-1;SOURCE=Rn6.ens.refseq.MODIFIED.gtf.gz;EXON=19/19	R	W	1471	0.01	DELETERIOUS_(*WARNING!_Low_confidence)	NA	NA	NA	NA	NA	NA	NA	NA	NA	NA	NA
5_151907371_T/A	Arid1a_1456	0.111111	5	151907371	T	A	+	19/19	Arid1a	NM_001106635	Missense_Mutation	4381	4367	1456	K/M	aAg/aTg	IMPACT=MODERATE;STRAND=-1;SOURCE=Rn6.ens.refseq.MODIFIED.gtf.gz;EXON=19/19	K	M	1456	0.01	DELETERIOUS_(*WARNING!_Low_confidence)	NA	NA	NA	NA	NA	NA	NA	NA	NA	NA	NA
5_151910391_T/A	Arid1a_1327	0.111111	5	151910391	T	A	+	18/19	Arid1a	NM_001106635	Missense_Mutation	3993	3979	1327	N/Y	Aac/Tac	IMPACT=MODERATE;STRAND=-1;SOURCE=Rn6.ens.refseq.MODIFIED.gtf.gz;EXON=18/19	N	Y	1327	0.03	DELETERIOUS_(*WARNING!_Low_confidence)	NA	NA	NA	NA	NA	NA	NA	NA	NA	NA	NA
5_151911207_C/T	Arid1a_1154	0.111111	5	151911207	C	T	+	17/19	Arid1a	NM_001106635	Silent	3476	3462	1154	V	gtG/gtA	IMPACT=LOW;STRAND=-1;SOURCE=Rn6.ens.refseq.MODIFIED.gtf.gz;EXON=17/19	V	V	1154	0.83	TOLERATED	NA	NA	NA	NA	NA	NA	NA	NA	NA	NA	NA
5_151911360_G/A	Arid1a_1103	0.111111	5	151911360	G	A	+	17/19	Arid1a	NM_001106635	Silent	3323	3309	1103	N	aaC/aaT	IMPACT=LOW;STRAND=-1;SOURCE=Rn6.ens.refseq.MODIFIED.gtf.gz;EXON=17/19	N	N	1103	1	TOLERATED	Arid1a	Arid1a.p.N1475	p.N1475=	upper_aerodigestive_tract	carcinoma	COSM8324850	Substitution-coding-silent	PATHOGENIC	p.N/%/D	p.N/=	FALSE
5_151911375_G/A	Arid1a_1098	0.111111	5	151911375	G	A	+	17/19	Arid1a	NM_001106635	Silent	3308	3294	1098	S	tcC/tcT	IMPACT=LOW;STRAND=-1;SOURCE=Rn6.ens.refseq.MODIFIED.gtf.gz;EXON=17/19	S	S	1098	1	TOLERATED	NA	NA	NA	NA	NA	NA	NA	NA	NA	NA	NA
5_151911513_C/T	Arid1a_1052	0.111111	5	151911513	C	T	+	17/19	Arid1a	NM_001106635	Silent	3170	3156	1052	Q	caG/caA	IMPACT=LOW;STRAND=-1;SOURCE=Rn6.ens.refseq.MODIFIED.gtf.gz;EXON=17/19	Q	Q	1052	1	TOLERATED	NA	NA	NA	NA	NA	NA	NA	NA	NA	NA	NA
5_151911516_A/T	Arid1a_1051	0.111111	5	151911516	A	T	+	17/19	Arid1a	NM_001106635	Silent	3167	3153	1051	P	ccT/ccA	IMPACT=LOW;STRAND=-1;SOURCE=Rn6.ens.refseq.MODIFIED.gtf.gz;EXON=17/19	P	P	1051	0.24	TOLERATED	NA	NA	NA	NA	NA	NA	NA	NA	NA	NA	NA
5_151911525_C/T	Arid1a_1048	0.111111	5	151911525	C	T	+	17/19	Arid1a	NM_001106635	Silent	3158	3144	1048	Q	caG/caA	IMPACT=LOW;STRAND=-1;SOURCE=Rn6.ens.refseq.MODIFIED.gtf.gz;EXON=17/19	Q	Q	1048	0.58	TOLERATED	NA	NA	NA	NA	NA	NA	NA	NA	NA	NA	NA
5_151911540_C/T	Arid1a_1043	0.111111	5	151911540	C	T	+	17/19	Arid1a	NM_001106635	Silent	3143	3129	1043	Q	caG/caA	IMPACT=LOW;STRAND=-1;SOURCE=Rn6.ens.refseq.MODIFIED.gtf.gz;EXON=17/19	Q	Q	1043	1	TOLERATED	NA	NA	NA	NA	NA	NA	NA	NA	NA	NA	NA
5_151911568_G/A	Arid1a_1034	0.111111	5	151911568	G	A	+	17/19	Arid1a	NM_001106635	Missense_Mutation	3115	3101	1034	P/L	cCt/cTt	IMPACT=MODERATE;STRAND=-1;SOURCE=Rn6.ens.refseq.MODIFIED.gtf.gz;EXON=17/19	P	L	1034	0	DELETERIOUS	NA	NA	NA	NA	NA	NA	NA	NA	NA	NA	NA
5_151911569_G/A	Arid1a_1034	0.111111	5	151911569	G	A	+	17/19	Arid1a	NM_001106635	Missense_Mutation	3114	3100	1034	P/S	Cct/Tct	IMPACT=MODERATE;STRAND=-1;SOURCE=Rn6.ens.refseq.MODIFIED.gtf.gz;EXON=17/19	P	S	1034	0	DELETERIOUS	NA	NA	NA	NA	NA	NA	NA	NA	NA	NA	NA
5_151911570_C/T	Arid1a_1033	0.111111	5	151911570	C	T	+	17/19	Arid1a	NM_001106635	Silent	3113	3099	1033	L	ctG/ctA	IMPACT=LOW;STRAND=-1;SOURCE=Rn6.ens.refseq.MODIFIED.gtf.gz;EXON=17/19	L	L	1033	1	TOLERATED	NA	NA	NA	NA	NA	NA	NA	NA	NA	NA	NA
5_151911584_G/A	Arid1a_1029	0.111111	5	151911584	G	A	+	17/19	Arid1a	NM_001106635	Nonsense_Mutation	3099	3085	1029	Q/*	Caa/Taa	IMPACT=HIGH;STRAND=-1;SOURCE=Rn6.ens.refseq.MODIFIED.gtf.gz;EXON=17/19	Q	*	1029	NA	NA	NA	NA	NA	NA	NA	NA	NA	NA	NA	NA	NA
5_151912631_C/T	Arid1a_884	0.111111	5	151912631	C	T	+	14/19	Arid1a	NM_001106635	Missense_Mutation	2664	2650	884	G/R	Ggg/Agg	IMPACT=MODERATE;STRAND=-1;SOURCE=Rn6.ens.refseq.MODIFIED.gtf.gz;EXON=14/19	G	R	884	0.02	DELETERIOUS	NA	NA	NA	NA	NA	NA	NA	NA	NA	NA	NA
5_151912670_C/T	Arid1a_871	0.111111	5	151912670	C	T	+	14/19	Arid1a	NM_001106635	Missense_Mutation	2625	2611	871	G/S	Ggc/Agc	IMPACT=MODERATE;STRAND=-1;SOURCE=Rn6.ens.refseq.MODIFIED.gtf.gz;EXON=14/19	G	S	871	0.62	TOLERATED	Arid1a	Arid1a.p.G1254	p.G1254=	endometrium,prostate	carcinoma	COSM907715	Substitution-coding-silent	NEUTRAL	p.G/S	p.G/=	FALSE
5_151912685_C/T	Arid1a_866	0.111111	5	151912685	C	T	+	14/19	Arid1a	NM_001106635	Missense_Mutation	2610	2596	866	G/R	Ggg/Agg	IMPACT=MODERATE;STRAND=-1;SOURCE=Rn6.ens.refseq.MODIFIED.gtf.gz;EXON=14/19	G	R	866	0.26	TOLERATED	NA	NA	NA	NA	NA	NA	NA	NA	NA	NA	NA
5_151913361_T/C	Arid1a_855	0.111111	5	151913361	T	C	+	13/19	Arid1a	NM_001106635	Missense_Mutation	2578	2564	855	K/R	aAa/aGa	IMPACT=MODERATE;STRAND=-1;SOURCE=Rn6.ens.refseq.MODIFIED.gtf.gz;EXON=13/19	K	R	855	0.29	TOLERATED	NA	NA	NA	NA	NA	NA	NA	NA	NA	NA	NA
5_151913374_C/T	Arid1a_851	0.111111	5	151913374	C	T	+	13/19	Arid1a	NM_001106635	Missense_Mutation	2565	2551	851	G/S	Ggc/Agc	IMPACT=MODERATE;STRAND=-1;SOURCE=Rn6.ens.refseq.MODIFIED.gtf.gz;EXON=13/19	G	S	851	1	TOLERATED	Arid1a	Arid1a.p.G1234	p.G1234D,p.G1234C	haematopoietic_and_lymphoid_tissue,stomach,breast	haematopoietic_neoplasm,carcinoma	COSM7630724,COSM8468750,COSM9119192	Substitution-Missense	PATHOGENIC	p.G/S	p.G/D,p.G/C	FALSE
5_151913402_C/T	Arid1a_841	0.111111	5	151913402	C	T	+	13/19	Arid1a	NM_001106635	Missense_Mutation	2537	2523	841	M/I	atG/atA	IMPACT=MODERATE;STRAND=-1;SOURCE=Rn6.ens.refseq.MODIFIED.gtf.gz;EXON=13/19	M	I	841	0.43	TOLERATED	Arid1a	Arid1a.p.M1224	p.M1224V	large_intestine	carcinoma	COSM3724468	Substitution-Missense	PATHOGENIC	p.M/I	p.M/V	FALSE
5_151913408_C/T	Arid1a_839	0.111111	5	151913408	C	T	+	13/19	Arid1a	NM_001106635	Silent	2531	2517	839	G	ggG/ggA	IMPACT=LOW;STRAND=-1;SOURCE=Rn6.ens.refseq.MODIFIED.gtf.gz;EXON=13/19	G	G	839	1	TOLERATED	Arid1a	Arid1a.p.G1222	p.G1222E	central_nervous_system	glioma	COSM6973071	Substitution-Missense	PATHOGENIC	p.G/%/D	p.G/E	FALSE
5_151913411_C/T	Arid1a_838	0.111111	5	151913411	C	T	+	13/19	Arid1a	NM_001106635	Missense_Mutation	2528	2514	838	M/I	atG/atA	IMPACT=MODERATE;STRAND=-1;SOURCE=Rn6.ens.refseq.MODIFIED.gtf.gz;EXON=13/19	M	I	838	0.24	TOLERATED	Arid1a	Arid1a.p.M1221	p.M1221T,p.M1221R,p.M1221I	lung,soft_tissue	carcinoma,sarcoma,rhabdomyosarcoma	COSM680172,COSM8462388,COSM9225124	Substitution-Missense	PATHOGENIC	p.M/I	p.M/T,p.M/R,p.M/I	FALSE,TRUE
5_151913446_C/T	Arid1a_827	0.111111	5	151913446	C	T	+	13/19	Arid1a	NM_001106635	Missense_Mutation	2493	2479	827	G/R	Ggg/Agg	IMPACT=MODERATE;STRAND=-1;SOURCE=Rn6.ens.refseq.MODIFIED.gtf.gz;EXON=13/19	G	R	827	0.08	TOLERATED	Arid1a	Arid1a.p.G1210	p.G1210V	endometrium	carcinoma	COSM8869351	Substitution-Missense	PATHOGENIC	p.G/R	p.G/V	FALSE
5_151915236_C/T	Arid1a_727	0.111111	5	151915236	C	T	+	11/19	Arid1a	NM_001106635	Silent	2195	2181	727	R	cgG/cgA	IMPACT=LOW;STRAND=-1;SOURCE=Rn6.ens.refseq.MODIFIED.gtf.gz;EXON=11/19	R	R	727	1	TOLERATED	Arid1a	Arid1a.p.R1109	p.R1109W,p.R1109=,p.R1109Q	large_intestine,skin,endometrium	carcinoma,malignant_melanoma	COSM1183543,COSM7987903,COSM2235489	Substitution-Missense,Substitution-coding-silent	PATHOGENIC	p.R/%/D	p.R/W,p.R/=,p.R/Q	FALSE
5_151915274_T/A	Arid1a_715	0.111111	5	151915274	T	A	+	11/19	Arid1a	NM_001106635	Missense_Mutation	2157	2143	715	I/F	Atc/Ttc	IMPACT=MODERATE;STRAND=-1;SOURCE=Rn6.ens.refseq.MODIFIED.gtf.gz;EXON=11/19	I	F	715	0.08	TOLERATED	NA	NA	NA	NA	NA	NA	NA	NA	NA	NA	NA
5_151915315_C/T	Arid1a_701	0.111111	5	151915315	C	T	+	11/19	Arid1a	NM_001106635	Missense_Mutation	2116	2102	701	G/D	gGc/gAc	IMPACT=MODERATE;STRAND=-1;SOURCE=Rn6.ens.refseq.MODIFIED.gtf.gz;EXON=11/19	G	D	701	0.49	TOLERATED	Arid1a	Arid1a.p.G1083	p.G1083C	lung	carcinoma	COSM6126234	Substitution-Missense	PATHOGENIC	p.G/D	p.G/C	FALSE
5_151915364_C/T	Arid1a_685	0.111111	5	151915364	C	T	+	11/19	Arid1a	NM_001106635	Missense_Mutation	2067	2053	685	V/I	Gtc/Atc	IMPACT=MODERATE;STRAND=-1;SOURCE=Rn6.ens.refseq.MODIFIED.gtf.gz;EXON=11/19	V	I	685	0.37	TOLERATED	Arid1a	Arid1a.p.V1067	p.V1067=	skin	malignant_melanoma	COSM7975126	Substitution-coding-silent	PATHOGENIC	p.V/I	p.V/=	FALSE
5_151917027_C/T	Arid1a_642	0.111111	5	151917027	C	T	+	10/19	Arid1a	NM_001106635	Missense_Mutation	1938	1924	642	V/M	Gtg/Atg	IMPACT=MODERATE;STRAND=-1;SOURCE=Rn6.ens.refseq.MODIFIED.gtf.gz;EXON=10/19	V	M	642	0.21	TOLERATED	NA	NA	NA	NA	NA	NA	NA	NA	NA	NA	NA
5_151917058_C/T	Arid1a_631	0.111111	5	151917058	C	T	+	10/19	Arid1a	NM_001106635	Silent	1907	1893	631	E	gaG/gaA	IMPACT=LOW;STRAND=-1;SOURCE=Rn6.ens.refseq.MODIFIED.gtf.gz;EXON=10/19	E	E	631	1	TOLERATED	Arid1a	Arid1a.p.E1013	p.E1013V,p.E1013K	lung,kidney	carcinoma	COSM6912968,COSM3984936	Substitution-Missense	PATHOGENIC	p.E/%/D	p.E/V,p.E/K	FALSE
5_151918825_C/T	Arid1a_568	0.111111	5	151918825	C	T	+	8/19	Arid1a	NM_001106635	Missense_Mutation	1718	1704	568	M/I	atG/atA	IMPACT=MODERATE;STRAND=-1;SOURCE=Rn6.ens.refseq.MODIFIED.gtf.gz;EXON=8/19	M	I	568	0.32	TOLERATED	NA	NA	NA	NA	NA	NA	NA	NA	NA	NA	NA
5_151919601_C/T	Arid1a_518	0.111111	5	151919601	C	T	+	7/19	Arid1a	NM_001106635	Missense_Mutation	1566	1552	518	A/T	Gcc/Acc	IMPACT=MODERATE;STRAND=-1;SOURCE=Rn6.ens.refseq.MODIFIED.gtf.gz;EXON=7/19	A	T	518	0.4	TOLERATED	Arid1a	Arid1a.p.A900	p.A900T,p.A900V	large_intestine,skin	carcinoma	COSM2235466,COSM9807074	Substitution-Missense	PATHOGENIC	p.A/T	p.A/T,p.A/V	TRUE,FALSE
5_151919602_A/T	Arid1a_517	0.111111	5	151919602	A	T	+	7/19	Arid1a	NM_001106635	Silent	1565	1551	517	V	gtT/gtA	IMPACT=LOW;STRAND=-1;SOURCE=Rn6.ens.refseq.MODIFIED.gtf.gz;EXON=7/19	V	V	517	1	TOLERATED	Arid1a	Arid1a.p.V899	p.V899=	endometrium,breast	carcinoma	COSM9023193	Substitution-coding-silent	NEUTRAL	p.V/%/D	p.V/=	FALSE
5_151919606_G/A	Arid1a_516	0.111111	5	151919606	G	A	+	7/19	Arid1a	NM_001106635	Missense_Mutation	1561	1547	516	A/V	gCt/gTt	IMPACT=MODERATE;STRAND=-1;SOURCE=Rn6.ens.refseq.MODIFIED.gtf.gz;EXON=7/19	A	V	516	0.28	TOLERATED	NA	NA	NA	NA	NA	NA	NA	NA	NA	NA	NA
5_151919616_G/C	Arid1a_513	0.111111	5	151919616	G	C	+	7/19	Arid1a	NM_001106635	Missense_Mutation	1551	1537	513	Q/E	Caa/Gaa	IMPACT=MODERATE;STRAND=-1;SOURCE=Rn6.ens.refseq.MODIFIED.gtf.gz;EXON=7/19	Q	E	513	0.74	TOLERATED	Arid1a	Arid1a.p.Q895	p.Q895*	large_intestine,NS,biliary_tract	carcinoma,malignant_melanoma	COSM1721511	Substitution-Nonsense	PATHOGENIC	p.Q/E	p.Q/*	FALSE
5_151919761_T/G	Arid1a_464	0.111111	5	151919761	T	G	+	7/19	Arid1a	NM_001106635	Silent	1406	1392	464	G	ggA/ggC	IMPACT=LOW;STRAND=-1;SOURCE=Rn6.ens.refseq.MODIFIED.gtf.gz;EXON=7/19	G	G	464	0.81	TOLERATED	NA	NA	NA	NA	NA	NA	NA	NA	NA	NA	NA
5_151920507_A/T	Arid1a_405	0.111111	5	151920507	A	T	+	6/19	Arid1a	NM_001106635	Missense_Mutation	1227	1213	405	S/T	Tcc/Acc	IMPACT=MODERATE;STRAND=-1;SOURCE=Rn6.ens.refseq.MODIFIED.gtf.gz;EXON=6/19	S	T	405	0.67	TOLERATED	Arid1a	Arid1a.p.S787	p.S787C,p.S787F	endometrium,lung,skin	carcinoma	COSM6904360,COSM5930415	Substitution-Missense	PATHOGENIC	p.S/T	p.S/C,p.S/F	FALSE
5_151920522_G/A	Arid1a_400	0.111111	5	151920522	G	A	+	6/19	Arid1a	NM_001106635	Missense_Mutation	1212	1198	400	H/Y	Cac/Tac	IMPACT=MODERATE;STRAND=-1;SOURCE=Rn6.ens.refseq.MODIFIED.gtf.gz;EXON=6/19	H	Y	400	0.67	TOLERATED	NA	NA	NA	NA	NA	NA	NA	NA	NA	NA	NA
5_151920583_C/T	Arid1a_379	0.111111	5	151920583	C	T	+	6/19	Arid1a	NM_001106635	Silent	1151	1137	379	Q	caG/caA	IMPACT=LOW;STRAND=-1;SOURCE=Rn6.ens.refseq.MODIFIED.gtf.gz;EXON=6/19	Q	Q	379	1	TOLERATED	Arid1a	Arid1a.p.Q761	p.Q761*	biliary_tract,urinary_tract	carcinoma	COSM5520842,COSM6937573	Substitution-Nonsense	PATHOGENIC	p.Q/%/D	p.Q/*	FALSE
5_151921417_C/T	Arid1a_368	0.111111	5	151921417	C	T	+	5/19	Arid1a	NM_001106635	Missense_Mutation	1117	1103	368	R/Q	cGa/cAa	IMPACT=MODERATE;STRAND=-1;SOURCE=Rn6.ens.refseq.MODIFIED.gtf.gz;EXON=5/19	R	Q	368	0.69	TOLERATED	Arid1a	Arid1a.p.R750	p.R750*,p.R750=,p.R750Q,p.R750L	endometrium,biliary_tract,urinary_tract,large_intestine,stomach,skin	carcinoma,carcinoid-endocrine_tumour,malignant_melanoma	COSM907698,COSM7653142,COSM9751149,COSM8071979	Substitution-Nonsense,Substitution-coding-silent,Substitution-Missense	PATHOGENIC	p.R/Q	p.R/*,p.R/=,p.R/Q,p.R/L	FALSE,TRUE
5_151921436_A/T	Arid1a_362	0.111111	5	151921436	A	T	+	5/19	Arid1a	NM_001106635	Missense_Mutation	1098	1084	362	S/T	Tca/Aca	IMPACT=MODERATE;STRAND=-1;SOURCE=Rn6.ens.refseq.MODIFIED.gtf.gz;EXON=5/19	S	T	362	0.53	TOLERATED	Arid1a	Arid1a.p.S744	p.S744*	lung,breast,endometrium,stomach	carcinoma	COSM3726771,COSM6904359	Substitution-Nonsense,Insertion-Frameshift	PATHOGENIC,na	p.S/T	p.S/*	FALSE
5_151921446_G/T	Arid1a_358	0.111111	5	151921446	G	T	+	5/19	Arid1a	NM_001106635	Silent	1088	1074	358	S	tcC/tcA	IMPACT=LOW;STRAND=-1;SOURCE=Rn6.ens.refseq.MODIFIED.gtf.gz;EXON=5/19	S	S	358	1	TOLERATED	Arid1a	Arid1a.p.S740	p.S740F,p.S740P,p.S740=	urinary_tract,skin	carcinoma,malignant_melanoma	COSM7164499,COSM3487583,COSM5945934,COSM9796798	Substitution-Missense,Substitution-coding-silent	PATHOGENIC	p.S/%/D	p.S/F,p.S/P,p.S/=	FALSE
5_151921504_C/T	Arid1a_339	0.111111	5	151921504	C	T	+	5/19	Arid1a	NM_001106635	Missense_Mutation	1030	1016	339	G/D	gGc/gAc	IMPACT=MODERATE;STRAND=-1;SOURCE=Rn6.ens.refseq.MODIFIED.gtf.gz;EXON=5/19	G	D	339	0.18	TOLERATED	Arid1a	Arid1a.p.G721	p.G721R	haematopoietic_and_lymphoid_tissue	lymphoid_neoplasm	COSM6987125	Substitution-Missense	PATHOGENIC	p.G/D	p.G/R	FALSE
5_151944803_T/G	Arid1a_247	0.111111	5	151944803	T	G	+	3/19	Arid1a	NM_001106635	Missense_Mutation	754	740	247	N/T	aAc/aCc	IMPACT=MODERATE;STRAND=-1;SOURCE=Rn6.ens.refseq.MODIFIED.gtf.gz;EXON=3/19	N	T	247	0.63	TOLERATED	Arid1a	Arid1a.p.N629	p.N629K	haematopoietic_and_lymphoid_tissue	lymphoid_neoplasm	COSM1580525	Substitution-Missense	PATHOGENIC	p.N/T	p.N/K	FALSE
5_151944815_T/A	Arid1a_243	0.111111	5	151944815	T	A	+	3/19	Arid1a	NM_001106635	Missense_Mutation	742	728	243	Q/L	cAa/cTa	IMPACT=MODERATE;STRAND=-1;SOURCE=Rn6.ens.refseq.MODIFIED.gtf.gz;EXON=3/19	Q	L	243	0.45	TOLERATED	Arid1a	Arid1a.p.Q625	p.Q625*	ovary,haematopoietic_and_lymphoid_tissue	carcinoma,lymphoid_neoplasm	COSM51235	Substitution-Nonsense	PATHOGENIC	p.Q/L	p.Q/*	FALSE
5_151946220_G/A	Arid1a_195	0.111111	5	151946220	G	A	+	2/19	Arid1a	NM_001106635	Missense_Mutation	598	584	195	A/V	gCc/gTc	IMPACT=MODERATE;STRAND=-1;SOURCE=Rn6.ens.refseq.MODIFIED.gtf.gz;EXON=2/19	A	V	195	0.23	TOLERATED	NA	NA	NA	NA	NA	NA	NA	NA	NA	NA	NA
5_151947549_C/T	Arid1a_53	0.111111	5	151947549	C	T	+	1/19	Arid1a	NM_001106635	Missense_Mutation	171	157	53	G/S	Ggc/Agc	IMPACT=MODERATE;STRAND=-1;SOURCE=Rn6.ens.refseq.MODIFIED.gtf.gz;EXON=1/19	G	S	53	0.08	TOLERATED	NA	NA	NA	NA	NA	NA	NA	NA	NA	NA	NA
5_151947553_C/T	Arid1a_51	0.111111	5	151947553	C	T	+	1/19	Arid1a	NM_001106635	Missense_Mutation	167	153	51	M/I	atG/atA	IMPACT=MODERATE;STRAND=-1;SOURCE=Rn6.ens.refseq.MODIFIED.gtf.gz;EXON=1/19	M	I	51	0.42	TOLERATED	Arid1a	Arid1a.p.M434	p.M434V	thyroid	carcinoma	COSM7340454	Substitution-Missense	PATHOGENIC	p.M/I	p.M/V	FALSE
5_151947562_C/T	Arid1a_48	0.111111	5	151947562	C	T	+	1/19	Arid1a	NM_001106635	Silent	158	144	48	P	ccG/ccA	IMPACT=LOW;STRAND=-1;SOURCE=Rn6.ens.refseq.MODIFIED.gtf.gz;EXON=1/19	P	P	48	1	TOLERATED	Arid1a	Arid1a.p.P431	p.P431Q,p.P431=	lung,breast,upper_aerodigestive_tract,central_nervous_system	carcinoma,glioma	COSM680180,COSM4885538	Substitution-Missense,Substitution-coding-silent	PATHOGENIC,NEUTRAL	p.P/%/D	p.P/Q,p.P/=	FALSE
8_118822836_C/T	Setd2_158	0.111111	8	118822836	C	T	+	3/21	Setd2	NM_001108189	Nonsense_Mutation	977	472	158	R/*	Cga/Tga	IMPACT=HIGH;STRAND=1;SOURCE=Rn6.ens.refseq.MODIFIED.gtf.gz;EXON=3/21	R	*	158	NA	NA	Setd2	Setd2.p.R400	p.R400C,p.R400H	prostate,haematopoietic_and_lymphoid_tissue,breast,central_nervous_system	carcinoma,lymphoid_neoplasm,fibroepithelial_neoplasm,glioma	COSM5621805,COSM7343423	Substitution-Missense	PATHOGENIC	p.R/*	p.R/C,p.R/H	FALSE
8_118822860_A/T	Setd2_166	0.111111	8	118822860	A	T	+	3/21	Setd2	NM_001108189	Nonsense_Mutation	1001	496	166	R/*	Aga/Tga	IMPACT=HIGH;STRAND=1;SOURCE=Rn6.ens.refseq.MODIFIED.gtf.gz;EXON=3/21	R	*	166	NA	NA	NA	NA	NA	NA	NA	NA	NA	NA	NA	NA	NA
8_118822867_A/T	Setd2_168	0.111111	8	118822867	A	T	+	3/21	Setd2	NM_001108189	Missense_Mutation	1008	503	168	D/V	gAc/gTc	IMPACT=MODERATE;STRAND=1;SOURCE=Rn6.ens.refseq.MODIFIED.gtf.gz;EXON=3/21	D	V	168	0.2	TOLERATED	NA	NA	NA	NA	NA	NA	NA	NA	NA	NA	NA
8_118822966_G/A	Setd2_201	0.111111	8	118822966	G	A	+	3/21	Setd2	NM_001108189	Missense_Mutation	1107	602	201	R/K	aGg/aAg	IMPACT=MODERATE;STRAND=1;SOURCE=Rn6.ens.refseq.MODIFIED.gtf.gz;EXON=3/21	R	K	201	0.29	TOLERATED	NA	NA	NA	NA	NA	NA	NA	NA	NA	NA	NA
8_118823045_T/A	Setd2_227	0.111111	8	118823045	T	A	+	3/21	Setd2	NM_001108189	Nonsense_Mutation	1186	681	227	Y/*	taT/taA	IMPACT=HIGH;STRAND=1;SOURCE=Rn6.ens.refseq.MODIFIED.gtf.gz;EXON=3/21	Y	*	227	NA	NA	NA	NA	NA	NA	NA	NA	NA	NA	NA	NA	NA
8_118823527_T/A	Setd2_388	0.111111	8	118823527	T	A	+	3/21	Setd2	NM_001108189	Missense_Mutation	1668	1163	388	L/Q	cTa/cAa	IMPACT=MODERATE;STRAND=1;SOURCE=Rn6.ens.refseq.MODIFIED.gtf.gz;EXON=3/21	L	Q	388	0.44	TOLERATED	NA	NA	NA	NA	NA	NA	NA	NA	NA	NA	NA
8_118823535_T/A	Setd2_391	0.111111	8	118823535	T	A	+	3/21	Setd2	NM_001108189	Missense_Mutation	1676	1171	391	S/T	Tct/Act	IMPACT=MODERATE;STRAND=1;SOURCE=Rn6.ens.refseq.MODIFIED.gtf.gz;EXON=3/21	S	T	391	0.06	TOLERATED	NA	NA	NA	NA	NA	NA	NA	NA	NA	NA	NA
8_118824085_A/T	Setd2_574	0.111111	8	118824085	A	T	+	3/21	Setd2	NM_001108189	Missense_Mutation	2226	1721	574	H/L	cAt/cTt	IMPACT=MODERATE;STRAND=1;SOURCE=Rn6.ens.refseq.MODIFIED.gtf.gz;EXON=3/21	H	L	574	0.02	DELETERIOUS_(*WARNING!_Low_confidence)	NA	NA	NA	NA	NA	NA	NA	NA	NA	NA	NA
8_118824126_A/C	Setd2_588	0.111111	8	118824126	A	C	+	3/21	Setd2	NM_001108189	Missense_Mutation	2267	1762	588	T/P	Aca/Cca	IMPACT=MODERATE;STRAND=1;SOURCE=Rn6.ens.refseq.MODIFIED.gtf.gz;EXON=3/21	T	P	588	0.18	TOLERATED	NA	NA	NA	NA	NA	NA	NA	NA	NA	NA	NA
8_118824537_C/A	Setd2_725	0.111111	8	118824537	C	A	+	3/21	Setd2	NM_001108189	Missense_Mutation	2678	2173	725	H/N	Cat/Aat	IMPACT=MODERATE;STRAND=1;SOURCE=Rn6.ens.refseq.MODIFIED.gtf.gz;EXON=3/21	H	N	725	0.21	TOLERATED	NA	NA	NA	NA	NA	NA	NA	NA	NA	NA	NA
8_118824678_T/A	Setd2_772	0.111111	8	118824678	T	A	+	3/21	Setd2	NM_001108189	Missense_Mutation	2819	2314	772	S/T	Tct/Act	IMPACT=MODERATE;STRAND=1;SOURCE=Rn6.ens.refseq.MODIFIED.gtf.gz;EXON=3/21	S	T	772	0.55	TOLERATED	NA	NA	NA	NA	NA	NA	NA	NA	NA	NA	NA
8_118825088_G/T	Setd2_908	0.222222	8	118825088	G	T	+	3/21	Setd2	NM_001108189	Missense_Mutation	3229	2724	908	K/N	aaG/aaT	IMPACT=MODERATE;STRAND=1;SOURCE=Rn6.ens.refseq.MODIFIED.gtf.gz;EXON=3/21	K	N	908	0.45	TOLERATED	NA	NA	NA	NA	NA	NA	NA	NA	NA	NA	NA
8_118825109_G/A	Setd2_915	0.111111	8	118825109	G	A	+	3/21	Setd2	NM_001108189	Silent	3250	2745	915	L	ctG/ctA	IMPACT=LOW;STRAND=1;SOURCE=Rn6.ens.refseq.MODIFIED.gtf.gz;EXON=3/21	L	L	915	1	TOLERATED	NA	NA	NA	NA	NA	NA	NA	NA	NA	NA	NA
8_118825116_G/A	Setd2_918	0.111111	8	118825116	G	A	+	3/21	Setd2	NM_001108189	Missense_Mutation	3257	2752	918	E/K	Gaa/Aaa	IMPACT=MODERATE;STRAND=1;SOURCE=Rn6.ens.refseq.MODIFIED.gtf.gz;EXON=3/21	E	K	918	0.1	TOLERATED	NA	NA	NA	NA	NA	NA	NA	NA	NA	NA	NA
8_118825133_C/G	Setd2_923	0.111111	8	118825133	C	G	+	3/21	Setd2	NM_001108189	Silent	3274	2769	923	A	gcC/gcG	IMPACT=LOW;STRAND=1;SOURCE=Rn6.ens.refseq.MODIFIED.gtf.gz;EXON=3/21	A	A	923	1	TOLERATED	NA	NA	NA	NA	NA	NA	NA	NA	NA	NA	NA
8_118825158_C/A	Setd2_932	0.111111	8	118825158	C	A	+	3/21	Setd2	NM_001108189	Missense_Mutation	3299	2794	932	P/T	Cca/Aca	IMPACT=MODERATE;STRAND=1;SOURCE=Rn6.ens.refseq.MODIFIED.gtf.gz;EXON=3/21	P	T	932	0.11	TOLERATED	NA	NA	NA	NA	NA	NA	NA	NA	NA	NA	NA
8_118825161_G/A	Setd2_933	0.111111	8	118825161	G	A	+	3/21	Setd2	NM_001108189	Missense_Mutation	3302	2797	933	V/I	Gtc/Atc	IMPACT=MODERATE;STRAND=1;SOURCE=Rn6.ens.refseq.MODIFIED.gtf.gz;EXON=3/21	V	I	933	0.3	TOLERATED	NA	NA	NA	NA	NA	NA	NA	NA	NA	NA	NA
8_118825168_G/A	Setd2_935	0.111111	8	118825168	G	A	+	3/21	Setd2	NM_001108189	Missense_Mutation	3309	2804	935	C/Y	tGt/tAt	IMPACT=MODERATE;STRAND=1;SOURCE=Rn6.ens.refseq.MODIFIED.gtf.gz;EXON=3/21	C	Y	935	0.06	TOLERATED	NA	NA	NA	NA	NA	NA	NA	NA	NA	NA	NA
8_118825280_C/T	Setd2_972	0.111111	8	118825280	C	T	+	3/21	Setd2	NM_001108189	Silent	3421	2916	972	D	gaC/gaT	IMPACT=LOW;STRAND=1;SOURCE=Rn6.ens.refseq.MODIFIED.gtf.gz;EXON=3/21	D	D	972	1	TOLERATED	NA	NA	NA	NA	NA	NA	NA	NA	NA	NA	NA
8_118825663_C/T	Setd2_1100	0.111111	8	118825663	C	T	+	3/21	Setd2	NM_001108189	Missense_Mutation	3804	3299	1100	A/V	gCa/gTa	IMPACT=MODERATE;STRAND=1;SOURCE=Rn6.ens.refseq.MODIFIED.gtf.gz;EXON=3/21	A	V	1100	0	DELETERIOUS_(*WARNING!_Low_confidence)	NA	NA	NA	NA	NA	NA	NA	NA	NA	NA	NA
8_118825818_C/T	Setd2_1152	0.111111	8	118825818	C	T	+	3/21	Setd2	NM_001108189	Silent	3959	3454	1152	L	Cta/Tta	IMPACT=LOW;STRAND=1;SOURCE=Rn6.ens.refseq.MODIFIED.gtf.gz;EXON=3/21	L	L	1152	0.96	TOLERATED	NA	NA	NA	NA	NA	NA	NA	NA	NA	NA	NA
8_118825825_C/T	Setd2_1154	0.111111	8	118825825	C	T	+	3/21	Setd2	NM_001108189	Missense_Mutation	3966	3461	1154	A/V	gCt/gTt	IMPACT=MODERATE;STRAND=1;SOURCE=Rn6.ens.refseq.MODIFIED.gtf.gz;EXON=3/21	A	V	1154	0.04	DELETERIOUS_(*WARNING!_Low_confidence)	NA	NA	NA	NA	NA	NA	NA	NA	NA	NA	NA
8_118825854_C/T	Setd2_1164	0.111111	8	118825854	C	T	+	3/21	Setd2	NM_001108189	Nonsense_Mutation	3995	3490	1164	Q/*	Cag/Tag	IMPACT=HIGH;STRAND=1;SOURCE=Rn6.ens.refseq.MODIFIED.gtf.gz;EXON=3/21	Q	*	1164	NA	NA	NA	NA	NA	NA	NA	NA	NA	NA	NA	NA	NA
8_118825856_G/T	Setd2_1164	0.111111	8	118825856	G	T	+	3/21	Setd2	NM_001108189	Missense_Mutation	3997	3492	1164	Q/H	caG/caT	IMPACT=MODERATE;STRAND=1;SOURCE=Rn6.ens.refseq.MODIFIED.gtf.gz;EXON=3/21	Q	H	1164	0.03	DELETERIOUS_(*WARNING!_Low_confidence)	NA	NA	NA	NA	NA	NA	NA	NA	NA	NA	NA
8_118825860_C/T	Setd2_1166	0.111111	8	118825860	C	T	+	3/21	Setd2	NM_001108189	Nonsense_Mutation	4001	3496	1166	Q/*	Cag/Tag	IMPACT=HIGH;STRAND=1;SOURCE=Rn6.ens.refseq.MODIFIED.gtf.gz;EXON=3/21	Q	*	1166	NA	NA	NA	NA	NA	NA	NA	NA	NA	NA	NA	NA	NA
8_118825897_C/T	Setd2_1178	0.111111	8	118825897	C	T	+	3/21	Setd2	NM_001108189	Missense_Mutation	4038	3533	1178	P/L	cCt/cTt	IMPACT=MODERATE;STRAND=1;SOURCE=Rn6.ens.refseq.MODIFIED.gtf.gz;EXON=3/21	P	L	1178	0.13	TOLERATED	NA	NA	NA	NA	NA	NA	NA	NA	NA	NA	NA
8_118827210_C/T	Setd2_1221	0.111111	8	118827210	C	T	+	4/21	Setd2	NM_001108189	Silent	4168	3663	1221	S	tcC/tcT	IMPACT=LOW;STRAND=1;SOURCE=Rn6.ens.refseq.MODIFIED.gtf.gz;EXON=4/21	S	S	1221	1	TOLERATED	NA	NA	NA	NA	NA	NA	NA	NA	NA	NA	NA
8_118827245_C/T	Setd2_1233	0.111111	8	118827245	C	T	+	4/21	Setd2	NM_001108189	Missense_Mutation	4203	3698	1233	T/I	aCa/aTa	IMPACT=MODERATE;STRAND=1;SOURCE=Rn6.ens.refseq.MODIFIED.gtf.gz;EXON=4/21	T	I	1233	0.05	TOLERATED	NA	NA	NA	NA	NA	NA	NA	NA	NA	NA	NA
8_118827254_C/T	Setd2_1236	0.111111	8	118827254	C	T	+	4/21	Setd2	NM_001108189	Missense_Mutation	4212	3707	1236	S/F	tCt/tTt	IMPACT=MODERATE;STRAND=1;SOURCE=Rn6.ens.refseq.MODIFIED.gtf.gz;EXON=4/21	S	F	1236	0	DELETERIOUS_(*WARNING!_Low_confidence)	NA	NA	NA	NA	NA	NA	NA	NA	NA	NA	NA
8_118827314_T/A	Setd2_1256	0.111111	8	118827314	T	A	+	4/21	Setd2	NM_001108189	Missense_Mutation	4272	3767	1256	L/H	cTc/cAc	IMPACT=MODERATE;STRAND=1;SOURCE=Rn6.ens.refseq.MODIFIED.gtf.gz;EXON=4/21	L	H	1256	0	DELETERIOUS_(*WARNING!_Low_confidence)	NA	NA	NA	NA	NA	NA	NA	NA	NA	NA	NA
8_118827316_A/T	Setd2_1257	0.222222	8	118827316	A	T	+	4/21	Setd2	NM_001108189	Missense_Mutation	4274	3769	1257	M/L	Atg/Ttg	IMPACT=MODERATE;STRAND=1;SOURCE=Rn6.ens.refseq.MODIFIED.gtf.gz;EXON=4/21	M	L	1257	0.45	TOLERATED	NA	NA	NA	NA	NA	NA	NA	NA	NA	NA	NA
8_118827317_T/A	Setd2_1257	0.222222	8	118827317	T	A	+	4/21	Setd2	NM_001108189	Missense_Mutation	4275	3770	1257	M/K	aTg/aAg	IMPACT=MODERATE;STRAND=1;SOURCE=Rn6.ens.refseq.MODIFIED.gtf.gz;EXON=4/21	M	K	1257	0.01	DELETERIOUS_(*WARNING!_Low_confidence)	NA	NA	NA	NA	NA	NA	NA	NA	NA	NA	NA
8_118827324_A/T	Setd2_1259	0.111111	8	118827324	A	T	+	4/21	Setd2	NM_001108189	Missense_Mutation	4282	3777	1259	E/D	gaA/gaT	IMPACT=MODERATE;STRAND=1;SOURCE=Rn6.ens.refseq.MODIFIED.gtf.gz;EXON=4/21	E	D	1259	0	DELETERIOUS_(*WARNING!_Low_confidence)	NA	NA	NA	NA	NA	NA	NA	NA	NA	NA	NA
8_118834434_C/T	Setd2_1315	0.111111	8	118834434	C	T	+	6/21	Setd2	NM_001108189	Missense_Mutation	4448	3943	1315	L/F	Ctt/Ttt	IMPACT=MODERATE;STRAND=1;SOURCE=Rn6.ens.refseq.MODIFIED.gtf.gz;EXON=6/21	L	F	1315	0.04	DELETERIOUS_(*WARNING!_Low_confidence)	NA	NA	NA	NA	NA	NA	NA	NA	NA	NA	NA
8_118834458_C/T	Setd2_1323	0.111111	8	118834458	C	T	+	6/21	Setd2	NM_001108189	Missense_Mutation	4472	3967	1323	R/W	Cgg/Tgg	IMPACT=MODERATE;STRAND=1;SOURCE=Rn6.ens.refseq.MODIFIED.gtf.gz;EXON=6/21	R	W	1323	0	DELETERIOUS_(*WARNING!_Low_confidence)	NA	NA	NA	NA	NA	NA	NA	NA	NA	NA	NA
8_118834474_C/T	Setd2_1328	0.111111	8	118834474	C	T	+	6/21	Setd2	NM_001108189	Missense_Mutation	4488	3983	1328	A/V	gCg/gTg	IMPACT=MODERATE;STRAND=1;SOURCE=Rn6.ens.refseq.MODIFIED.gtf.gz;EXON=6/21	A	V	1328	0.1	TOLERATED	NA	NA	NA	NA	NA	NA	NA	NA	NA	NA	NA
8_118835922_C/T	Setd2_1348	0.111111	8	118835922	C	T	+	7/21	Setd2	NM_001108189	Missense_Mutation	4548	4043	1348	A/V	gCc/gTc	IMPACT=MODERATE;STRAND=1;SOURCE=Rn6.ens.refseq.MODIFIED.gtf.gz;EXON=7/21	A	V	1348	0.01	DELETERIOUS_(*WARNING!_Low_confidence)	NA	NA	NA	NA	NA	NA	NA	NA	NA	NA	NA
8_118835969_C/T	Setd2_1364	0.111111	8	118835969	C	T	+	7/21	Setd2	NM_001108189	Missense_Mutation	4595	4090	1364	P/S	Cca/Tca	IMPACT=MODERATE;STRAND=1;SOURCE=Rn6.ens.refseq.MODIFIED.gtf.gz;EXON=7/21	P	S	1364	0	DELETERIOUS_(*WARNING!_Low_confidence)	NA	NA	NA	NA	NA	NA	NA	NA	NA	NA	NA
8_118835970_C/T	Setd2_1364	0.111111	8	118835970	C	T	+	7/21	Setd2	NM_001108189	Missense_Mutation	4596	4091	1364	P/L	cCa/cTa	IMPACT=MODERATE;STRAND=1;SOURCE=Rn6.ens.refseq.MODIFIED.gtf.gz;EXON=7/21	P	L	1364	0	DELETERIOUS_(*WARNING!_Low_confidence)	NA	NA	NA	NA	NA	NA	NA	NA	NA	NA	NA
8_118835982_C/T	Setd2_1368	0.111111	8	118835982	C	T	+	7/21	Setd2	NM_001108189	Missense_Mutation	4608	4103	1368	T/I	aCc/aTc	IMPACT=MODERATE;STRAND=1;SOURCE=Rn6.ens.refseq.MODIFIED.gtf.gz;EXON=7/21	T	I	1368	0.12	TOLERATED	NA	NA	NA	NA	NA	NA	NA	NA	NA	NA	NA
8_118837371_C/T	Setd2_1388	0.111111	8	118837371	C	T	+	8/21	Setd2	NM_001108189	Missense_Mutation	4667	4162	1388	P/S	Cct/Tct	IMPACT=MODERATE;STRAND=1;SOURCE=Rn6.ens.refseq.MODIFIED.gtf.gz;EXON=8/21	P	S	1388	0.2	TOLERATED	NA	NA	NA	NA	NA	NA	NA	NA	NA	NA	NA
8_118837381_C/T	Setd2_1391	0.111111	8	118837381	C	T	+	8/21	Setd2	NM_001108189	Missense_Mutation	4677	4172	1391	S/L	tCa/tTa	IMPACT=MODERATE;STRAND=1;SOURCE=Rn6.ens.refseq.MODIFIED.gtf.gz;EXON=8/21	S	L	1391	0.04	DELETERIOUS_(*WARNING!_Low_confidence)	NA	NA	NA	NA	NA	NA	NA	NA	NA	NA	NA
8_118837400_C/T	Setd2_1397	0.222222	8	118837400	C	T	+	8/21	Setd2	NM_001108189	Silent	4696	4191	1397	Y	taC/taT	IMPACT=LOW;STRAND=1;SOURCE=Rn6.ens.refseq.MODIFIED.gtf.gz;EXON=8/21	Y	Y	1397	1	TOLERATED	NA	NA	NA	NA	NA	NA	NA	NA	NA	NA	NA
8_118837401_C/T	Setd2_1398	0.111111	8	118837401	C	T	+	8/21	Setd2	NM_001108189	Nonsense_Mutation	4697	4192	1398	Q/*	Cag/Tag	IMPACT=HIGH;STRAND=1;SOURCE=Rn6.ens.refseq.MODIFIED.gtf.gz;EXON=8/21	Q	*	1398	NA	NA	NA	NA	NA	NA	NA	NA	NA	NA	NA	NA	NA
8_118839959_G/A	Setd2_1439	0.222222	8	118839959	G	A	+	9/21	Setd2	NM_001108189	Missense_Mutation	4821	4316	1439	R/H	cGc/cAc	IMPACT=MODERATE;STRAND=1;SOURCE=Rn6.ens.refseq.MODIFIED.gtf.gz;EXON=9/21	R	H	1439	0.02	DELETERIOUS_(*WARNING!_Low_confidence)	NA	NA	NA	NA	NA	NA	NA	NA	NA	NA	NA
8_118841680_C/T	Setd2_1460	0.111111	8	118841680	C	T	+	10/21	Setd2	NM_001108189	Silent	4885	4380	1460	L	ctC/ctT	IMPACT=LOW;STRAND=1;SOURCE=Rn6.ens.refseq.MODIFIED.gtf.gz;EXON=10/21	L	L	1460	1	TOLERATED	NA	NA	NA	NA	NA	NA	NA	NA	NA	NA	NA
8_118841689_G/T	Setd2_1463	0.111111	8	118841689	G	T	+	10/21	Setd2	NM_001108189	Missense_Mutation	4894	4389	1463	K/N	aaG/aaT	IMPACT=MODERATE;STRAND=1;SOURCE=Rn6.ens.refseq.MODIFIED.gtf.gz;EXON=10/21	K	N	1463	0.29	TOLERATED	NA	NA	NA	NA	NA	NA	NA	NA	NA	NA	NA
8_118841699_C/A	Setd2_1467	0.111111	8	118841699	C	A	+	10/21	Setd2	NM_001108189	Missense_Mutation	4904	4399	1467	L/I	Ctt/Att	IMPACT=MODERATE;STRAND=1;SOURCE=Rn6.ens.refseq.MODIFIED.gtf.gz;EXON=10/21	L	I	1467	0.21	TOLERATED	NA	NA	NA	NA	NA	NA	NA	NA	NA	NA	NA
8_118841764_T/A	Setd2_1488	0.111111	8	118841764	T	A	+	10/21	Setd2	NM_001108189	Silent	4969	4464	1488	L	ctT/ctA	IMPACT=LOW;STRAND=1;SOURCE=Rn6.ens.refseq.MODIFIED.gtf.gz;EXON=10/21	L	L	1488	1	TOLERATED	NA	NA	NA	NA	NA	NA	NA	NA	NA	NA	NA
8_118841767_T/A	Setd2_1489	0.111111	8	118841767	T	A	+	10/21	Setd2	NM_001108189	Silent	4972	4467	1489	I	atT/atA	IMPACT=LOW;STRAND=1;SOURCE=Rn6.ens.refseq.MODIFIED.gtf.gz;EXON=10/21	I	I	1489	0.71	TOLERATED	NA	NA	NA	NA	NA	NA	NA	NA	NA	NA	NA
8_118842836_G/T	Setd2_1520	0.111111	8	118842836	G	T	+	11/21	Setd2	NM_001108189	Missense_Mutation	5064	4559	1520	G/V	gGc/gTc	IMPACT=MODERATE;STRAND=1;SOURCE=Rn6.ens.refseq.MODIFIED.gtf.gz;EXON=11/21	G	V	1520	0.02	DELETERIOUS_(*WARNING!_Low_confidence)	NA	NA	NA	NA	NA	NA	NA	NA	NA	NA	NA
8_118842838_C/T	Setd2_1521	0.111111	8	118842838	C	T	+	11/21	Setd2	NM_001108189	Missense_Mutation	5066	4561	1521	R/W	Cgg/Tgg	IMPACT=MODERATE;STRAND=1;SOURCE=Rn6.ens.refseq.MODIFIED.gtf.gz;EXON=11/21	R	W	1521	0	DELETERIOUS_(*WARNING!_Low_confidence)	NA	NA	NA	NA	NA	NA	NA	NA	NA	NA	NA
8_118844787_A/C	Setd2_1694	0.111111	8	118844787	A	C	+	12/21	Setd2	NM_001108189	Missense_Mutation	5587	5082	1694	K/N	aaA/aaC	IMPACT=MODERATE;STRAND=1;SOURCE=Rn6.ens.refseq.MODIFIED.gtf.gz;EXON=12/21	K	N	1694	0.17	TOLERATED	NA	NA	NA	NA	NA	NA	NA	NA	NA	NA	NA
8_118844879_G/A	Setd2_1725	0.111111	8	118844879	G	A	+	12/21	Setd2	NM_001108189	Missense_Mutation	5679	5174	1725	R/K	aGa/aAa	IMPACT=MODERATE;STRAND=1;SOURCE=Rn6.ens.refseq.MODIFIED.gtf.gz;EXON=12/21	R	K	1725	0.16	TOLERATED	NA	NA	NA	NA	NA	NA	NA	NA	NA	NA	NA
8_118844925_T/A	Setd2_1740	0.111111	8	118844925	T	A	+	12/21	Setd2	NM_001108189	Silent	5725	5220	1740	A	gcT/gcA	IMPACT=LOW;STRAND=1;SOURCE=Rn6.ens.refseq.MODIFIED.gtf.gz;EXON=12/21	A	A	1740	1	TOLERATED	NA	NA	NA	NA	NA	NA	NA	NA	NA	NA	NA
8_118860317_C/T	Setd2_1762	0.111111	8	118860317	C	T	+	13/21	Setd2	NM_001108189	Silent	5791	5286	1762	T	acC/acT	IMPACT=LOW;STRAND=1;SOURCE=Rn6.ens.refseq.MODIFIED.gtf.gz;EXON=13/21	T	T	1762	1	TOLERATED	NA	NA	NA	NA	NA	NA	NA	NA	NA	NA	NA
8_118864105_A/T	Setd2_1997	0.111111	8	118864105	A	T	+	15/21	Setd2	NM_001108189	Silent	6496	5991	1997	G	ggA/ggT	IMPACT=LOW;STRAND=1;SOURCE=Rn6.ens.refseq.MODIFIED.gtf.gz;EXON=15/21	G	G	1997	1	TOLERATED	NA	NA	NA	NA	NA	NA	NA	NA	NA	NA	NA
8_118864113_A/T	Setd2_2000	0.111111	8	118864113	A	T	+	15/21	Setd2	NM_001108189	Missense_Mutation	6504	5999	2000	Y/F	tAc/tTc	IMPACT=MODERATE;STRAND=1;SOURCE=Rn6.ens.refseq.MODIFIED.gtf.gz;EXON=15/21	Y	F	2000	0.24	TOLERATED	NA	NA	NA	NA	NA	NA	NA	NA	NA	NA	NA
8_118864115_A/T	Setd2_2001	0.111111	8	118864115	A	T	+	15/21	Setd2	NM_001108189	Missense_Mutation	6506	6001	2001	S/C	Agt/Tgt	IMPACT=MODERATE;STRAND=1;SOURCE=Rn6.ens.refseq.MODIFIED.gtf.gz;EXON=15/21	S	C	2001	0.01	DELETERIOUS_(*WARNING!_Low_confidence)	NA	NA	NA	NA	NA	NA	NA	NA	NA	NA	NA
8_118864128_C/T	Setd2_2005	0.222222	8	118864128	C	T	+	15/21	Setd2	NM_001108189	Missense_Mutation	6519	6014	2005	S/L	tCa/tTa	IMPACT=MODERATE;STRAND=1;SOURCE=Rn6.ens.refseq.MODIFIED.gtf.gz;EXON=15/21	S	L	2005	0.02	DELETERIOUS_(*WARNING!_Low_confidence)	NA	NA	NA	NA	NA	NA	NA	NA	NA	NA	NA
8_118864129_A/T	Setd2_2005	0.222222	8	118864129	A	T	+	15/21	Setd2	NM_001108189	Silent	6520	6015	2005	S	tcA/tcT	IMPACT=LOW;STRAND=1;SOURCE=Rn6.ens.refseq.MODIFIED.gtf.gz;EXON=15/21	S	S	2005	1	TOLERATED	NA	NA	NA	NA	NA	NA	NA	NA	NA	NA	NA
8_118864170_C/T	Setd2_2019	0.111111	8	118864170	C	T	+	15/21	Setd2	NM_001108189	Missense_Mutation	6561	6056	2019	A/V	gCc/gTc	IMPACT=MODERATE;STRAND=1;SOURCE=Rn6.ens.refseq.MODIFIED.gtf.gz;EXON=15/21	A	V	2019	0.09	TOLERATED	NA	NA	NA	NA	NA	NA	NA	NA	NA	NA	NA
8_118864176_C/T	Setd2_2021	0.111111	8	118864176	C	T	+	15/21	Setd2	NM_001108189	Missense_Mutation	6567	6062	2021	S/F	tCt/tTt	IMPACT=MODERATE;STRAND=1;SOURCE=Rn6.ens.refseq.MODIFIED.gtf.gz;EXON=15/21	S	F	2021	0.03	DELETERIOUS_(*WARNING!_Low_confidence)	NA	NA	NA	NA	NA	NA	NA	NA	NA	NA	NA
8_118864185_C/T	Setd2_2024	0.111111	8	118864185	C	T	+	15/21	Setd2	NM_001108189	Missense_Mutation	6576	6071	2024	T/I	aCc/aTc	IMPACT=MODERATE;STRAND=1;SOURCE=Rn6.ens.refseq.MODIFIED.gtf.gz;EXON=15/21	T	I	2024	0	DELETERIOUS_(*WARNING!_Low_confidence)	NA	NA	NA	NA	NA	NA	NA	NA	NA	NA	NA
8_118864186_C/T	Setd2_2024	0.111111	8	118864186	C	T	+	15/21	Setd2	NM_001108189	Silent	6577	6072	2024	T	acC/acT	IMPACT=LOW;STRAND=1;SOURCE=Rn6.ens.refseq.MODIFIED.gtf.gz;EXON=15/21	T	T	2024	1	TOLERATED	NA	NA	NA	NA	NA	NA	NA	NA	NA	NA	NA
8_118868208_C/T	Setd2_2058	0.111111	8	118868208	C	T	+	16/21	Setd2	NM_001108189	Missense_Mutation	6677	6172	2058	L/F	Ctt/Ttt	IMPACT=MODERATE;STRAND=1;SOURCE=Rn6.ens.refseq.MODIFIED.gtf.gz;EXON=16/21	L	F	2058	0.12	TOLERATED	NA	NA	NA	NA	NA	NA	NA	NA	NA	NA	NA
8_118868219_C/T	Setd2_2061	0.111111	8	118868219	C	T	+	16/21	Setd2	NM_001108189	Silent	6688	6183	2061	I	atC/atT	IMPACT=LOW;STRAND=1;SOURCE=Rn6.ens.refseq.MODIFIED.gtf.gz;EXON=16/21	I	I	2061	1	TOLERATED	NA	NA	NA	NA	NA	NA	NA	NA	NA	NA	NA
8_118868237_C/T	Setd2_2067	0.111111	8	118868237	C	T	+	16/21	Setd2	NM_001108189	Silent	6706	6201	2067	F	ttC/ttT	IMPACT=LOW;STRAND=1;SOURCE=Rn6.ens.refseq.MODIFIED.gtf.gz;EXON=16/21	F	F	2067	0.11	TOLERATED	NA	NA	NA	NA	NA	NA	NA	NA	NA	NA	NA
8_118868239_C/T	Setd2_2068	0.111111	8	118868239	C	T	+	16/21	Setd2	NM_001108189	Missense_Mutation	6708	6203	2068	T/I	aCa/aTa	IMPACT=MODERATE;STRAND=1;SOURCE=Rn6.ens.refseq.MODIFIED.gtf.gz;EXON=16/21	T	I	2068	0.12	TOLERATED	NA	NA	NA	NA	NA	NA	NA	NA	NA	NA	NA
8_118868247_C/T	Setd2_2071	0.222222	8	118868247	C	T	+	16/21	Setd2	NM_001108189	Missense_Mutation	6716	6211	2071	P/S	Cca/Tca	IMPACT=MODERATE;STRAND=1;SOURCE=Rn6.ens.refseq.MODIFIED.gtf.gz;EXON=16/21	P	S	2071	0.05	TOLERATED	NA	NA	NA	NA	NA	NA	NA	NA	NA	NA	NA
8_118868248_C/T	Setd2_2071	0.222222	8	118868248	C	T	+	16/21	Setd2	NM_001108189	Missense_Mutation	6717	6212	2071	P/L	cCa/cTa	IMPACT=MODERATE;STRAND=1;SOURCE=Rn6.ens.refseq.MODIFIED.gtf.gz;EXON=16/21	P	L	2071	0.02	DELETERIOUS_(*WARNING!_Low_confidence)	NA	NA	NA	NA	NA	NA	NA	NA	NA	NA	NA
8_118868279_C/T	Setd2_2081	0.111111	8	118868279	C	T	+	16/21	Setd2	NM_001108189	Silent	6748	6243	2081	A	gcC/gcT	IMPACT=LOW;STRAND=1;SOURCE=Rn6.ens.refseq.MODIFIED.gtf.gz;EXON=16/21	A	A	2081	1	TOLERATED	NA	NA	NA	NA	NA	NA	NA	NA	NA	NA	NA
8_118871391_C/T	Setd2_2105	0.111111	8	118871391	C	T	+	17/21	Setd2	NM_001108189	Silent	6818	6313	2105	L	Cta/Tta	IMPACT=LOW;STRAND=1;SOURCE=Rn6.ens.refseq.MODIFIED.gtf.gz;EXON=17/21	L	L	2105	0.65	TOLERATED	NA	NA	NA	NA	NA	NA	NA	NA	NA	NA	NA
8_118871410_C/T	Setd2_2111	0.111111	8	118871410	C	T	+	17/21	Setd2	NM_001108189	Missense_Mutation	6837	6332	2111	P/L	cCc/cTc	IMPACT=MODERATE;STRAND=1;SOURCE=Rn6.ens.refseq.MODIFIED.gtf.gz;EXON=17/21	P	L	2111	0.09	TOLERATED	NA	NA	NA	NA	NA	NA	NA	NA	NA	NA	NA
8_118871416_C/T	Setd2_2113	0.111111	8	118871416	C	T	+	17/21	Setd2	NM_001108189	Missense_Mutation	6843	6338	2113	P/L	cCt/cTt	IMPACT=MODERATE;STRAND=1;SOURCE=Rn6.ens.refseq.MODIFIED.gtf.gz;EXON=17/21	P	L	2113	0.09	TOLERATED	NA	NA	NA	NA	NA	NA	NA	NA	NA	NA	NA
8_118887592_G/A	Setd2_-	0	8	118887592	G	A	+	21/21	Setd2	NM_001108189	3'UTR	7408	-	-	-	-	IMPACT=MODIFIER;STRAND=1;SOURCE=Rn6.ens.refseq.MODIFIED.gtf.gz;EXON=21/21	NA	NA	NA	NA	NA	NA	NA	NA	NA	NA	NA	NA	NA	NA	NA	NA
8_118887637_G/A	Setd2_-	0	8	118887637	G	A	+	21/21	Setd2	NM_001108189	3'UTR	7453	-	-	-	-	IMPACT=MODIFIER;STRAND=1;SOURCE=Rn6.ens.refseq.MODIFIED.gtf.gz;EXON=21/21	NA	NA	NA	NA	NA	NA	NA	NA	NA	NA	NA	NA	NA	NA	NA	NA
8_118887644_G/A	Setd2_-	0	8	118887644	G	A	+	21/21	Setd2	NM_001108189	3'UTR	7460	-	-	-	-	IMPACT=MODIFIER;STRAND=1;SOURCE=Rn6.ens.refseq.MODIFIED.gtf.gz;EXON=21/21	NA	NA	NA	NA	NA	NA	NA	NA	NA	NA	NA	NA	NA	NA	NA	NA
8_118887647_G/T	Setd2_-	0	8	118887647	G	T	+	21/21	Setd2	NM_001108189	3'UTR	7463	-	-	-	-	IMPACT=MODIFIER;STRAND=1;SOURCE=Rn6.ens.refseq.MODIFIED.gtf.gz;EXON=21/21	NA	NA	NA	NA	NA	NA	NA	NA	NA	NA	NA	NA	NA	NA	NA	NA
8_118887649_G/A	Setd2_-	0	8	118887649	G	A	+	21/21	Setd2	NM_001108189	3'UTR	7465	-	-	-	-	IMPACT=MODIFIER;STRAND=1;SOURCE=Rn6.ens.refseq.MODIFIED.gtf.gz;EXON=21/21	NA	NA	NA	NA	NA	NA	NA	NA	NA	NA	NA	NA	NA	NA	NA	NA
8_118887652_G/A	Setd2_-	0	8	118887652	G	A	+	21/21	Setd2	NM_001108189	3'UTR	7468	-	-	-	-	IMPACT=MODIFIER;STRAND=1;SOURCE=Rn6.ens.refseq.MODIFIED.gtf.gz;EXON=21/21	NA	NA	NA	NA	NA	NA	NA	NA	NA	NA	NA	NA	NA	NA	NA	NA
8_118887653_C/A	Setd2_-	0	8	118887653	C	A	+	21/21	Setd2	NM_001108189	3'UTR	7469	-	-	-	-	IMPACT=MODIFIER;STRAND=1;SOURCE=Rn6.ens.refseq.MODIFIED.gtf.gz;EXON=21/21	NA	NA	NA	NA	NA	NA	NA	NA	NA	NA	NA	NA	NA	NA	NA	NA
8_118887655_G/A	Setd2_-	0	8	118887655	G	A	+	21/21	Setd2	NM_001108189	3'UTR	7471	-	-	-	-	IMPACT=MODIFIER;STRAND=1;SOURCE=Rn6.ens.refseq.MODIFIED.gtf.gz;EXON=21/21	NA	NA	NA	NA	NA	NA	NA	NA	NA	NA	NA	NA	NA	NA	NA	NA
8_118887661_G/A	Setd2_-	0	8	118887661	G	A	+	21/21	Setd2	NM_001108189	3'UTR	7477	-	-	-	-	IMPACT=MODIFIER;STRAND=1;SOURCE=Rn6.ens.refseq.MODIFIED.gtf.gz;EXON=21/21	NA	NA	NA	NA	NA	NA	NA	NA	NA	NA	NA	NA	NA	NA	NA	NA
8_118887685_G/A	Setd2_-	0	8	118887685	G	A	+	21/21	Setd2	NM_001108189	3'UTR	7501	-	-	-	-	IMPACT=MODIFIER;STRAND=1;SOURCE=Rn6.ens.refseq.MODIFIED.gtf.gz;EXON=21/21	NA	NA	NA	NA	NA	NA	NA	NA	NA	NA	NA	NA	NA	NA	NA	NA
8_118887685_G/C	Setd2_-	0	8	118887685	G	C	+	21/21	Setd2	NM_001108189	3'UTR	7501	-	-	-	-	IMPACT=MODIFIER;STRAND=1;SOURCE=Rn6.ens.refseq.MODIFIED.gtf.gz;EXON=21/21	NA	NA	NA	NA	NA	NA	NA	NA	NA	NA	NA	NA	NA	NA	NA	NA
8_118887687_C/T	Setd2_-	0	8	118887687	C	T	+	21/21	Setd2	NM_001108189	3'UTR	7503	-	-	-	-	IMPACT=MODIFIER;STRAND=1;SOURCE=Rn6.ens.refseq.MODIFIED.gtf.gz;EXON=21/21	NA	NA	NA	NA	NA	NA	NA	NA	NA	NA	NA	NA	NA	NA	NA	NA
9_71895727_C/T	Idh1_125	0.111111	9	71895727	C	T	+	3/9	Idh1	NM_031510	Missense_Mutation	402	373	125	V/I	Gta/Ata	IMPACT=MODERATE;STRAND=-1;SOURCE=Rn6.ens.refseq.MODIFIED.gtf.gz;EXON=3/9	V	I	125	0.48	TOLERATED	Idh1	Idh1.p.V125	p.V125=,p.V125G	stomach,breast	carcinoma	COSM4090679,COSM7349696	Substitution-coding-silent,Substitution-Missense	NEUTRAL,PATHOGENIC	p.V/I	p.V/=,p.V/G	FALSE
9_71895728_C/T	Idh1_124	0.111111	9	71895728	C	T	+	3/9	Idh1	NM_031510	Nonsense_Mutation	401	372	124	W/*	tgG/tgA	IMPACT=HIGH;STRAND=-1;SOURCE=Rn6.ens.refseq.MODIFIED.gtf.gz;EXON=3/9	W	*	124	NA	NA	NA	NA	NA	NA	NA	NA	NA	NA	NA	NA	NA
9_71895755_T/A	Idh1_115	0.111111	9	71895755	T	A	+	3/9	Idh1	NM_031510	Missense_Mutation	374	345	115	K/N	aaA/aaT	IMPACT=MODERATE;STRAND=-1;SOURCE=Rn6.ens.refseq.MODIFIED.gtf.gz;EXON=3/9	K	N	115	0	DELETERIOUS_(*WARNING!_Low_confidence)	Idh1	Idh1.p.K115	p.K115E	liver	carcinoma	COSM3708114	Substitution-Missense	PATHOGENIC	p.K/N	p.K/E	FALSE
9_71895759_C/T	Idh1_114	0.111111	9	71895759	C	T	+	3/9	Idh1	NM_031510	Missense_Mutation	370	341	114	C/Y	tGc/tAc	IMPACT=MODERATE;STRAND=-1;SOURCE=Rn6.ens.refseq.MODIFIED.gtf.gz;EXON=3/9	C	Y	114	0	DELETERIOUS_(*WARNING!_Low_confidence)	NA	NA	NA	NA	NA	NA	NA	NA	NA	NA	NA
9_71895818_T/G	Idh1_94	0.111111	9	71895818	T	G	+	3/9	Idh1	NM_031510	Silent	311	282	94	S	tcA/tcC	IMPACT=LOW;STRAND=-1;SOURCE=Rn6.ens.refseq.MODIFIED.gtf.gz;EXON=3/9	S	S	94	1	TOLERATED	Idh1	Idh1.p.S94	p.S94*	large_intestine	carcinoma	COSM6437946	Substitution-Nonsense	PATHOGENIC	p.S/%/D	p.S/*	FALSE
X_76822905_G/T	Atrx_-	0	X	76822905	G	T	+	36/36	Atrx	NM_001105757	3'UTR	7777	-	-	-	-	IMPACT=MODIFIER;STRAND=-1;SOURCE=Rn6.ens.refseq.MODIFIED.gtf.gz;EXON=36/36	NA	NA	NA	NA	NA	NA	NA	NA	NA	NA	NA	NA	NA	NA	NA	NA
X_76824824_C/T	Atrx_2335	0.111111	X	76824824	C	T	+	34/36	Atrx	NM_001105757	Splice_Region	7262	7005	2335	L	ctG/ctA	IMPACT=LOW;STRAND=-1;SOURCE=Rn6.ens.refseq.MODIFIED.gtf.gz;EXON=34/36	NA	NA	NA	NA	NA	NA	NA	NA	NA	NA	NA	NA	NA	NA	NA	NA
X_76824851_G/C	Atrx_2326	0.111111	X	76824851	G	C	+	34/36	Atrx	NM_001105757	Missense_Mutation	7235	6978	2326	F/L	ttC/ttG	IMPACT=MODERATE;STRAND=-1;SOURCE=Rn6.ens.refseq.MODIFIED.gtf.gz;EXON=34/36	NA	NA	NA	NA	NA	NA	NA	NA	NA	NA	NA	NA	NA	NA	NA	NA
X_76824881_C/T	Atrx_2316	0.111111	X	76824881	C	T	+	34/36	Atrx	NM_001105757	Silent	7205	6948	2316	K	aaG/aaA	IMPACT=LOW;STRAND=-1;SOURCE=Rn6.ens.refseq.MODIFIED.gtf.gz;EXON=34/36	NA	NA	NA	NA	NA	NA	NA	NA	NA	NA	NA	NA	NA	NA	NA	NA
X_76825700_G/T	Atrx_2276	0.111111	X	76825700	G	T	+	33/36	Atrx	NM_001105757	Nonsense_Mutation	7085	6828	2276	Y/*	taC/taA	IMPACT=HIGH;STRAND=-1;SOURCE=Rn6.ens.refseq.MODIFIED.gtf.gz;EXON=33/36	NA	NA	NA	NA	NA	NA	NA	NA	NA	NA	NA	NA	NA	NA	NA	NA
X_76826691_C/T	Atrx_2259	0.111111	X	76826691	C	T	+	32/36	Atrx	NM_001105757	Silent	7034	6777	2259	Q	caG/caA	IMPACT=LOW;STRAND=-1;SOURCE=Rn6.ens.refseq.MODIFIED.gtf.gz;EXON=32/36	NA	NA	NA	NA	NA	NA	NA	NA	NA	NA	NA	NA	NA	NA	NA	NA
X_76826703_C/T	Atrx_2255	0.111111	X	76826703	C	T	+	32/36	Atrx	NM_001105757	Silent	7022	6765	2255	P	ccG/ccA	IMPACT=LOW;STRAND=-1;SOURCE=Rn6.ens.refseq.MODIFIED.gtf.gz;EXON=32/36	NA	NA	NA	NA	NA	NA	NA	NA	NA	NA	NA	NA	NA	NA	NA	NA
X_76826711_G/T	Atrx_2253	0.111111	X	76826711	G	T	+	32/36	Atrx	NM_001105757	Missense_Mutation	7014	6757	2253	L/I	Ctt/Att	IMPACT=MODERATE;STRAND=-1;SOURCE=Rn6.ens.refseq.MODIFIED.gtf.gz;EXON=32/36	NA	NA	NA	NA	NA	NA	NA	NA	NA	NA	NA	NA	NA	NA	NA	NA
X_76826727_C/T	Atrx_2247	0.111111	X	76826727	C	T	+	32/36	Atrx	NM_001105757	Silent	6998	6741	2247	K	aaG/aaA	IMPACT=LOW;STRAND=-1;SOURCE=Rn6.ens.refseq.MODIFIED.gtf.gz;EXON=32/36	NA	NA	NA	NA	NA	NA	NA	NA	NA	NA	NA	NA	NA	NA	NA	NA
X_76826737_C/T	Atrx_2244	0.111111	X	76826737	C	T	+	32/36	Atrx	NM_001105757	Missense_Mutation	6988	6731	2244	S/N	aGc/aAc	IMPACT=MODERATE;STRAND=-1;SOURCE=Rn6.ens.refseq.MODIFIED.gtf.gz;EXON=32/36	NA	NA	NA	NA	NA	NA	NA	NA	NA	NA	NA	NA	NA	NA	NA	NA
X_76826769_C/T	Atrx_2233	0.111111	X	76826769	C	T	+	32/36	Atrx	NM_001105757	Missense_Mutation	6956	6699	2233	M/I	atG/atA	IMPACT=MODERATE;STRAND=-1;SOURCE=Rn6.ens.refseq.MODIFIED.gtf.gz;EXON=32/36	NA	NA	NA	NA	NA	NA	NA	NA	NA	NA	NA	NA	NA	NA	NA	NA
X_76826787_C/T	Atrx_2227	0.111111	X	76826787	C	T	+	32/36	Atrx	NM_001105757	Silent	6938	6681	2227	L	ttG/ttA	IMPACT=LOW;STRAND=-1;SOURCE=Rn6.ens.refseq.MODIFIED.gtf.gz;EXON=32/36	NA	NA	NA	NA	NA	NA	NA	NA	NA	NA	NA	NA	NA	NA	NA	NA
X_76843160_C/T	Atrx_2210	0.111111	X	76843160	C	T	+	31/36	Atrx	NM_001105757	Missense_Mutation	6886	6629	2210	C/Y	tGc/tAc	IMPACT=MODERATE;STRAND=-1;SOURCE=Rn6.ens.refseq.MODIFIED.gtf.gz;EXON=31/36	NA	NA	NA	NA	NA	NA	NA	NA	NA	NA	NA	NA	NA	NA	NA	NA
X_76843163_C/T	Atrx_2209	0.111111	X	76843163	C	T	+	31/36	Atrx	NM_001105757	Missense_Mutation	6883	6626	2209	C/Y	tGc/tAc	IMPACT=MODERATE;STRAND=-1;SOURCE=Rn6.ens.refseq.MODIFIED.gtf.gz;EXON=31/36	NA	NA	NA	NA	NA	NA	NA	NA	NA	NA	NA	NA	NA	NA	NA	NA
X_76843174_C/T	Atrx_2205	0.111111	X	76843174	C	T	+	31/36	Atrx	NM_001105757	Silent	6872	6615	2205	G	ggG/ggA	IMPACT=LOW;STRAND=-1;SOURCE=Rn6.ens.refseq.MODIFIED.gtf.gz;EXON=31/36	NA	NA	NA	NA	NA	NA	NA	NA	NA	NA	NA	NA	NA	NA	NA	NA
X_76843184_C/T	Atrx_2202	0.111111	X	76843184	C	T	+	31/36	Atrx	NM_001105757	Missense_Mutation	6862	6605	2202	R/K	aGa/aAa	IMPACT=MODERATE;STRAND=-1;SOURCE=Rn6.ens.refseq.MODIFIED.gtf.gz;EXON=31/36	NA	NA	NA	NA	NA	NA	NA	NA	NA	NA	NA	NA	NA	NA	NA	NA
X_76843187_C/T	Atrx_2201	0.111111	X	76843187	C	T	+	31/36	Atrx	NM_001105757	Missense_Mutation	6859	6602	2201	R/K	aGa/aAa	IMPACT=MODERATE;STRAND=-1;SOURCE=Rn6.ens.refseq.MODIFIED.gtf.gz;EXON=31/36	NA	NA	NA	NA	NA	NA	NA	NA	NA	NA	NA	NA	NA	NA	NA	NA
X_76843204_C/T	Atrx_2195	0.111111	X	76843204	C	T	+	31/36	Atrx	NM_001105757	Missense_Mutation	6842	6585	2195	M/I	atG/atA	IMPACT=MODERATE;STRAND=-1;SOURCE=Rn6.ens.refseq.MODIFIED.gtf.gz;EXON=31/36	NA	NA	NA	NA	NA	NA	NA	NA	NA	NA	NA	NA	NA	NA	NA	NA
X_76843207_C/T	Atrx_2194	0.111111	X	76843207	C	T	+	31/36	Atrx	NM_001105757	Silent	6839	6582	2194	*	taG/taA	IMPACT=LOW;STRAND=-1;SOURCE=Rn6.ens.refseq.MODIFIED.gtf.gz;EXON=31/36	NA	NA	NA	NA	NA	NA	NA	NA	NA	NA	NA	NA	NA	NA	NA	NA
X_76843216_C/T	Atrx_2191	0.111111	X	76843216	C	T	+	31/36	Atrx	NM_001105757	Silent	6830	6573	2191	Q	caG/caA	IMPACT=LOW;STRAND=-1;SOURCE=Rn6.ens.refseq.MODIFIED.gtf.gz;EXON=31/36	NA	NA	NA	NA	NA	NA	NA	NA	NA	NA	NA	NA	NA	NA	NA	NA
X_76843242_A/T	Atrx_2183	0.111111	X	76843242	A	T	+	31/36	Atrx	NM_001105757	Missense_Mutation	6804	6547	2183	L/I	Tta/Ata	IMPACT=MODERATE;STRAND=-1;SOURCE=Rn6.ens.refseq.MODIFIED.gtf.gz;EXON=31/36	NA	NA	NA	NA	NA	NA	NA	NA	NA	NA	NA	NA	NA	NA	NA	NA
X_76844433_C/T	Atrx_2137	0.111111	X	76844433	C	T	+	30/36	Atrx	NM_001105757	Missense_Mutation	6667	6410	2137	S/N	aGc/aAc	IMPACT=MODERATE;STRAND=-1;SOURCE=Rn6.ens.refseq.MODIFIED.gtf.gz;EXON=30/36	NA	NA	NA	NA	NA	NA	NA	NA	NA	NA	NA	NA	NA	NA	NA	NA
X_76844443_C/T	Atrx_2134	0.111111	X	76844443	C	T	+	30/36	Atrx	NM_001105757	Missense_Mutation	6657	6400	2134	D/N	Gac/Aac	IMPACT=MODERATE;STRAND=-1;SOURCE=Rn6.ens.refseq.MODIFIED.gtf.gz;EXON=30/36	NA	NA	NA	NA	NA	NA	NA	NA	NA	NA	NA	NA	NA	NA	NA	NA
X_76844458_C/T	Atrx_2129	0.111111	X	76844458	C	T	+	30/36	Atrx	NM_001105757	Missense_Mutation	6642	6385	2129	E/K	Gag/Aag	IMPACT=MODERATE;STRAND=-1;SOURCE=Rn6.ens.refseq.MODIFIED.gtf.gz;EXON=30/36	NA	NA	NA	NA	NA	NA	NA	NA	NA	NA	NA	NA	NA	NA	NA	NA
X_76844537_T/A	Atrx_2102	0.111111	X	76844537	T	A	+	30/36	Atrx	NM_001105757	Silent	6563	6306	2102	G	ggA/ggT	IMPACT=LOW;STRAND=-1;SOURCE=Rn6.ens.refseq.MODIFIED.gtf.gz;EXON=30/36	NA	NA	NA	NA	NA	NA	NA	NA	NA	NA	NA	NA	NA	NA	NA	NA
X_76845884_C/T	Atrx_2072	0.111111	X	76845884	C	T	+	29/36	Atrx	NM_001105757	Missense_Mutation	6472	6215	2072	S/N	aGt/aAt	IMPACT=MODERATE;STRAND=-1;SOURCE=Rn6.ens.refseq.MODIFIED.gtf.gz;EXON=29/36	NA	NA	NA	NA	NA	NA	NA	NA	NA	NA	NA	NA	NA	NA	NA	NA
X_76845900_C/T	Atrx_2067	0.111111	X	76845900	C	T	+	29/36	Atrx	NM_001105757	Missense_Mutation	6456	6199	2067	V/I	Gtt/Att	IMPACT=MODERATE;STRAND=-1;SOURCE=Rn6.ens.refseq.MODIFIED.gtf.gz;EXON=29/36	NA	NA	NA	NA	NA	NA	NA	NA	NA	NA	NA	NA	NA	NA	NA	NA
X_76847881_C/T	Atrx_2035	0.111111	X	76847881	C	T	+	28/36	Atrx	NM_001105757	Nonsense_Mutation	6361	6104	2035	W/*	tGg/tAg	IMPACT=HIGH;STRAND=-1;SOURCE=Rn6.ens.refseq.MODIFIED.gtf.gz;EXON=28/36	NA	NA	NA	NA	NA	NA	NA	NA	NA	NA	NA	NA	NA	NA	NA	NA
X_76847886_C/T	Atrx_2033	0.111111	X	76847886	C	T	+	28/36	Atrx	NM_001105757	Silent	6356	6099	2033	L	ttG/ttA	IMPACT=LOW;STRAND=-1;SOURCE=Rn6.ens.refseq.MODIFIED.gtf.gz;EXON=28/36	NA	NA	NA	NA	NA	NA	NA	NA	NA	NA	NA	NA	NA	NA	NA	NA
X_76847898_C/A	Atrx_2029	0.111111	X	76847898	C	A	+	28/36	Atrx	NM_001105757	Missense_Mutation	6344	6087	2029	L/F	ttG/ttT	IMPACT=MODERATE;STRAND=-1;SOURCE=Rn6.ens.refseq.MODIFIED.gtf.gz;EXON=28/36	NA	NA	NA	NA	NA	NA	NA	NA	NA	NA	NA	NA	NA	NA	NA	NA
X_76847902_C/T	Atrx_2028	0.111111	X	76847902	C	T	+	28/36	Atrx	NM_001105757	Silent	6340	6083	2028	*	tGa/tAa	IMPACT=LOW;STRAND=-1;SOURCE=Rn6.ens.refseq.MODIFIED.gtf.gz;EXON=28/36	NA	NA	NA	NA	NA	NA	NA	NA	NA	NA	NA	NA	NA	NA	NA	NA
X_76849801_C/T	Atrx_1987	0.111111	X	76849801	C	T	+	27/36	Atrx	NM_001105757	Missense_Mutation	6218	5961	1987	M/I	atG/atA	IMPACT=MODERATE;STRAND=-1;SOURCE=Rn6.ens.refseq.MODIFIED.gtf.gz;EXON=27/36	NA	NA	NA	NA	NA	NA	NA	NA	NA	NA	NA	NA	NA	NA	NA	NA
X_76849824_C/T	Atrx_1980	0.111111	X	76849824	C	T	+	27/36	Atrx	NM_001105757	Missense_Mutation	6195	5938	1980	G/S	Ggt/Agt	IMPACT=MODERATE;STRAND=-1;SOURCE=Rn6.ens.refseq.MODIFIED.gtf.gz;EXON=27/36	NA	NA	NA	NA	NA	NA	NA	NA	NA	NA	NA	NA	NA	NA	NA	NA
X_76857353_C/T	Atrx_1953	0.111111	X	76857353	C	T	+	26/36	Atrx	NM_001105757	Missense_Mutation	6114	5857	1953	E/K	Gaa/Aaa	IMPACT=MODERATE;STRAND=-1;SOURCE=Rn6.ens.refseq.MODIFIED.gtf.gz;EXON=26/36	NA	NA	NA	NA	NA	NA	NA	NA	NA	NA	NA	NA	NA	NA	NA	NA
X_76857361_C/T	Atrx_1950	0.111111	X	76857361	C	T	+	26/36	Atrx	NM_001105757	Missense_Mutation	6106	5849	1950	R/K	aGg/aAg	IMPACT=MODERATE;STRAND=-1;SOURCE=Rn6.ens.refseq.MODIFIED.gtf.gz;EXON=26/36	NA	NA	NA	NA	NA	NA	NA	NA	NA	NA	NA	NA	NA	NA	NA	NA
X_76857372_C/T	Atrx_1946	0.111111	X	76857372	C	T	+	26/36	Atrx	NM_001105757	Silent	6095	5838	1946	K	aaG/aaA	IMPACT=LOW;STRAND=-1;SOURCE=Rn6.ens.refseq.MODIFIED.gtf.gz;EXON=26/36	NA	NA	NA	NA	NA	NA	NA	NA	NA	NA	NA	NA	NA	NA	NA	NA
X_76857392_C/T	Atrx_1940	0.111111	X	76857392	C	T	+	26/36	Atrx	NM_001105757	Missense_Mutation	6075	5818	1940	D/N	Gat/Aat	IMPACT=MODERATE;STRAND=-1;SOURCE=Rn6.ens.refseq.MODIFIED.gtf.gz;EXON=26/36	NA	NA	NA	NA	NA	NA	NA	NA	NA	NA	NA	NA	NA	NA	NA	NA
X_76862116_C/T	Atrx_1822	0.111111	X	76862116	C	T	+	22/36	Atrx	NM_001105757	Missense_Mutation	5722	5465	1822	C/Y	tGc/tAc	IMPACT=MODERATE;STRAND=-1;SOURCE=Rn6.ens.refseq.MODIFIED.gtf.gz;EXON=22/36	NA	NA	NA	NA	NA	NA	NA	NA	NA	NA	NA	NA	NA	NA	NA	NA
X_76862118_C/T	Atrx_1821	0.111111	X	76862118	C	T	+	22/36	Atrx	NM_001105757	Silent	5720	5463	1821	Q	caG/caA	IMPACT=LOW;STRAND=-1;SOURCE=Rn6.ens.refseq.MODIFIED.gtf.gz;EXON=22/36	NA	NA	NA	NA	NA	NA	NA	NA	NA	NA	NA	NA	NA	NA	NA	NA
X_76862121_A/T	Atrx_1820	0.111111	X	76862121	A	T	+	22/36	Atrx	NM_001105757	Silent	5717	5460	1820	I	atT/atA	IMPACT=LOW;STRAND=-1;SOURCE=Rn6.ens.refseq.MODIFIED.gtf.gz;EXON=22/36	NA	NA	NA	NA	NA	NA	NA	NA	NA	NA	NA	NA	NA	NA	NA	NA
X_76862131_A/T	Atrx_1817	0.111111	X	76862131	A	T	+	22/36	Atrx	NM_001105757	Missense_Mutation	5707	5450	1817	M/K	aTg/aAg	IMPACT=MODERATE;STRAND=-1;SOURCE=Rn6.ens.refseq.MODIFIED.gtf.gz;EXON=22/36	NA	NA	NA	NA	NA	NA	NA	NA	NA	NA	NA	NA	NA	NA	NA	NA
X_76863677_C/T	Atrx_1793	0.111111	X	76863677	C	T	+	21/36	Atrx	NM_001105757	Missense_Mutation	5634	5377	1793	V/I	Gtt/Att	IMPACT=MODERATE;STRAND=-1;SOURCE=Rn6.ens.refseq.MODIFIED.gtf.gz;EXON=21/36	NA	NA	NA	NA	NA	NA	NA	NA	NA	NA	NA	NA	NA	NA	NA	NA
X_76863679_C/T	Atrx_1792	0.111111	X	76863679	C	T	+	21/36	Atrx	NM_001105757	Missense_Mutation	5632	5375	1792	C/Y	tGt/tAt	IMPACT=MODERATE;STRAND=-1;SOURCE=Rn6.ens.refseq.MODIFIED.gtf.gz;EXON=21/36	NA	NA	NA	NA	NA	NA	NA	NA	NA	NA	NA	NA	NA	NA	NA	NA
X_76863682_C/T	Atrx_1791	0.111111	X	76863682	C	T	+	21/36	Atrx	NM_001105757	Missense_Mutation	5629	5372	1791	G/E	gGa/gAa	IMPACT=MODERATE;STRAND=-1;SOURCE=Rn6.ens.refseq.MODIFIED.gtf.gz;EXON=21/36	NA	NA	NA	NA	NA	NA	NA	NA	NA	NA	NA	NA	NA	NA	NA	NA
X_76863710_C/T	Atrx_1782	0.111111	X	76863710	C	T	+	21/36	Atrx	NM_001105757	Missense_Mutation	5601	5344	1782	A/T	Gct/Act	IMPACT=MODERATE;STRAND=-1;SOURCE=Rn6.ens.refseq.MODIFIED.gtf.gz;EXON=21/36	NA	NA	NA	NA	NA	NA	NA	NA	NA	NA	NA	NA	NA	NA	NA	NA
X_76865221_G/A	Atrx_1702	0.111111	X	76865221	G	A	+	20/36	Atrx	NM_001105757	Silent	5361	5104	1702	L	Cta/Tta	IMPACT=LOW;STRAND=-1;SOURCE=Rn6.ens.refseq.MODIFIED.gtf.gz;EXON=20/36	NA	NA	NA	NA	NA	NA	NA	NA	NA	NA	NA	NA	NA	NA	NA	NA
X_76871786_C/T	Atrx_1558	0.111111	X	76871786	C	T	+	17/36	Atrx	NM_001105757	Silent	4931	4674	1558	K	aaG/aaA	IMPACT=LOW;STRAND=-1;SOURCE=Rn6.ens.refseq.MODIFIED.gtf.gz;EXON=17/36	NA	NA	NA	NA	NA	NA	NA	NA	NA	NA	NA	NA	NA	NA	NA	NA
X_76871789_C/T	Atrx_1557	0.111111	X	76871789	C	T	+	17/36	Atrx	NM_001105757	Silent	4928	4671	1557	V	gtG/gtA	IMPACT=LOW;STRAND=-1;SOURCE=Rn6.ens.refseq.MODIFIED.gtf.gz;EXON=17/36	NA	NA	NA	NA	NA	NA	NA	NA	NA	NA	NA	NA	NA	NA	NA	NA
